# Supplementary material for: Assessment of CircRNA Expression Profiles and Potential Functions in Brown Adipogenesis
Source: Front Genet. 2021 Oct 22;12:769690. doi: 10.3389/fgene.2021.769690 (PMC8569449; doi:10.3389/fgene.2021.769690)
Supplement: Supplementary file 1 [file Table2.XLSX]

## Sheet: Cluster 45
Table S2 GO terms enriched for the parental genes of circRNA from the indicated expression clusters
Category ID	Category Name	#Genes Category	#Genes Assigned	#Genes Expected	#Genes Enriched	p-value	Corrected p-value	Fold
GO:0048519	negative regulation of biological process	762	110	85.4	24.6	0.00026	0.226	1.3
GO:1903312	negative regulation of mRNA metabolic process	14	7	1.6	5.4	0.00035	0.326	4.5
GO:0048523	negative regulation of cellular process	716	104	80.2	23.8	0.00036	0.334	1.3
GO:0016070	RNA metabolic process	585	87	65.5	21.5	0.00071	0.456	1.3
GO:0030521	androgen receptor signaling pathway	12	6	1.3	4.7	0.00096	0.582	4.5
GO:0048024	regulation of mRNA splicing, via spliceosome	18	7	2	5	0.0022	0.774	3.5
GO:0043484	regulation of RNA splicing	23	8	2.6	5.4	0.0024	0.796	3.1
GO:0090304	nucleic acid metabolic process	656	93	73.5	19.5	0.0024	0.796	1.3
GO:1902373	negative regulation of mRNA catabolic process	10	5	1.1	3.9	0.0027	0.862	4.5
GO:0045296	cadherin binding	10	5	1.1	3.9	0.0027	0.862	4.5
GO:0006725	cellular aromatic compound metabolic process	710	99	79.6	19.4	0.0028	0.862	1.2
GO:0046483	heterocycle metabolic process	702	98	78.7	19.3	0.0029	0.864	1.2
GO:0009887	animal organ morphogenesis	192	34	21.5	12.5	0.0031	0.866	1.6
GO:0006139	nucleobase-containing compound metabolic process	695	97	77.9	19.1	0.0032	0.876	1.2
GO:0007043	cell-cell junction assembly	24	8	2.7	5.3	0.0033	0.888	3
GO:1901360	organic cyclic compound metabolic process	723	100	81	19	0.0036	0.892	1.2
GO:1990904	ribonucleoprotein complex	72	16	8.1	7.9	0.0046	0.952	2
GO:0003676	nucleic acid binding	461	68	51.7	16.3	0.0046	0.952	1.3
GO:0016571	histone methylation	36	10	4	6	0.0047	0.952	2.5
GO:0051252	regulation of RNA metabolic process	502	73	56.2	16.8	0.0047	0.952	1.3
GO:0010468	regulation of gene expression	619	87	69.4	17.6	0.0049	0.952	1.3
GO:0010467	gene expression	732	100	82	18	0.0056	0.956	1.2
GO:0007173	epidermal growth factor receptor signaling pathway	26	8	2.9	5.1	0.0057	0.966	2.7
GO:0019219	regulation of nucleobase-containing compound metabolic process	540	77	60.5	16.5	0.0062	0.972	1.3
GO:0034641	cellular nitrogen compound metabolic process	761	103	85.3	17.7	0.0065	0.972	1.2
GO:0034968	histone lysine methylation	32	9	3.6	5.4	0.0066	0.976	2.5
GO:1902369	negative regulation of RNA catabolic process	12	5	1.3	3.7	0.0069	0.982	3.7
GO:0007260	tyrosine phosphorylation of STAT protein	12	5	1.3	3.7	0.0069	0.982	3.7
GO:0007528	neuromuscular junction development	17	6	1.9	4.1	0.0079	0.988	3.2
GO:0038127	ERBB signaling pathway	28	8	3.1	4.9	0.0093	0.99	2.6
GO:0018022	peptidyl-lysine methylation	34	9	3.8	5.2	0.01	0.992	2.4
GO:0042058	regulation of epidermal growth factor receptor signaling pathway	13	5	1.5	3.5	0.01	0.994	3.4
GO:0000381	regulation of alternative mRNA splicing, via spliceosome	13	5	1.5	3.5	0.01	0.994	3.4
GO:0005901	caveola	23	7	2.6	4.4	0.01	0.994	2.7
GO:0008013	beta-catenin binding	18	6	2	4	0.01	0.998	3
GO:1903311	regulation of mRNA metabolic process	53	12	5.9	6.1	0.01	1	2
GO:0006479	protein methylation	41	10	4.6	5.4	0.01	1	2.2
GO:0008213	protein alkylation	41	10	4.6	5.4	0.01	1	2.2
GO:0051346	negative regulation of hydrolase activity	24	7	2.7	4.3	0.01	1	2.6
GO:0006351	transcription, DNA-templated	464	66	52	14	0.01	1	1.3
GO:0071407	cellular response to organic cyclic compound	80	16	9	7	0.01	1	1.8
GO:0097659	nucleic acid-templated transcription	465	66	52.1	13.9	0.01	1	1.3
GO:0003713	transcription coactivator activity	67	14	7.5	6.5	0.01	1	1.9
GO:0003712	transcription coregulator activity	115	21	12.9	8.1	0.01	1	1.6
GO:0051253	negative regulation of RNA metabolic process	226	36	25.3	10.7	0.01	1	1.4
GO:0097553	calcium ion transmembrane import into cytosol	19	6	2.1	3.9	0.01	1	2.8
GO:0002065	columnar/cuboidal epithelial cell differentiation	19	6	2.1	3.9	0.01	1	2.8
GO:1901184	regulation of ERBB signaling pathway	14	5	1.6	3.4	0.01	1	3.2
GO:0035023	regulation of Rho protein signal transduction	14	5	1.6	3.4	0.01	1	3.2
GO:0032774	RNA biosynthetic process	468	66	52.4	13.6	0.02	1	1.3
GO:0006366	transcription by RNA polymerase II	346	51	38.8	12.2	0.02	1	1.3
GO:0050684	regulation of mRNA processing	25	7	2.8	4.2	0.02	1	2.5
GO:0031324	negative regulation of cellular metabolic process	387	56	43.4	12.6	0.02	1	1.3
GO:0031330	negative regulation of cellular catabolic process	43	10	4.8	5.2	0.02	1	2.1
GO:0030900	forebrain development	69	14	7.7	6.3	0.02	1	1.8
GO:0042110	T cell activation	56	12	6.3	5.7	0.02	1	1.9
GO:0042054	histone methyltransferase activity	20	6	2.2	3.8	0.02	1	2.7
GO:0034330	cell junction organization	140	24	15.7	8.3	0.02	1	1.5
GO:0016071	mRNA metabolic process	104	19	11.7	7.3	0.02	1	1.6
GO:0006355	regulation of transcription, DNA-templated	455	64	51	13	0.02	1	1.3
GO:0048513	animal organ development	522	72	58.5	13.5	0.02	1	1.2
GO:0051172	negative regulation of nitrogen compound metabolic process	374	54	41.9	12.1	0.02	1	1.3
GO:0019438	aromatic compound biosynthetic process	514	71	57.6	13.4	0.02	1	1.2
GO:0043113	receptor clustering	15	5	1.7	3.3	0.02	1	3
GO:0044092	negative regulation of molecular function	126	22	14.1	7.9	0.02	1	1.6
GO:1903506	regulation of nucleic acid-templated transcription	456	64	51.1	12.9	0.02	1	1.3
GO:0009791	post-embryonic development	26	7	2.9	4.1	0.02	1	2.4
GO:1903169	regulation of calcium ion transmembrane transport	26	7	2.9	4.1	0.02	1	2.4
GO:0045667	regulation of osteoblast differentiation	26	7	2.9	4.1	0.02	1	2.4
GO:0005912	adherens junction	32	8	3.6	4.4	0.02	1	2.2
GO:2001141	regulation of RNA biosynthetic process	458	64	51.3	12.7	0.02	1	1.2
GO:0034654	nucleobase-containing compound biosynthetic process	508	70	56.9	13.1	0.02	1	1.2
GO:0034446	substrate adhesion-dependent cell spreading	21	6	2.4	3.6	0.02	1	2.6
GO:0060402	calcium ion transport into cytosol	21	6	2.4	3.6	0.02	1	2.6
GO:0018130	heterocycle biosynthetic process	510	70	57.1	12.9	0.02	1	1.2
GO:0051171	regulation of nitrogen compound metabolic process	766	100	85.8	14.2	0.02	1	1.2
GO:1905475	regulation of protein localization to membrane	39	9	4.4	4.6	0.02	1	2.1
GO:0045216	cell-cell junction organization	39	9	4.4	4.6	0.02	1	2.1
GO:0045934	negative regulation of nucleobase-containing compound metabolic process	243	37	27.2	9.8	0.03	1	1.4
GO:1901362	organic cyclic compound biosynthetic process	520	71	58.3	12.7	0.03	1	1.2
GO:0005911	cell-cell junction	86	16	9.6	6.4	0.03	1	1.7
GO:0005634	nucleus	1042	131	116.7	14.3	0.03	1	1.1
GO:0006633	fatty acid biosynthetic process	16	5	1.8	3.2	0.03	1	2.8
GO:0001738	morphogenesis of a polarized epithelium	16	5	1.8	3.2	0.03	1	2.8
GO:0000380	alternative mRNA splicing, via spliceosome	16	5	1.8	3.2	0.03	1	2.8
GO:0016575	histone deacetylation	16	5	1.8	3.2	0.03	1	2.8
GO:0061912	selective autophagy	16	5	1.8	3.2	0.03	1	2.8
GO:0010648	negative regulation of cell communication	228	35	25.5	9.5	0.03	1	1.4
GO:0023057	negative regulation of signaling	228	35	25.5	9.5	0.03	1	1.4
GO:0030855	epithelial cell differentiation	87	16	9.7	6.3	0.03	1	1.6
GO:0009892	negative regulation of metabolic process	448	62	50.2	11.8	0.03	1	1.2
GO:0045596	negative regulation of cell differentiation	109	19	12.2	6.8	0.03	1	1.6
GO:0045861	negative regulation of proteolysis	34	8	3.8	4.2	0.03	1	2.1
GO:0019904	protein domain specific binding	161	26	18	8	0.03	1	1.4
GO:0032259	methylation	60	12	6.7	5.3	0.03	1	1.8
GO:0044853	plasma membrane raft	28	7	3.1	3.9	0.03	1	2.2
GO:0030518	intracellular steroid hormone receptor signaling pathway	28	7	3.1	3.9	0.03	1	2.2
GO:0051093	negative regulation of developmental process	154	25	17.3	7.7	0.03	1	1.4
GO:0048608	reproductive structure development	74	14	8.3	5.7	0.03	1	1.7
GO:0018024	histone-lysine N-methyltransferase activity	17	5	1.9	3.1	0.03	1	2.6
GO:0061458	reproductive system development	75	14	8.4	5.6	0.03	1	1.7
GO:0000398	mRNA splicing, via spliceosome	35	8	3.9	4.1	0.04	1	2
GO:0000377	RNA splicing, via transesterification reactions with bulged adenosine as nucleophile	35	8	3.9	4.1	0.04	1	2
GO:0000375	RNA splicing, via transesterification reactions	35	8	3.9	4.1	0.04	1	2
GO:0071383	cellular response to steroid hormone stimulus	35	8	3.9	4.1	0.04	1	2
GO:0061061	muscle structure development	111	19	12.4	6.6	0.04	1	1.5
GO:0072331	signal transduction by p53 class mediator	23	6	2.6	3.4	0.04	1	2.3
GO:0046394	carboxylic acid biosynthetic process	29	7	3.2	3.8	0.04	1	2.2
GO:0007420	brain development	119	20	13.3	6.7	0.04	1	1.5
GO:0060322	head development	134	22	15	7	0.04	1	1.5
GO:0006357	regulation of transcription by RNA polymerase II	339	48	38	10	0.04	1	1.3
GO:0050863	regulation of T cell activation	36	8	4	4	0.04	1	2
GO:0007548	sex differentiation	36	8	4	4	0.04	1	2
GO:0010605	negative regulation of macromolecule metabolic process	423	58	47.4	10.6	0.04	1	1.2
GO:0010556	regulation of macromolecule biosynthetic process	532	71	59.6	11.4	0.04	1	1.2
GO:0051282	regulation of sequestering of calcium ion	18	5	2	3	0.04	1	2.5
GO:0051283	negative regulation of sequestering of calcium ion	18	5	2	3	0.04	1	2.5
GO:0051208	sequestering of calcium ion	18	5	2	3	0.04	1	2.5
GO:0051209	release of sequestered calcium ion into cytosol	18	5	2	3	0.04	1	2.5
GO:0030510	regulation of BMP signaling pathway	18	5	2	3	0.04	1	2.5
GO:0016278	lysine N-methyltransferase activity	18	5	2	3	0.04	1	2.5
GO:0016279	protein-lysine N-methyltransferase activity	18	5	2	3	0.04	1	2.5
GO:0016053	organic acid biosynthetic process	30	7	3.4	3.6	0.04	1	2.1
GO:0043401	steroid hormone mediated signaling pathway	30	7	3.4	3.6	0.04	1	2.1
GO:0080090	regulation of primary metabolic process	782	100	87.6	12.4	0.04	1	1.1
GO:0051224	negative regulation of protein transport	24	6	2.7	3.3	0.04	1	2.2
GO:1904950	negative regulation of establishment of protein localization	24	6	2.7	3.3	0.04	1	2.2
GO:0030162	regulation of proteolysis	92	16	10.3	5.7	0.05	1	1.6
GO:0008380	RNA splicing	50	10	5.6	4.4	0.05	1	1.8
GO:0007163	establishment or maintenance of cell polarity	50	10	5.6	4.4	0.05	1	1.8
GO:0030522	intracellular receptor signaling pathway	50	10	5.6	4.4	0.05	1	1.8
GO:0019898	extrinsic component of membrane	57	11	6.4	4.6	0.05	1	1.7
GO:0001067	transcription regulatory region nucleic acid binding	168	26	18.8	7.2	0.05	1	1.4
GO:0003723	RNA binding	168	26	18.8	7.2	0.05	1	1.4
GO:0071495	cellular response to endogenous stimulus	215	32	24.1	7.9	0.05	1	1.3
GO:0009968	negative regulation of signal transduction	215	32	24.1	7.9	0.05	1	1.3
GO:0008406	gonad development	31	7	3.5	3.5	0.05	1	2
GO:0045137	development of primary sexual characteristics	31	7	3.5	3.5	0.05	1	2
GO:0045055	regulated exocytosis	31	7	3.5	3.5	0.05	1	2
GO:0032092	positive regulation of protein binding	25	6	2.8	3.2	0.05	1	2.1
GO:0008276	protein methyltransferase activity	25	6	2.8	3.2	0.05	1	2.1
GO:0043433	negative regulation of DNA-binding transcription factor activity	25	6	2.8	3.2	0.05	1	2.1
GO:0009895	negative regulation of catabolic process	58	11	6.5	4.5	0.05	1	1.7
GO:0046546	development of primary male sexual characteristics	19	5	2.1	2.9	0.05	1	2.3
GO:0072330	monocarboxylic acid biosynthetic process	19	5	2.1	2.9	0.05	1	2.3
GO:0008584	male gonad development	19	5	2.1	2.9	0.05	1	2.3
GO:0046777	protein autophosphorylation	65	12	7.3	4.7	0.05	1	1.6
GO:0048598	embryonic morphogenesis	124	20	13.9	6.1	0.05	1	1.4
GO:0140030	modification-dependent protein binding	38	8	4.3	3.7	0.05	1	1.9
GO:0003677	DNA binding	322	45	36.1	8.9	0.06	1	1.2
GO:0009889	regulation of biosynthetic process	556	73	62.3	10.7	0.06	1	1.2
GO:0034599	cellular response to oxidative stress	45	9	5	4	0.06	1	1.8
GO:0031323	regulation of cellular metabolic process	808	102	90.5	11.5	0.06	1	1.1
GO:0051015	actin filament binding	32	7	3.6	3.4	0.06	1	2
GO:2000112	regulation of cellular macromolecule biosynthetic process	524	69	58.7	10.3	0.06	1	1.2
GO:0044271	cellular nitrogen compound biosynthetic process	584	76	65.4	10.6	0.06	1	1.2
GO:0034329	cell junction assembly	81	14	9.1	4.9	0.06	1	1.5
GO:1901363	heterocyclic compound binding	749	95	83.9	11.1	0.06	1	1.1
GO:0006476	protein deacetylation	26	6	2.9	3.1	0.06	1	2.1
GO:0034401	chromatin organization involved in regulation of transcription	26	6	2.9	3.1	0.06	1	2.1
GO:0008170	N-methyltransferase activity	26	6	2.9	3.1	0.06	1	2.1
GO:0097696	receptor signaling pathway via STAT	26	6	2.9	3.1	0.06	1	2.1
GO:0007259	receptor signaling pathway via JAK-STAT	26	6	2.9	3.1	0.06	1	2.1
GO:0060401	cytosolic calcium ion transport	26	6	2.9	3.1	0.06	1	2.1
GO:0001649	osteoblast differentiation	39	8	4.4	3.6	0.06	1	1.8
GO:0043565	sequence-specific DNA binding	196	29	22	7	0.06	1	1.3
GO:0046661	male sex differentiation	20	5	2.2	2.8	0.06	1	2.2
GO:0042098	T cell proliferation	20	5	2.2	2.8	0.06	1	2.2
GO:0006814	sodium ion transport	20	5	2.2	2.8	0.06	1	2.2
GO:0016234	inclusion body	20	5	2.2	2.8	0.06	1	2.2
GO:1901576	organic substance biosynthetic process	733	93	82.1	10.9	0.06	1	1.1
GO:0043414	macromolecule methylation	53	10	5.9	4.1	0.07	1	1.7
GO:0006887	exocytosis	53	10	5.9	4.1	0.07	1	1.7
GO:0009058	biosynthetic process	742	94	83.1	10.9	0.07	1	1.1
GO:0006807	nitrogen compound metabolic process	1215	147	136.1	10.9	0.07	1	1.1
GO:0051651	maintenance of location in cell	33	7	3.7	3.3	0.07	1	1.9
GO:0031326	regulation of cellular biosynthetic process	545	71	61.1	9.9	0.07	1	1.2
GO:0007417	central nervous system development	166	25	18.6	6.4	0.07	1	1.3
GO:0060255	regulation of macromolecule metabolic process	823	103	92.2	10.8	0.07	1	1.1
GO:0051480	regulation of cytosolic calcium ion concentration	40	8	4.5	3.5	0.07	1	1.8
GO:0070588	calcium ion transmembrane transport	40	8	4.5	3.5	0.07	1	1.8
GO:0018212	peptidyl-tyrosine modification	61	11	6.8	4.2	0.07	1	1.6
GO:0018108	peptidyl-tyrosine phosphorylation	61	11	6.8	4.2	0.07	1	1.6
GO:0019897	extrinsic component of plasma membrane	27	6	3	3	0.07	1	2
GO:0048585	negative regulation of response to stimulus	263	37	29.5	7.5	0.07	1	1.3
GO:1990837	sequence-specific double-stranded DNA binding	175	26	19.6	6.4	0.07	1	1.3
GO:0001704	formation of primary germ layer	21	5	2.4	2.6	0.08	1	2.1
GO:0006364	rRNA processing	21	5	2.4	2.6	0.08	1	2.1
GO:0090101	negative regulation of transmembrane receptor protein serine/threonine kinase signaling pathway	21	5	2.4	2.6	0.08	1	2.1
GO:0007266	Rho protein signal transduction	21	5	2.4	2.6	0.08	1	2.1
GO:0045580	regulation of T cell differentiation	21	5	2.4	2.6	0.08	1	2.1
GO:0097159	organic cyclic compound binding	756	95	84.7	10.3	0.08	1	1.1
GO:0007204	positive regulation of cytosolic calcium ion concentration	34	7	3.8	3.2	0.08	1	1.8
GO:0035265	organ growth	41	8	4.6	3.4	0.08	1	1.7
GO:0048545	response to steroid hormone	41	8	4.6	3.4	0.08	1	1.7
GO:0008168	methyltransferase activity	41	8	4.6	3.4	0.08	1	1.7
GO:0016741	transferase activity, transferring one-carbon groups	41	8	4.6	3.4	0.08	1	1.7
GO:0030141	secretory granule	41	8	4.6	3.4	0.08	1	1.7
GO:0000775	chromosome, centromeric region	41	8	4.6	3.4	0.08	1	1.7
GO:0098732	macromolecule deacylation	28	6	3.1	2.9	0.08	1	1.9
GO:0035601	protein deacylation	28	6	3.1	2.9	0.08	1	1.9
GO:0031929	TOR signaling	28	6	3.1	2.9	0.08	1	1.9
GO:0006397	mRNA processing	63	11	7.1	3.9	0.09	1	1.6
GO:0048869	cellular developmental process	621	79	69.6	9.4	0.09	1	1.1
GO:0007159	leukocyte cell-cell adhesion	35	7	3.9	3.1	0.09	1	1.8
GO:0062197	cellular response to chemical stress	49	9	5.5	3.5	0.09	1	1.6
GO:0071695	anatomical structure maturation	42	8	4.7	3.3	0.09	1	1.7
GO:0060341	regulation of cellular localization	163	24	18.3	5.7	0.09	1	1.3
GO:0010769	regulation of cell morphogenesis involved in differentiation	22	5	2.5	2.5	0.09	1	2
GO:0005884	actin filament	22	5	2.5	2.5	0.09	1	2
GO:0016477	cell migration	268	37	30	7	0.09	1	1.2
GO:0019222	regulation of metabolic process	876	108	98.2	9.8	0.09	1	1.1
GO:0008104	protein localization	452	59	50.6	8.4	0.09	1	1.2
GO:0003779	actin binding	79	13	8.9	4.1	0.1	1	1.5
GO:0030509	BMP signaling pathway	29	6	3.2	2.8	0.1	1	1.8
GO:0009059	macromolecule biosynthetic process	642	81	71.9	9.1	0.1	1	1.1
GO:0072657	protein localization to membrane	102	16	11.4	4.6	0.1	1	1.4
GO:0051674	localization of cell	278	38	31.1	6.9	0.1	1	1.2
GO:0048870	cell motility	278	38	31.1	6.9	0.1	1	1.2
GO:0004672	protein kinase activity	141	21	15.8	5.2	0.1	1	1.3
GO:0120032	regulation of plasma membrane bounded cell projection assembly	36	7	4	3	0.1	1	1.7
GO:0042770	signal transduction in response to DNA damage	36	7	4	3	0.1	1	1.7
GO:0060491	regulation of cell projection assembly	36	7	4	3	0.1	1	1.7
GO:0007015	actin filament organization	87	14	9.7	4.3	0.1	1	1.4
GO:0050808	synapse organization	87	14	9.7	4.3	0.1	1	1.4
GO:0045892	negative regulation of transcription, DNA-templated	205	29	23	6	0.1	1	1.3
GO:0000278	mitotic cell cycle	165	24	18.5	5.5	0.1	1	1.3
GO:0070161	anchoring junction	126	19	14.1	4.9	0.1	1	1.3
GO:1903507	negative regulation of nucleic acid-templated transcription	206	29	23.1	5.9	0.11	1	1.3
GO:1902679	negative regulation of RNA biosynthetic process	206	29	23.1	5.9	0.11	1	1.3
GO:0034708	methyltransferase complex	23	5	2.6	2.4	0.11	1	1.9
GO:0034614	cellular response to reactive oxygen species	23	5	2.6	2.4	0.11	1	1.9
GO:0016072	rRNA metabolic process	23	5	2.6	2.4	0.11	1	1.9
GO:0035097	histone methyltransferase complex	23	5	2.6	2.4	0.11	1	1.9
GO:0034502	protein localization to chromosome	23	5	2.6	2.4	0.11	1	1.9
GO:0000149	SNARE binding	23	5	2.6	2.4	0.11	1	1.9
GO:0040029	regulation of gene expression, epigenetic	23	5	2.6	2.4	0.11	1	1.9
GO:0055074	calcium ion homeostasis	58	10	6.5	3.5	0.11	1	1.5
GO:0010646	regulation of cell communication	507	65	56.8	8.2	0.11	1	1.1
GO:0000976	transcription cis-regulatory region binding	166	24	18.6	5.4	0.11	1	1.3
GO:0005102	signaling receptor binding	174	25	19.5	5.5	0.11	1	1.3
GO:1903827	regulation of cellular protein localization	111	17	12.4	4.6	0.11	1	1.4
GO:0004674	protein serine/threonine kinase activity	111	17	12.4	4.6	0.11	1	1.4
GO:0035592	establishment of protein localization to extracellular region	51	9	5.7	3.3	0.11	1	1.6
GO:0009306	protein secretion	51	9	5.7	3.3	0.11	1	1.6
GO:0016236	macroautophagy	51	9	5.7	3.3	0.11	1	1.6
GO:0044249	cellular biosynthetic process	724	90	81.1	8.9	0.11	1	1.1
GO:0048469	cell maturation	30	6	3.4	2.6	0.11	1	1.8
GO:0050730	regulation of peptidyl-tyrosine phosphorylation	44	8	4.9	3.1	0.11	1	1.6
GO:0031344	regulation of cell projection organization	143	21	16	5	0.11	1	1.3
GO:0120035	regulation of plasma membrane bounded cell projection organization	143	21	16	5	0.11	1	1.3
GO:0006631	fatty acid metabolic process	37	7	4.1	2.9	0.11	1	1.7
GO:0009755	hormone-mediated signaling pathway	37	7	4.1	2.9	0.11	1	1.7
GO:0050839	cell adhesion molecule binding	37	7	4.1	2.9	0.11	1	1.7
GO:0051924	regulation of calcium ion transport	37	7	4.1	2.9	0.11	1	1.7
GO:0030425	dendrite	120	18	13.4	4.6	0.12	1	1.3
GO:0006396	RNA processing	120	18	13.4	4.6	0.12	1	1.3
GO:0042063	gliogenesis	59	10	6.6	3.4	0.12	1	1.5
GO:0023051	regulation of signaling	510	65	57.1	7.9	0.12	1	1.1
GO:0048731	system development	709	88	79.4	8.6	0.12	1	1.1
GO:0030054	cell junction	316	42	35.4	6.6	0.12	1	1.2
GO:0120031	plasma membrane bounded cell projection assembly	82	13	9.2	3.8	0.12	1	1.4
GO:0030154	cell differentiation	606	76	67.9	8.1	0.12	1	1.1
GO:0140513	nuclear protein-containing complex	201	28	22.5	5.5	0.12	1	1.2
GO:0030048	actin filament-based movement	24	5	2.7	2.3	0.12	1	1.9
GO:0010595	positive regulation of endothelial cell migration	24	5	2.7	2.3	0.12	1	1.9
GO:0007569	cell aging	24	5	2.7	2.3	0.12	1	1.9
GO:0002768	immune response-regulating cell surface receptor signaling pathway	24	5	2.7	2.3	0.12	1	1.9
GO:0055007	cardiac muscle cell differentiation	24	5	2.7	2.3	0.12	1	1.9
GO:0097447	dendritic tree	121	18	13.6	4.4	0.12	1	1.3
GO:0042391	regulation of membrane potential	45	8	5	3	0.12	1	1.6
GO:0006402	mRNA catabolic process	45	8	5	3	0.12	1	1.6
GO:0007369	gastrulation	45	8	5	3	0.12	1	1.6
GO:0007507	heart development	137	20	15.3	4.7	0.12	1	1.3
GO:1903037	regulation of leukocyte cell-cell adhesion	31	6	3.5	2.5	0.13	1	1.7
GO:0071772	response to BMP	31	6	3.5	2.5	0.13	1	1.7
GO:0071773	cellular response to BMP stimulus	31	6	3.5	2.5	0.13	1	1.7
GO:0007600	sensory perception	31	6	3.5	2.5	0.13	1	1.7
GO:0000779	condensed chromosome, centromeric region	31	6	3.5	2.5	0.13	1	1.7
GO:0034645	cellular macromolecule biosynthetic process	633	79	70.9	8.1	0.13	1	1.1
GO:0098687	chromosomal region	60	10	6.7	3.3	0.13	1	1.5
GO:0006979	response to oxidative stress	60	10	6.7	3.3	0.13	1	1.5
GO:0060429	epithelium development	194	27	21.7	5.3	0.13	1	1.2
GO:0009719	response to endogenous stimulus	235	32	26.3	5.7	0.13	1	1.2
GO:0030031	cell projection assembly	83	13	9.3	3.7	0.13	1	1.4
GO:0008092	cytoskeletal protein binding	178	25	19.9	5.1	0.13	1	1.3
GO:0003700	DNA-binding transcription factor activity	130	19	14.6	4.4	0.13	1	1.3
GO:0034765	regulation of ion transmembrane transport	53	9	5.9	3.1	0.13	1	1.5
GO:0051056	regulation of small GTPase mediated signal transduction	53	9	5.9	3.1	0.13	1	1.5
GO:0051051	negative regulation of transport	68	11	7.6	3.4	0.13	1	1.4
GO:0099503	secretory vesicle	68	11	7.6	3.4	0.13	1	1.4
GO:0009966	regulation of signal transduction	463	59	51.9	7.1	0.13	1	1.1
GO:1904062	regulation of cation transmembrane transport	46	8	5.2	2.8	0.13	1	1.6
GO:0016358	dendrite development	76	12	8.5	3.5	0.14	1	1.4
GO:0006897	endocytosis	107	16	12	4	0.14	1	1.3
GO:0035091	phosphatidylinositol binding	61	10	6.8	3.2	0.14	1	1.5
GO:0009888	tissue development	320	42	35.9	6.1	0.14	1	1.2
GO:0001726	ruffle	39	7	4.4	2.6	0.14	1	1.6
GO:0021915	neural tube development	39	7	4.4	2.6	0.14	1	1.6
GO:0044238	primary metabolic process	1268	150	142.1	7.9	0.14	1	1.1
GO:0042445	hormone metabolic process	25	5	2.8	2.2	0.14	1	1.8
GO:0022408	negative regulation of cell-cell adhesion	25	5	2.8	2.2	0.14	1	1.8
GO:0017157	regulation of exocytosis	25	5	2.8	2.2	0.14	1	1.8
GO:0030175	filopodium	25	5	2.8	2.2	0.14	1	1.8
GO:0002695	negative regulation of leukocyte activation	25	5	2.8	2.2	0.14	1	1.8
GO:0016241	regulation of macroautophagy	25	5	2.8	2.2	0.14	1	1.8
GO:0008589	regulation of smoothened signaling pathway	25	5	2.8	2.2	0.14	1	1.8
GO:0045619	regulation of lymphocyte differentiation	25	5	2.8	2.2	0.14	1	1.8
GO:0060419	heart growth	25	5	2.8	2.2	0.14	1	1.8
GO:0055017	cardiac muscle tissue growth	25	5	2.8	2.2	0.14	1	1.8
GO:0030010	establishment of cell polarity	32	6	3.6	2.4	0.14	1	1.7
GO:0030073	insulin secretion	32	6	3.6	2.4	0.14	1	1.7
GO:0030902	hindbrain development	32	6	3.6	2.4	0.14	1	1.7
GO:0000910	cytokinesis	32	6	3.6	2.4	0.14	1	1.7
GO:0032870	cellular response to hormone stimulus	92	14	10.3	3.7	0.14	1	1.4
GO:0003690	double-stranded DNA binding	188	26	21.1	4.9	0.14	1	1.2
GO:0018205	peptidyl-lysine modification	69	11	7.7	3.3	0.14	1	1.4
GO:0009890	negative regulation of biosynthetic process	254	34	28.5	5.5	0.14	1	1.2
GO:0071692	protein localization to extracellular region	54	9	6.1	2.9	0.14	1	1.5
GO:0010959	regulation of metal ion transport	54	9	6.1	2.9	0.14	1	1.5
GO:0016773	phosphotransferase activity, alcohol group as acceptor	156	22	17.5	4.5	0.14	1	1.3
GO:0097435	supramolecular fiber organization	140	20	15.7	4.3	0.15	1	1.3
GO:0010557	positive regulation of macromolecule biosynthetic process	305	40	34.2	5.8	0.15	1	1.2
GO:0048562	embryonic organ morphogenesis	47	8	5.3	2.7	0.15	1	1.5
GO:0051146	striated muscle cell differentiation	47	8	5.3	2.7	0.15	1	1.5
GO:0021700	developmental maturation	47	8	5.3	2.7	0.15	1	1.5
GO:0099536	synaptic signaling	85	13	9.5	3.5	0.15	1	1.4
GO:0044283	small molecule biosynthetic process	62	10	6.9	3.1	0.15	1	1.4
GO:0048468	cell development	373	48	41.8	6.2	0.15	1	1.1
GO:1902532	negative regulation of intracellular signal transduction	93	14	10.4	3.6	0.15	1	1.3
GO:0005654	nucleoplasm	605	75	67.8	7.2	0.15	1	1.1
GO:0042692	muscle cell differentiation	70	11	7.8	3.2	0.15	1	1.4
GO:0019827	stem cell population maintenance	40	7	4.5	2.5	0.15	1	1.6
GO:0007568	aging	40	7	4.5	2.5	0.15	1	1.6
GO:0030674	protein-macromolecule adaptor activity	40	7	4.5	2.5	0.15	1	1.6
GO:0006874	cellular calcium ion homeostasis	55	9	6.2	2.8	0.15	1	1.5
GO:0005516	calmodulin binding	33	6	3.7	2.3	0.16	1	1.6
GO:0001227	DNA-binding transcription repressor activity, RNA polymerase II-specific	33	6	3.7	2.3	0.16	1	1.6
GO:0001217	DNA-binding transcription repressor activity	33	6	3.7	2.3	0.16	1	1.6
GO:0048583	regulation of response to stimulus	563	70	63.1	6.9	0.16	1	1.1
GO:0050793	regulation of developmental process	400	51	44.8	6.2	0.16	1	1.1
GO:0021543	pallium development	26	5	2.9	2.1	0.16	1	1.7
GO:0015629	actin cytoskeleton	94	14	10.5	3.5	0.16	1	1.3
GO:0002694	regulation of leukocyte activation	63	10	7.1	2.9	0.16	1	1.4
GO:0014070	response to organic cyclic compound	110	16	12.3	3.7	0.16	1	1.3
GO:0045444	fat cell differentiation	48	8	5.4	2.6	0.16	1	1.5
GO:0030027	lamellipodium	48	8	5.4	2.6	0.16	1	1.5
GO:0048738	cardiac muscle tissue development	48	8	5.4	2.6	0.16	1	1.5
GO:0010033	response to organic substance	401	51	44.9	6.1	0.16	1	1.1
GO:0007275	multicellular organism development	775	94	86.8	7.2	0.17	1	1.1
GO:0098727	maintenance of cell number	41	7	4.6	2.4	0.17	1	1.5
GO:0098858	actin-based cell projection	41	7	4.6	2.4	0.17	1	1.5
GO:0034470	ncRNA processing	41	7	4.6	2.4	0.17	1	1.5
GO:0046578	regulation of Ras protein signal transduction	41	7	4.6	2.4	0.17	1	1.5
GO:1903508	positive regulation of nucleic acid-templated transcription	267	35	29.9	5.1	0.17	1	1.2
GO:0045893	positive regulation of transcription, DNA-templated	267	35	29.9	5.1	0.17	1	1.2
GO:0098609	cell-cell adhesion	103	15	11.5	3.5	0.17	1	1.3
GO:0051668	localization within membrane	119	17	13.3	3.7	0.17	1	1.3
GO:0045786	negative regulation of cell cycle	64	10	7.2	2.8	0.17	1	1.4
GO:0051321	meiotic cell cycle	34	6	3.8	2.2	0.17	1	1.6
GO:0035051	cardiocyte differentiation	34	6	3.8	2.2	0.17	1	1.6
GO:0032412	regulation of ion transmembrane transporter activity	34	6	3.8	2.2	0.17	1	1.6
GO:0022898	regulation of transmembrane transporter activity	34	6	3.8	2.2	0.17	1	1.6
GO:0008757	S-adenosylmethionine-dependent methyltransferase activity	34	6	3.8	2.2	0.17	1	1.6
GO:0006401	RNA catabolic process	49	8	5.5	2.5	0.18	1	1.5
GO:1902680	positive regulation of RNA biosynthetic process	268	35	30	5	0.18	1	1.2
GO:0046649	lymphocyte activation	80	12	9	3	0.18	1	1.3
GO:0032943	mononuclear cell proliferation	27	5	3	2	0.18	1	1.7
GO:0046651	lymphocyte proliferation	27	5	3	2	0.18	1	1.7
GO:0043534	blood vessel endothelial cell migration	27	5	3	2	0.18	1	1.7
GO:0044237	cellular metabolic process	1314	154	147.2	6.8	0.18	1	1
GO:0009891	positive regulation of biosynthetic process	319	41	35.7	5.3	0.18	1	1.1
GO:0009653	anatomical structure morphogenesis	490	61	54.9	6.1	0.18	1	1.1
GO:0010564	regulation of cell cycle process	128	18	14.3	3.7	0.18	1	1.3
GO:0005667	transcription regulator complex	96	14	10.8	3.2	0.18	1	1.3
GO:0016570	histone modification	104	15	11.7	3.3	0.18	1	1.3
GO:0031328	positive regulation of cellular biosynthetic process	311	40	34.8	5.2	0.18	1	1.1
GO:0090287	regulation of cellular response to growth factor stimulus	57	9	6.4	2.6	0.18	1	1.4
GO:0016301	kinase activity	161	22	18	4	0.18	1	1.2
GO:0043393	regulation of protein binding	42	7	4.7	2.3	0.18	1	1.5
GO:0045930	negative regulation of mitotic cell cycle	42	7	4.7	2.3	0.18	1	1.5
GO:1901990	regulation of mitotic cell cycle phase transition	65	10	7.3	2.7	0.18	1	1.4
GO:1902531	regulation of intracellular signal transduction	253	33	28.3	4.7	0.19	1	1.2
GO:0014706	striated muscle tissue development	73	11	8.2	2.8	0.19	1	1.3
GO:0000981	DNA-binding transcription factor activity, RNA polymerase II-specific	121	17	13.6	3.4	0.19	1	1.3
GO:0055080	cation homeostasis	89	13	10	3	0.19	1	1.3
GO:0006816	calcium ion transport	50	8	5.6	2.4	0.19	1	1.4
GO:0036477	somatodendritic compartment	162	22	18.2	3.8	0.19	1	1.2
GO:0070382	exocytic vesicle	35	6	3.9	2.1	0.19	1	1.5
GO:0001890	placenta development	35	6	3.9	2.1	0.19	1	1.5
GO:1903047	mitotic cell cycle process	146	20	16.4	3.6	0.19	1	1.2
GO:0072507	divalent inorganic cation homeostasis	66	10	7.4	2.6	0.2	1	1.4
GO:0106311	protein threonine kinase activity	66	10	7.4	2.6	0.2	1	1.4
GO:0106310	protein serine kinase activity	66	10	7.4	2.6	0.2	1	1.4
GO:0000302	response to reactive oxygen species	28	5	3.1	1.9	0.2	1	1.6
GO:0060537	muscle tissue development	74	11	8.3	2.7	0.2	1	1.3
GO:0001763	morphogenesis of a branching structure	43	7	4.8	2.2	0.2	1	1.5
GO:0035264	multicellular organism growth	43	7	4.8	2.2	0.2	1	1.5
GO:0090092	regulation of transmembrane receptor protein serine/threonine kinase signaling pathway	43	7	4.8	2.2	0.2	1	1.5
GO:0002064	epithelial cell development	43	7	4.8	2.2	0.2	1	1.5
GO:0000082	G1/S transition of mitotic cell cycle	43	7	4.8	2.2	0.2	1	1.5
GO:0002764	immune response-regulating signaling pathway	43	7	4.8	2.2	0.2	1	1.5
GO:0055065	metal ion homeostasis	82	12	9.2	2.8	0.2	1	1.3
GO:0098771	inorganic ion homeostasis	90	13	10.1	2.9	0.2	1	1.3
GO:0000122	negative regulation of transcription by RNA polymerase II	147	20	16.5	3.5	0.2	1	1.2
GO:0048856	anatomical structure development	828	99	92.8	6.2	0.21	1	1.1
GO:0032880	regulation of protein localization	164	22	18.4	3.6	0.21	1	1.2
GO:0000904	cell morphogenesis involved in differentiation	164	22	18.4	3.6	0.21	1	1.2
GO:0034613	cellular protein localization	324	41	36.3	4.7	0.21	1	1.1
GO:0030072	peptide hormone secretion	36	6	4	2	0.21	1	1.5
GO:0031327	negative regulation of cellular biosynthetic process	248	32	27.8	4.2	0.21	1	1.2
GO:0007167	enzyme linked receptor protein signaling pathway	181	24	20.3	3.7	0.21	1	1.2
GO:0034762	regulation of transmembrane transport	67	10	7.5	2.5	0.21	1	1.3
GO:0098552	side of membrane	67	10	7.5	2.5	0.21	1	1.3
GO:0098660	inorganic ion transmembrane transport	67	10	7.5	2.5	0.21	1	1.3
GO:0071310	cellular response to organic substance	350	44	39.2	4.8	0.21	1	1.1
GO:0045321	leukocyte activation	99	14	11.1	2.9	0.21	1	1.3
GO:0007346	regulation of mitotic cell cycle	91	13	10.2	2.8	0.21	1	1.3
GO:0071396	cellular response to lipid	83	12	9.3	2.7	0.21	1	1.3
GO:0043068	positive regulation of programmed cell death	83	12	9.3	2.7	0.21	1	1.3
GO:0045595	regulation of cell differentiation	257	33	28.8	4.2	0.21	1	1.1
GO:0016887	ATP hydrolysis activity	44	7	4.9	2.1	0.22	1	1.4
GO:0090575	RNA polymerase II transcription regulator complex	44	7	4.9	2.1	0.22	1	1.4
GO:0044843	cell cycle G1/S phase transition	44	7	4.9	2.1	0.22	1	1.4
GO:0051276	chromosome organization	232	30	26	4	0.22	1	1.2
GO:0070013	intracellular organelle lumen	716	86	80.2	5.8	0.22	1	1.1
GO:0043233	organelle lumen	716	86	80.2	5.8	0.22	1	1.1
GO:0031974	membrane-enclosed lumen	716	86	80.2	5.8	0.22	1	1.1
GO:0030029	actin filament-based process	157	21	17.6	3.4	0.22	1	1.2
GO:0050866	negative regulation of cell activation	29	5	3.2	1.8	0.22	1	1.5
GO:1904018	positive regulation of vasculature development	29	5	3.2	1.8	0.22	1	1.5
GO:0045766	positive regulation of angiogenesis	29	5	3.2	1.8	0.22	1	1.5
GO:0031109	microtubule polymerization or depolymerization	29	5	3.2	1.8	0.22	1	1.5
GO:0071824	protein-DNA complex subunit organization	29	5	3.2	1.8	0.22	1	1.5
GO:1904375	regulation of protein localization to cell periphery	29	5	3.2	1.8	0.22	1	1.5
GO:0045862	positive regulation of proteolysis	52	8	5.8	2.2	0.22	1	1.4
GO:0070727	cellular macromolecule localization	326	41	36.5	4.5	0.22	1	1.1
GO:0050789	regulation of biological process	1360	158	152.4	5.6	0.22	1	1
GO:0042393	histone binding	60	9	6.7	2.3	0.22	1	1.3
GO:0006954	inflammatory response	68	10	7.6	2.4	0.22	1	1.3
GO:0140297	DNA-binding transcription factor binding	84	12	9.4	2.6	0.22	1	1.3
GO:0097193	intrinsic apoptotic signaling pathway	37	6	4.1	1.9	0.23	1	1.4
GO:0002790	peptide secretion	37	6	4.1	1.9	0.23	1	1.4
GO:0021537	telencephalon development	37	6	4.1	1.9	0.23	1	1.4
GO:0032409	regulation of transporter activity	37	6	4.1	1.9	0.23	1	1.4
GO:0006915	apoptotic process	276	35	30.9	4.1	0.23	1	1.1
GO:0016569	covalent chromatin modification	109	15	12.2	2.8	0.23	1	1.2
GO:0050807	regulation of synapse organization	45	7	5	2	0.23	1	1.4
GO:0050803	regulation of synapse structure or activity	45	7	5	2	0.23	1	1.4
GO:0090596	sensory organ morphogenesis	45	7	5	2	0.23	1	1.4
GO:0044085	cellular component biogenesis	440	54	49.3	4.7	0.23	1	1.1
GO:0051249	regulation of lymphocyte activation	53	8	5.9	2.1	0.24	1	1.3
GO:0022604	regulation of cell morphogenesis	61	9	6.8	2.2	0.24	1	1.3
GO:0072503	cellular divalent inorganic cation homeostasis	61	9	6.8	2.2	0.24	1	1.3
GO:0032970	regulation of actin filament-based process	77	11	8.6	2.4	0.24	1	1.3
GO:0001503	ossification	69	10	7.7	2.3	0.24	1	1.3
GO:0043086	negative regulation of catalytic activity	69	10	7.7	2.3	0.24	1	1.3
GO:0010721	negative regulation of cell development	30	5	3.4	1.6	0.24	1	1.5
GO:0050731	positive regulation of peptidyl-tyrosine phosphorylation	30	5	3.4	1.6	0.24	1	1.5
GO:0000776	kinetochore	30	5	3.4	1.6	0.24	1	1.5
GO:0070661	leukocyte proliferation	30	5	3.4	1.6	0.24	1	1.5
GO:0006928	movement of cell or subcellular component	338	42	37.9	4.1	0.24	1	1.1
GO:0050727	regulation of inflammatory response	38	6	4.3	1.7	0.25	1	1.4
GO:0051726	regulation of cell cycle	177	23	19.8	3.2	0.25	1	1.2
GO:0030001	metal ion transport	86	12	9.6	2.4	0.25	1	1.2
GO:0070887	cellular response to chemical stimulus	408	50	45.7	4.3	0.25	1	1.1
GO:0060173	limb development	46	7	5.2	1.8	0.25	1	1.4
GO:0043542	endothelial cell migration	46	7	5.2	1.8	0.25	1	1.4
GO:0030100	regulation of endocytosis	46	7	5.2	1.8	0.25	1	1.4
GO:0002683	negative regulation of immune system process	46	7	5.2	1.8	0.25	1	1.4
GO:0048736	appendage development	46	7	5.2	1.8	0.25	1	1.4
GO:0010558	negative regulation of macromolecule biosynthetic process	245	31	27.5	3.5	0.25	1	1.1
GO:1901987	regulation of cell cycle phase transition	78	11	8.7	2.3	0.25	1	1.3
GO:0050865	regulation of cell activation	70	10	7.8	2.2	0.25	1	1.3
GO:0051090	regulation of DNA-binding transcription factor activity	70	10	7.8	2.2	0.25	1	1.3
GO:0098797	plasma membrane protein complex	62	9	6.9	2.1	0.25	1	1.3
GO:0098662	inorganic cation transmembrane transport	62	9	6.9	2.1	0.25	1	1.3
GO:0005694	chromosome	186	24	20.8	3.2	0.25	1	1.2
GO:0043025	neuronal cell body	111	15	12.4	2.6	0.25	1	1.2
GO:0000987	cis-regulatory region sequence-specific DNA binding	136	18	15.2	2.8	0.26	1	1.2
GO:0006812	cation transport	103	14	11.5	2.5	0.26	1	1.2
GO:0010628	positive regulation of gene expression	153	20	17.1	2.9	0.26	1	1.2
GO:0070848	response to growth factor	128	17	14.3	2.7	0.26	1	1.2
GO:0050801	ion homeostasis	95	13	10.6	2.4	0.26	1	1.2
GO:1901699	cellular response to nitrogen compound	95	13	10.6	2.4	0.26	1	1.2
GO:0005829	cytosol	619	74	69.4	4.6	0.26	1	1.1
GO:0030176	integral component of endoplasmic reticulum membrane	31	5	3.5	1.5	0.26	1	1.4
GO:0003231	cardiac ventricle development	31	5	3.5	1.5	0.26	1	1.4
GO:0010634	positive regulation of epithelial cell migration	39	6	4.4	1.6	0.27	1	1.4
GO:0060271	cilium assembly	39	6	4.4	1.6	0.27	1	1.4
GO:0051648	vesicle localization	39	6	4.4	1.6	0.27	1	1.4
GO:0008022	protein C-terminus binding	39	6	4.4	1.6	0.27	1	1.4
GO:0000793	condensed chromosome	39	6	4.4	1.6	0.27	1	1.4
GO:0043269	regulation of ion transport	71	10	8	2	0.27	1	1.3
GO:0035556	intracellular signal transduction	376	46	42.1	3.9	0.27	1	1.1
GO:0010817	regulation of hormone levels	63	9	7.1	1.9	0.27	1	1.3
GO:0060541	respiratory system development	55	8	6.2	1.8	0.27	1	1.3
GO:0032446	protein modification by small protein conjugation	129	17	14.5	2.5	0.27	1	1.2
GO:0033036	macromolecule localization	507	61	56.8	4.2	0.27	1	1.1
GO:0008285	negative regulation of cell population proliferation	96	13	10.8	2.2	0.27	1	1.2
GO:0012501	programmed cell death	282	35	31.6	3.4	0.27	1	1.1
GO:0010629	negative regulation of gene expression	163	21	18.3	2.7	0.27	1	1.1
GO:0006325	chromatin organization	163	21	18.3	2.7	0.27	1	1.1
GO:0044772	mitotic cell cycle phase transition	88	12	9.9	2.1	0.28	1	1.2
GO:0000785	chromatin	113	15	12.7	2.3	0.28	1	1.2
GO:0007010	cytoskeleton organization	257	32	28.8	3.2	0.28	1	1.1
GO:0000977	RNA polymerase II transcription regulatory region sequence-specific DNA binding	147	19	16.5	2.5	0.28	1	1.2
GO:0061351	neural precursor cell proliferation	32	5	3.6	1.4	0.28	1	1.4
GO:0031227	intrinsic component of endoplasmic reticulum membrane	32	5	3.6	1.4	0.28	1	1.4
GO:0007169	transmembrane receptor protein tyrosine kinase signaling pathway	122	16	13.7	2.3	0.29	1	1.2
GO:0071363	cellular response to growth factor stimulus	122	16	13.7	2.3	0.29	1	1.2
GO:0055085	transmembrane transport	122	16	13.7	2.3	0.29	1	1.2
GO:0060996	dendritic spine development	40	6	4.5	1.5	0.29	1	1.3
GO:0050708	regulation of protein secretion	40	6	4.5	1.5	0.29	1	1.3
GO:0030324	lung development	48	7	5.4	1.6	0.29	1	1.3
GO:2000113	negative regulation of cellular macromolecule biosynthetic process	241	30	27	3	0.29	1	1.1
GO:0010942	positive regulation of cell death	89	12	10	2	0.29	1	1.2
GO:0019725	cellular homeostasis	114	15	12.8	2.2	0.29	1	1.2
GO:0046903	secretion	131	17	14.7	2.3	0.29	1	1.2
GO:0008610	lipid biosynthetic process	81	11	9.1	1.9	0.29	1	1.2
GO:0022402	cell cycle process	199	25	22.3	2.7	0.29	1	1.1
GO:0022603	regulation of anatomical structure morphogenesis	182	23	20.4	2.6	0.3	1	1.1
GO:0030030	cell projection organization	285	35	31.9	3.1	0.3	1	1.1
GO:0001775	cell activation	115	15	12.9	2.1	0.3	1	1.2
GO:0051235	maintenance of location	57	8	6.4	1.6	0.3	1	1.3
GO:0043170	macromolecule metabolic process	1213	140	135.9	4.1	0.3	1	1
GO:0070925	organelle assembly	132	17	14.8	2.2	0.3	1	1.1
GO:0045732	positive regulation of protein catabolic process	49	7	5.5	1.5	0.31	1	1.3
GO:0072359	circulatory system development	226	28	25.3	2.7	0.31	1	1.1
GO:0051254	positive regulation of RNA metabolic process	295	36	33.1	2.9	0.31	1	1.1
GO:0035107	appendage morphogenesis	41	6	4.6	1.4	0.31	1	1.3
GO:0035108	limb morphogenesis	41	6	4.6	1.4	0.31	1	1.3
GO:0007162	negative regulation of cell adhesion	41	6	4.6	1.4	0.31	1	1.3
GO:0051099	positive regulation of binding	41	6	4.6	1.4	0.31	1	1.3
GO:0044782	cilium organization	41	6	4.6	1.4	0.31	1	1.3
GO:0045926	negative regulation of growth	41	6	4.6	1.4	0.31	1	1.3
GO:1903050	regulation of proteolysis involved in cellular protein catabolic process	41	6	4.6	1.4	0.31	1	1.3
GO:0015833	peptide transport	41	6	4.6	1.4	0.31	1	1.3
GO:1901215	negative regulation of neuron death	33	5	3.7	1.3	0.31	1	1.4
GO:0030326	embryonic limb morphogenesis	33	5	3.7	1.3	0.31	1	1.4
GO:0042254	ribosome biogenesis	33	5	3.7	1.3	0.31	1	1.4
GO:0035113	embryonic appendage morphogenesis	33	5	3.7	1.3	0.31	1	1.4
GO:0034764	positive regulation of transmembrane transport	33	5	3.7	1.3	0.31	1	1.4
GO:0015980	energy derivation by oxidation of organic compounds	33	5	3.7	1.3	0.31	1	1.4
GO:0061136	regulation of proteasomal protein catabolic process	33	5	3.7	1.3	0.31	1	1.4
GO:0008021	synaptic vesicle	33	5	3.7	1.3	0.31	1	1.4
GO:0051046	regulation of secretion	82	11	9.2	1.8	0.31	1	1.2
GO:0034220	ion transmembrane transport	82	11	9.2	1.8	0.31	1	1.2
GO:0043065	positive regulation of apoptotic process	82	11	9.2	1.8	0.31	1	1.2
GO:0044703	multi-organism reproductive process	124	16	13.9	2.1	0.31	1	1.2
GO:0120036	plasma membrane bounded cell projection organization	278	34	31.1	2.9	0.31	1	1.1
GO:0098978	glutamatergic synapse	74	10	8.3	1.7	0.31	1	1.2
GO:0000978	RNA polymerase II cis-regulatory region sequence-specific DNA binding	133	17	14.9	2.1	0.32	1	1.1
GO:0006996	organelle organization	646	76	72.4	3.6	0.32	1	1.1
GO:0042176	regulation of protein catabolic process	91	12	10.2	1.8	0.32	1	1.2
GO:0065009	regulation of molecular function	357	43	40	3	0.32	1	1.1
GO:0033993	response to lipid	108	14	12.1	1.9	0.32	1	1.2
GO:0008289	lipid binding	108	14	12.1	1.9	0.32	1	1.2
GO:0034655	nucleobase-containing compound catabolic process	58	8	6.5	1.5	0.32	1	1.2
GO:0046486	glycerolipid metabolic process	58	8	6.5	1.5	0.32	1	1.2
GO:0051258	protein polymerization	50	7	5.6	1.4	0.32	1	1.2
GO:0030323	respiratory tube development	50	7	5.6	1.4	0.32	1	1.2
GO:0032940	secretion by cell	117	15	13.1	1.9	0.33	1	1.1
GO:0000165	MAPK cascade	117	15	13.1	1.9	0.33	1	1.1
GO:0030003	cellular cation homeostasis	75	10	8.4	1.6	0.33	1	1.2
GO:0051098	regulation of binding	75	10	8.4	1.6	0.33	1	1.2
GO:1902105	regulation of leukocyte differentiation	42	6	4.7	1.3	0.33	1	1.3
GO:0003205	cardiac chamber development	42	6	4.7	1.3	0.33	1	1.3
GO:0042886	amide transport	42	6	4.7	1.3	0.33	1	1.3
GO:0009914	hormone transport	42	6	4.7	1.3	0.33	1	1.3
GO:0046879	hormone secretion	42	6	4.7	1.3	0.33	1	1.3
GO:0022414	reproductive process	194	24	21.7	2.3	0.33	1	1.1
GO:0035295	tube development	220	27	24.6	2.4	0.33	1	1.1
GO:0002237	response to molecule of bacterial origin	34	5	3.8	1.2	0.33	1	1.3
GO:0007224	smoothened signaling pathway	34	5	3.8	1.2	0.33	1	1.3
GO:1901991	negative regulation of mitotic cell cycle phase transition	34	5	3.8	1.2	0.33	1	1.3
GO:0061013	regulation of mRNA catabolic process	34	5	3.8	1.2	0.33	1	1.3
GO:0098794	postsynapse	109	14	12.2	1.8	0.33	1	1.1
GO:0008134	transcription factor binding	143	18	16	2	0.33	1	1.1
GO:0030036	actin cytoskeleton organization	143	18	16	2	0.33	1	1.1
GO:0098655	cation transmembrane transport	67	9	7.5	1.5	0.33	1	1.2
GO:0001228	DNA-binding transcription activator activity, RNA polymerase II-specific	67	9	7.5	1.5	0.33	1	1.2
GO:0050794	regulation of cellular process	1317	151	147.6	3.4	0.33	1	1
GO:0043228	non-membrane-bounded organelle	640	75	71.7	3.3	0.33	1	1
GO:0043232	intracellular non-membrane-bounded organelle	640	75	71.7	3.3	0.33	1	1
GO:0044260	cellular macromolecule metabolic process	1093	126	122.5	3.5	0.33	1	1
GO:0008219	cell death	307	37	34.4	2.6	0.33	1	1.1
GO:0009057	macromolecule catabolic process	255	31	28.6	2.4	0.33	1	1.1
GO:1901701	cellular response to oxygen-containing compound	169	21	18.9	2.1	0.34	1	1.1
GO:0097190	apoptotic signaling pathway	84	11	9.4	1.6	0.34	1	1.2
GO:0070647	protein modification by small protein conjugation or removal	152	19	17	2	0.34	1	1.1
GO:0031981	nuclear lumen	676	79	75.7	3.3	0.34	1	1
GO:0099177	regulation of trans-synaptic signaling	59	8	6.6	1.4	0.34	1	1.2
GO:0046700	heterocycle catabolic process	59	8	6.6	1.4	0.34	1	1.2
GO:0050804	modulation of chemical synaptic transmission	59	8	6.6	1.4	0.34	1	1.2
GO:0044270	cellular nitrogen compound catabolic process	59	8	6.6	1.4	0.34	1	1.2
GO:1901361	organic cyclic compound catabolic process	59	8	6.6	1.4	0.34	1	1.2
GO:0019439	aromatic compound catabolic process	59	8	6.6	1.4	0.34	1	1.2
GO:0044770	cell cycle phase transition	101	13	11.3	1.7	0.34	1	1.1
GO:0008284	positive regulation of cell population proliferation	161	20	18	2	0.34	1	1.1
GO:0031346	positive regulation of cell projection organization	76	10	8.5	1.5	0.34	1	1.2
GO:0098916	anterograde trans-synaptic signaling	76	10	8.5	1.5	0.34	1	1.2
GO:0006873	cellular ion homeostasis	76	10	8.5	1.5	0.34	1	1.2
GO:0007268	chemical synaptic transmission	76	10	8.5	1.5	0.34	1	1.2
GO:0022613	ribonucleoprotein complex biogenesis	51	7	5.7	1.3	0.34	1	1.2
GO:0031032	actomyosin structure organization	51	7	5.7	1.3	0.34	1	1.2
GO:0048589	developmental growth	144	18	16.1	1.9	0.34	1	1.1
GO:0001568	blood vessel development	144	18	16.1	1.9	0.34	1	1.1
GO:0060627	regulation of vesicle-mediated transport	93	12	10.4	1.6	0.35	1	1.2
GO:0010975	regulation of neuron projection development	110	14	12.3	1.7	0.35	1	1.1
GO:0007178	transmembrane receptor protein serine/threonine kinase signaling pathway	68	9	7.6	1.4	0.35	1	1.2
GO:0006875	cellular metal ion homeostasis	68	9	7.6	1.4	0.35	1	1.2
GO:0001216	DNA-binding transcription activator activity	68	9	7.6	1.4	0.35	1	1.2
GO:0055082	cellular chemical homeostasis	102	13	11.4	1.6	0.35	1	1.1
GO:0018193	peptidyl-amino acid modification	231	28	25.9	2.1	0.35	1	1.1
GO:0043588	skin development	35	5	3.9	1.1	0.35	1	1.3
GO:1903522	regulation of blood circulation	35	5	3.9	1.1	0.35	1	1.3
GO:0051650	establishment of vesicle localization	35	5	3.9	1.1	0.35	1	1.3
GO:0051270	regulation of cellular component movement	188	23	21.1	1.9	0.36	1	1.1
GO:0071840	cellular component organization or biogenesis	945	109	105.9	3.1	0.36	1	1
GO:0044265	cellular macromolecule catabolic process	214	26	24	2	0.36	1	1.1
GO:0033365	protein localization to organelle	171	21	19.2	1.8	0.36	1	1.1
GO:1903530	regulation of secretion by cell	77	10	8.6	1.4	0.36	1	1.2
GO:0048193	Golgi vesicle transport	77	10	8.6	1.4	0.36	1	1.2
GO:0003006	developmental process involved in reproduction	137	17	15.3	1.7	0.36	1	1.1
GO:0034660	ncRNA metabolic process	52	7	5.8	1.2	0.36	1	1.2
GO:0045935	positive regulation of nucleobase-containing compound metabolic process	328	39	36.8	2.2	0.36	1	1.1
GO:0051641	cellular localization	486	57	54.5	2.5	0.36	1	1
GO:0043933	protein-containing complex subunit organization	224	27	25.1	1.9	0.37	1	1.1
GO:0019866	organelle inner membrane	44	6	4.9	1.1	0.37	1	1.2
GO:0006091	generation of precursor metabolites and energy	44	6	4.9	1.1	0.37	1	1.2
GO:0031252	cell leading edge	95	12	10.6	1.4	0.37	1	1.1
GO:0099537	trans-synaptic signaling	78	10	8.7	1.3	0.38	1	1.1
GO:0042981	regulation of apoptotic process	216	26	24.2	1.8	0.38	1	1.1
GO:2000058	regulation of ubiquitin-dependent protein catabolic process	36	5	4	1	0.38	1	1.2
GO:0016922	nuclear receptor binding	36	5	4	1	0.38	1	1.2
GO:0098562	cytoplasmic side of membrane	36	5	4	1	0.38	1	1.2
GO:0030217	T cell differentiation	36	5	4	1	0.38	1	1.2
GO:0010594	regulation of endothelial cell migration	36	5	4	1	0.38	1	1.2
GO:0004721	phosphoprotein phosphatase activity	36	5	4	1	0.38	1	1.2
GO:0045017	glycerolipid biosynthetic process	36	5	4	1	0.38	1	1.2
GO:2001234	negative regulation of apoptotic signaling pathway	36	5	4	1	0.38	1	1.2
GO:0010977	negative regulation of neuron projection development	36	5	4	1	0.38	1	1.2
GO:0019900	kinase binding	173	21	19.4	1.6	0.38	1	1.1
GO:0022607	cellular component assembly	409	48	45.8	2.2	0.38	1	1
GO:0007154	cell communication	745	86	83.5	2.5	0.38	1	1
GO:0090066	regulation of anatomical structure size	87	11	9.7	1.3	0.38	1	1.1
GO:0032787	monocarboxylic acid metabolic process	53	7	5.9	1.1	0.38	1	1.2
GO:2001233	regulation of apoptotic signaling pathway	53	7	5.9	1.1	0.38	1	1.2
GO:1902533	positive regulation of intracellular signal transduction	130	16	14.6	1.4	0.38	1	1.1
GO:0016772	transferase activity, transferring phosphorus-containing groups	182	22	20.4	1.6	0.38	1	1.1
GO:0098793	presynapse	70	9	7.8	1.2	0.38	1	1.1
GO:0001655	urogenital system development	70	9	7.8	1.2	0.38	1	1.1
GO:0009725	response to hormone	113	14	12.7	1.3	0.39	1	1.1
GO:0040008	regulation of growth	113	14	12.7	1.3	0.39	1	1.1
GO:0071704	organic substance metabolic process	1335	152	149.6	2.4	0.39	1	1
GO:0016567	protein ubiquitination	122	15	13.7	1.3	0.39	1	1.1
GO:0006629	lipid metabolic process	148	18	16.6	1.4	0.39	1	1.1
GO:0048813	dendrite morphogenesis	45	6	5	1	0.39	1	1.2
GO:0021953	central nervous system neuron differentiation	45	6	5	1	0.39	1	1.2
GO:0010001	glial cell differentiation	45	6	5	1	0.39	1	1.2
GO:0019901	protein kinase binding	157	19	17.6	1.4	0.39	1	1.1
GO:1901981	phosphatidylinositol phosphate binding	37	5	4.1	0.9	0.4	1	1.2
GO:0016757	glycosyltransferase activity	37	5	4.1	0.9	0.4	1	1.2
GO:0099003	vesicle-mediated transport in synapse	37	5	4.1	0.9	0.4	1	1.2
GO:0000075	cell cycle checkpoint signaling	37	5	4.1	0.9	0.4	1	1.2
GO:0061138	morphogenesis of a branching epithelium	37	5	4.1	0.9	0.4	1	1.2
GO:0043270	positive regulation of ion transport	37	5	4.1	0.9	0.4	1	1.2
GO:0034976	response to endoplasmic reticulum stress	37	5	4.1	0.9	0.4	1	1.2
GO:0010948	negative regulation of cell cycle process	54	7	6.1	0.9	0.4	1	1.2
GO:0003007	heart morphogenesis	54	7	6.1	0.9	0.4	1	1.2
GO:0016192	vesicle-mediated transport	280	33	31.4	1.6	0.4	1	1.1
GO:0044297	cell body	123	15	13.8	1.2	0.4	1	1.1
GO:0048729	tissue morphogenesis	123	15	13.8	1.2	0.4	1	1.1
GO:1902903	regulation of supramolecular fiber organization	80	10	9	1	0.41	1	1.1
GO:0005622	intracellular anatomical structure	1788	202	200.3	1.7	0.41	1	1
GO:0023061	signal release	63	8	7.1	0.9	0.41	1	1.1
GO:0070371	ERK1 and ERK2 cascade	46	6	5.2	0.8	0.41	1	1.2
GO:0099173	postsynapse organization	46	6	5.2	0.8	0.41	1	1.2
GO:0031345	negative regulation of cell projection organization	46	6	5.2	0.8	0.41	1	1.2
GO:0048872	homeostasis of number of cells	46	6	5.2	0.8	0.41	1	1.2
GO:0005815	microtubule organizing center	115	14	12.9	1.1	0.41	1	1.1
GO:0043067	regulation of programmed cell death	220	26	24.6	1.4	0.42	1	1.1
GO:0040012	regulation of locomotion	185	22	20.7	1.3	0.42	1	1.1
GO:0010639	negative regulation of organelle organization	72	9	8.1	0.9	0.42	1	1.1
GO:0017111	nucleoside-triphosphatase activity	72	9	8.1	0.9	0.42	1	1.1
GO:0022407	regulation of cell-cell adhesion	55	7	6.2	0.8	0.42	1	1.1
GO:0030335	positive regulation of cell migration	107	13	12	1	0.42	1	1.1
GO:0005543	phospholipid binding	81	10	9.1	0.9	0.42	1	1.1
GO:0061572	actin filament bundle organization	38	5	4.3	0.7	0.42	1	1.2
GO:0030426	growth cone	38	5	4.3	0.7	0.42	1	1.2
GO:0051017	actin filament bundle assembly	38	5	4.3	0.7	0.42	1	1.2
GO:0008154	actin polymerization or depolymerization	38	5	4.3	0.7	0.42	1	1.2
GO:0032869	cellular response to insulin stimulus	38	5	4.3	0.7	0.42	1	1.2
GO:0007626	locomotory behavior	38	5	4.3	0.7	0.42	1	1.2
GO:0001944	vasculature development	151	18	16.9	1.1	0.43	1	1.1
GO:0031300	intrinsic component of organelle membrane	64	8	7.2	0.8	0.43	1	1.1
GO:0032535	regulation of cellular component size	64	8	7.2	0.8	0.43	1	1.1
GO:0090407	organophosphate biosynthetic process	64	8	7.2	0.8	0.43	1	1.1
GO:0140352	export from cell	125	15	14	1	0.43	1	1.1
GO:0007399	nervous system development	398	46	44.6	1.4	0.43	1	1
GO:0010498	proteasomal protein catabolic process	99	12	11.1	0.9	0.43	1	1.1
GO:2000146	negative regulation of cell motility	47	6	5.3	0.7	0.43	1	1.1
GO:0048588	developmental cell growth	47	6	5.3	0.7	0.43	1	1.1
GO:1901988	negative regulation of cell cycle phase transition	47	6	5.3	0.7	0.43	1	1.1
GO:0006470	protein dephosphorylation	47	6	5.3	0.7	0.43	1	1.1
GO:0009967	positive regulation of signal transduction	222	26	24.9	1.1	0.44	1	1
GO:2000147	positive regulation of cell motility	108	13	12.1	0.9	0.44	1	1.1
GO:0009790	embryo development	231	27	25.9	1.1	0.44	1	1
GO:0042127	regulation of cell population proliferation	258	30	28.9	1.1	0.44	1	1
GO:0045121	membrane raft	65	8	7.3	0.7	0.45	1	1.1
GO:1990778	protein localization to cell periphery	65	8	7.3	0.7	0.45	1	1.1
GO:0048638	regulation of developmental growth	65	8	7.3	0.7	0.45	1	1.1
GO:0140014	mitotic nuclear division	65	8	7.3	0.7	0.45	1	1.1
GO:0001667	ameboidal-type cell migration	100	12	11.2	0.8	0.45	1	1.1
GO:0006790	sulfur compound metabolic process	39	5	4.4	0.6	0.45	1	1.1
GO:0019207	kinase regulator activity	39	5	4.4	0.6	0.45	1	1.1
GO:0000070	mitotic sister chromatid segregation	39	5	4.4	0.6	0.45	1	1.1
GO:1903320	regulation of protein modification by small protein conjugation or removal	39	5	4.4	0.6	0.45	1	1.1
GO:0050900	leukocyte migration	39	5	4.4	0.6	0.45	1	1.1
GO:0019953	sexual reproduction	109	13	12.2	0.8	0.45	1	1.1
GO:0051272	positive regulation of cellular component movement	109	13	12.2	0.8	0.45	1	1.1
GO:0032504	multicellular organism reproduction	109	13	12.2	0.8	0.45	1	1.1
GO:0048609	multicellular organismal reproductive process	109	13	12.2	0.8	0.45	1	1.1
GO:0022411	cellular component disassembly	74	9	8.3	0.7	0.45	1	1.1
GO:0045202	synapse	206	24	23.1	0.9	0.45	1	1
GO:0005524	ATP binding	268	31	30	1	0.45	1	1
GO:0030133	transport vesicle	48	6	5.4	0.6	0.45	1	1.1
GO:0009101	glycoprotein biosynthetic process	48	6	5.4	0.6	0.45	1	1.1
GO:0048568	embryonic organ development	83	10	9.3	0.7	0.45	1	1.1
GO:2000145	regulation of cell motility	180	21	20.2	0.8	0.46	1	1
GO:0006796	phosphate-containing compound metabolic process	428	49	48	1	0.46	1	1
GO:0006508	proteolysis	242	28	27.1	0.9	0.46	1	1
GO:0007005	mitochondrion organization	57	7	6.4	0.6	0.46	1	1.1
GO:1903706	regulation of hemopoiesis	57	7	6.4	0.6	0.46	1	1.1
GO:0010035	response to inorganic substance	57	7	6.4	0.6	0.46	1	1.1
GO:0051241	negative regulation of multicellular organismal process	145	17	16.2	0.8	0.46	1	1
GO:0060284	regulation of cell development	101	12	11.3	0.7	0.46	1	1.1
GO:0007049	cell cycle	278	32	31.1	0.9	0.46	1	1
GO:0040017	positive regulation of locomotion	110	13	12.3	0.7	0.46	1	1.1
GO:0098857	membrane microdomain	66	8	7.4	0.6	0.46	1	1.1
GO:0098590	plasma membrane region	163	19	18.3	0.7	0.46	1	1
GO:0048514	blood vessel morphogenesis	119	14	13.3	0.7	0.47	1	1.1
GO:0051239	regulation of multicellular organismal process	376	43	42.1	0.9	0.47	1	1
GO:0030427	site of polarized growth	40	5	4.5	0.5	0.47	1	1.1
GO:0032271	regulation of protein polymerization	40	5	4.5	0.5	0.47	1	1.1
GO:0051240	positive regulation of multicellular organismal process	208	24	23.3	0.7	0.47	1	1
GO:0042592	homeostatic process	226	26	25.3	0.7	0.48	1	1
GO:0051493	regulation of cytoskeleton organization	102	12	11.4	0.6	0.48	1	1.1
GO:0099080	supramolecular complex	173	20	19.4	0.6	0.48	1	1
GO:0044255	cellular lipid metabolic process	111	13	12.4	0.6	0.48	1	1
GO:0031301	integral component of organelle membrane	58	7	6.5	0.5	0.48	1	1.1
GO:0001933	negative regulation of protein phosphorylation	67	8	7.5	0.5	0.48	1	1.1
GO:0032559	adenyl ribonucleotide binding	280	32	31.4	0.6	0.48	1	1
GO:0030554	adenyl nucleotide binding	280	32	31.4	0.6	0.48	1	1
GO:0010631	epithelial cell migration	76	9	8.5	0.5	0.48	1	1.1
GO:0044057	regulation of system process	76	9	8.5	0.5	0.48	1	1.1
GO:0016462	pyrophosphatase activity	76	9	8.5	0.5	0.48	1	1.1
GO:0090132	epithelium migration	76	9	8.5	0.5	0.48	1	1.1
GO:0090130	tissue migration	76	9	8.5	0.5	0.48	1	1.1
GO:0032269	negative regulation of cellular protein metabolic process	156	18	17.5	0.5	0.49	1	1
GO:0016043	cellular component organization	922	104	103.3	0.7	0.49	1	1
GO:0010604	positive regulation of macromolecule metabolic process	539	61	60.4	0.6	0.49	1	1
GO:0043231	intracellular membrane-bounded organelle	1529	172	171.3	0.7	0.49	1	1
GO:0036293	response to decreased oxygen levels	41	5	4.6	0.4	0.49	1	1.1
GO:0031334	positive regulation of protein-containing complex assembly	41	5	4.6	0.4	0.49	1	1.1
GO:0001666	response to hypoxia	41	5	4.6	0.4	0.49	1	1.1
GO:0004713	protein tyrosine kinase activity	41	5	4.6	0.4	0.49	1	1.1
GO:0051271	negative regulation of cellular component movement	50	6	5.6	0.4	0.5	1	1.1
GO:0007517	muscle organ development	50	6	5.6	0.4	0.5	1	1.1
GO:1903362	regulation of cellular protein catabolic process	50	6	5.6	0.4	0.5	1	1.1
GO:0044877	protein-containing complex binding	237	27	26.6	0.4	0.5	1	1
GO:0031966	mitochondrial membrane	59	7	6.6	0.4	0.5	1	1.1
GO:0048878	chemical homeostasis	157	18	17.6	0.4	0.5	1	1
GO:0002682	regulation of immune system process	157	18	17.6	0.4	0.5	1	1
GO:0014069	postsynaptic density	68	8	7.6	0.4	0.5	1	1.1
GO:0043087	regulation of GTPase activity	68	8	7.6	0.4	0.5	1	1.1
GO:0035239	tube morphogenesis	175	20	19.6	0.4	0.5	1	1
GO:0051129	negative regulation of cellular component organization	149	17	16.7	0.3	0.51	1	1
GO:0042802	identical protein binding	292	33	32.7	0.3	0.51	1	1
GO:0043229	intracellular organelle	1630	183	182.6	0.4	0.51	1	1
GO:0032868	response to insulin	42	5	4.7	0.3	0.52	1	1.1
GO:2001020	regulation of response to DNA damage stimulus	42	5	4.7	0.3	0.52	1	1.1
GO:0007623	circadian rhythm	42	5	4.7	0.3	0.52	1	1.1
GO:0051495	positive regulation of cytoskeleton organization	42	5	4.7	0.3	0.52	1	1.1
GO:1901214	regulation of neuron death	51	6	5.7	0.3	0.52	1	1.1
GO:0098813	nuclear chromosome segregation	51	6	5.7	0.3	0.52	1	1.1
GO:0045765	regulation of angiogenesis	51	6	5.7	0.3	0.52	1	1.1
GO:0010632	regulation of epithelial cell migration	60	7	6.7	0.3	0.52	1	1
GO:0007265	Ras protein signal transduction	60	7	6.7	0.3	0.52	1	1
GO:0060485	mesenchyme development	60	7	6.7	0.3	0.52	1	1
GO:0099572	postsynaptic specialization	69	8	7.7	0.3	0.52	1	1
GO:0032279	asymmetric synapse	69	8	7.7	0.3	0.52	1	1
GO:0061629	RNA polymerase II-specific DNA-binding transcription factor binding	69	8	7.7	0.3	0.52	1	1
GO:0016817	hydrolase activity, acting on acid anhydrides	78	9	8.7	0.3	0.52	1	1
GO:0016818	hydrolase activity, acting on acid anhydrides, in phosphorus-containing anhydrides	78	9	8.7	0.3	0.52	1	1
GO:1901137	carbohydrate derivative biosynthetic process	78	9	8.7	0.3	0.52	1	1
GO:0071417	cellular response to organonitrogen compound	87	10	9.7	0.3	0.52	1	1
GO:0043161	proteasome-mediated ubiquitin-dependent protein catabolic process	87	10	9.7	0.3	0.52	1	1
GO:0061919	process utilizing autophagic mechanism	87	10	9.7	0.3	0.52	1	1
GO:0006914	autophagy	87	10	9.7	0.3	0.52	1	1
GO:0034097	response to cytokine	105	12	11.8	0.2	0.52	1	1
GO:0006793	phosphorus metabolic process	436	49	48.9	0.1	0.52	1	1
GO:0016310	phosphorylation	329	37	36.9	0.1	0.52	1	1
GO:0030334	regulation of cell migration	177	20	19.8	0.2	0.52	1	1
GO:0042995	cell projection	356	40	39.9	0.1	0.52	1	1
GO:0051173	positive regulation of nitrogen compound metabolic process	500	56	56	0	0.53	1	1
GO:0003682	chromatin binding	142	16	15.9	0.1	0.53	1	1
GO:0031400	negative regulation of protein modification process	97	11	10.9	0.1	0.53	1	1
GO:0005813	centrosome	97	11	10.9	0.1	0.53	1	1
GO:0051603	proteolysis involved in cellular protein catabolic process	151	17	16.9	0.1	0.53	1	1
GO:0099513	polymeric cytoskeletal fiber	88	10	9.9	0.1	0.53	1	1
GO:0048732	gland development	88	10	9.9	0.1	0.53	1	1
GO:0030099	myeloid cell differentiation	70	8	7.8	0.2	0.53	1	1
GO:0033044	regulation of chromosome organization	70	8	7.8	0.2	0.53	1	1
GO:0016197	endosomal transport	61	7	6.8	0.2	0.53	1	1
GO:0043547	positive regulation of GTPase activity	52	6	5.8	0.2	0.54	1	1
GO:1901342	regulation of vasculature development	52	6	5.8	0.2	0.54	1	1
GO:0040013	negative regulation of locomotion	52	6	5.8	0.2	0.54	1	1
GO:0048584	positive regulation of response to stimulus	286	32	32	0	0.54	1	1
GO:0070372	regulation of ERK1 and ERK2 cascade	43	5	4.8	0.2	0.54	1	1
GO:0070482	response to oxygen levels	43	5	4.8	0.2	0.54	1	1
GO:0006753	nucleoside phosphate metabolic process	43	5	4.8	0.2	0.54	1	1
GO:1902905	positive regulation of supramolecular fiber organization	43	5	4.8	0.2	0.54	1	1
GO:0000819	sister chromatid segregation	43	5	4.8	0.2	0.54	1	1
GO:0046982	protein heterodimerization activity	43	5	4.8	0.2	0.54	1	1
GO:0009117	nucleotide metabolic process	43	5	4.8	0.2	0.54	1	1
GO:0030163	protein catabolic process	197	22	22.1	-0.1	0.54	1	1
GO:0043009	chordate embryonic development	152	17	17	0	0.54	1	1
GO:1901698	response to nitrogen compound	143	16	16	0	0.55	1	1
GO:0051336	regulation of hydrolase activity	125	14	14	0	0.55	1	1
GO:0001701	in utero embryonic development	98	11	11	0	0.55	1	1
GO:0007423	sensory organ development	98	11	11	0	0.55	1	1
GO:0006950	response to stress	449	50	50.3	-0.3	0.55	1	1
GO:0032956	regulation of actin cytoskeleton organization	71	8	8	0	0.55	1	1
GO:0043227	membrane-bounded organelle	1555	174	174.2	-0.2	0.55	1	1
GO:0001822	kidney development	62	7	6.9	0.1	0.55	1	1
GO:0005515	protein binding	1253	140	140.4	-0.4	0.55	1	1
GO:0010941	regulation of cell death	243	27	27.2	-0.2	0.55	1	1
GO:2000026	regulation of multicellular organismal development	216	24	24.2	-0.2	0.55	1	1
GO:0120025	plasma membrane bounded cell projection	324	36	36.3	-0.3	0.55	1	1
GO:0007267	cell-cell signaling	207	23	23.2	-0.2	0.55	1	1
GO:0001819	positive regulation of cytokine production	53	6	5.9	0.1	0.56	1	1
GO:0010506	regulation of autophagy	53	6	5.9	0.1	0.56	1	1
GO:1901615	organic hydroxy compound metabolic process	53	6	5.9	0.1	0.56	1	1
GO:0003729	mRNA binding	53	6	5.9	0.1	0.56	1	1
GO:0051248	negative regulation of protein metabolic process	171	19	19.2	-0.2	0.56	1	1
GO:0009792	embryo development ending in birth or egg hatching	153	17	17.1	-0.1	0.56	1	1
GO:0006811	ion transport	135	15	15.1	-0.1	0.56	1	1
GO:0042221	response to chemical	495	55	55.5	-0.5	0.56	1	1
GO:0007165	signal transduction	692	77	77.5	-0.5	0.56	1	1
GO:0032984	protein-containing complex disassembly	44	5	4.9	0.1	0.56	1	1
GO:1902275	regulation of chromatin organization	44	5	4.9	0.1	0.56	1	1
GO:0016458	gene silencing	44	5	4.9	0.1	0.56	1	1
GO:0071705	nitrogen compound transport	316	35	35.4	-0.4	0.56	1	1
GO:0006082	organic acid metabolic process	90	10	10.1	-0.1	0.56	1	1
GO:0043226	organelle	1645	184	184.3	-0.3	0.56	1	1
GO:0000902	cell morphogenesis	217	24	24.3	-0.3	0.56	1	1
GO:0045944	positive regulation of transcription by RNA polymerase II	217	24	24.3	-0.3	0.56	1	1
GO:0010563	negative regulation of phosphorus metabolic process	81	9	9.1	-0.1	0.57	1	1
GO:0045936	negative regulation of phosphate metabolic process	81	9	9.1	-0.1	0.57	1	1
GO:0007264	small GTPase mediated signal transduction	81	9	9.1	-0.1	0.57	1	1
GO:0044257	cellular protein catabolic process	163	18	18.3	-0.3	0.57	1	1
GO:0098984	neuron to neuron synapse	72	8	8.1	-0.1	0.57	1	1
GO:0006974	cellular response to DNA damage stimulus	136	15	15.2	-0.2	0.57	1	1
GO:0005740	mitochondrial envelope	63	7	7.1	-0.1	0.57	1	1
GO:0065008	regulation of biological quality	479	53	53.7	-0.7	0.57	1	1
GO:0000226	microtubule cytoskeleton organization	109	12	12.2	-0.2	0.57	1	1
GO:1901700	response to oxygen-containing compound	209	23	23.4	-0.4	0.58	1	1
GO:0015630	microtubule cytoskeleton	200	22	22.4	-0.4	0.58	1	1
GO:0051049	regulation of transport	237	26	26.6	-0.6	0.58	1	1
GO:0051052	regulation of DNA metabolic process	73	8	8.2	-0.2	0.58	1	1
GO:0003013	circulatory system process	73	8	8.2	-0.2	0.58	1	1
GO:0009894	regulation of catabolic process	183	20	20.5	-0.5	0.59	1	1
GO:0072001	renal system development	64	7	7.2	-0.2	0.59	1	1
GO:0032386	regulation of intracellular transport	64	7	7.2	-0.2	0.59	1	1
GO:0006468	protein phosphorylation	292	32	32.7	-0.7	0.59	1	1
GO:0110053	regulation of actin filament organization	55	6	6.2	-0.2	0.59	1	1
GO:0000209	protein polyubiquitination	55	6	6.2	-0.2	0.59	1	1
GO:0070997	neuron death	55	6	6.2	-0.2	0.59	1	1
GO:0050678	regulation of epithelial cell proliferation	55	6	6.2	-0.2	0.59	1	1
GO:1901653	cellular response to peptide	55	6	6.2	-0.2	0.59	1	1
GO:0016311	dephosphorylation	55	6	6.2	-0.2	0.59	1	1
GO:0006952	defense response	138	15	15.5	-0.5	0.59	1	1
GO:0016049	cell growth	83	9	9.3	-0.3	0.6	1	1
GO:0043066	negative regulation of apoptotic process	129	14	14.5	-0.5	0.6	1	1
GO:0030336	negative regulation of cell migration	46	5	5.2	-0.2	0.6	1	1
GO:0016791	phosphatase activity	46	5	5.2	-0.2	0.6	1	1
GO:0071375	cellular response to peptide hormone stimulus	46	5	5.2	-0.2	0.6	1	1
GO:0033002	muscle cell proliferation	46	5	5.2	-0.2	0.6	1	1
GO:0051656	establishment of organelle localization	74	8	8.3	-0.3	0.6	1	1
GO:0065003	protein-containing complex assembly	194	21	21.7	-0.7	0.61	1	1
GO:0071345	cellular response to cytokine stimulus	93	10	10.4	-0.4	0.61	1	1
GO:0006511	ubiquitin-dependent protein catabolic process	130	14	14.6	-0.6	0.61	1	1
GO:0018209	peptidyl-serine modification	84	9	9.4	-0.4	0.61	1	1
GO:0009986	cell surface	84	9	9.4	-0.4	0.61	1	1
GO:0018105	peptidyl-serine phosphorylation	84	9	9.4	-0.4	0.61	1	1
GO:0072659	protein localization to plasma membrane	56	6	6.3	-0.3	0.61	1	1
GO:0055086	nucleobase-containing small molecule metabolic process	56	6	6.3	-0.3	0.61	1	1
GO:0009893	positive regulation of metabolic process	575	63	64.4	-1.4	0.62	1	1
GO:0006464	cellular protein modification process	611	67	68.5	-1.5	0.62	1	1
GO:0036211	protein modification process	611	67	68.5	-1.5	0.62	1	1
GO:0015631	tubulin binding	75	8	8.4	-0.4	0.62	1	1
GO:0043408	regulation of MAPK cascade	103	11	11.5	-0.5	0.62	1	1
GO:0033500	carbohydrate homeostasis	47	5	5.3	-0.3	0.62	1	0.9
GO:0042593	glucose homeostasis	47	5	5.3	-0.3	0.62	1	0.9
GO:0010720	positive regulation of cell development	66	7	7.4	-0.4	0.62	1	0.9
GO:1901575	organic substance catabolic process	314	34	35.2	-1.2	0.62	1	1
GO:0045184	establishment of protein localization	305	33	34.2	-1.2	0.62	1	1
GO:0032879	regulation of localization	405	44	45.4	-1.4	0.62	1	1
GO:0048518	positive regulation of biological process	873	96	97.8	-1.8	0.63	1	1
GO:0009617	response to bacterium	57	6	6.4	-0.4	0.63	1	0.9
GO:0044262	cellular carbohydrate metabolic process	57	6	6.4	-0.4	0.63	1	0.9
GO:0044267	cellular protein metabolic process	748	82	83.8	-1.8	0.63	1	1
GO:0008283	cell population proliferation	297	32	33.3	-1.3	0.63	1	1
GO:0019941	modification-dependent protein catabolic process	132	14	14.8	-0.8	0.63	1	0.9
GO:0001525	angiogenesis	95	10	10.6	-0.6	0.64	1	0.9
GO:0005929	cilium	67	7	7.5	-0.5	0.64	1	0.9
GO:0008015	blood circulation	67	7	7.5	-0.5	0.64	1	0.9
GO:0140096	catalytic activity, acting on a protein	425	46	47.6	-1.6	0.64	1	1
GO:0006650	glycerophospholipid metabolic process	48	5	5.4	-0.4	0.64	1	0.9
GO:0048471	perinuclear region of cytoplasm	114	12	12.8	-0.8	0.64	1	0.9
GO:0019637	organophosphate metabolic process	105	11	11.8	-0.8	0.64	1	0.9
GO:0043632	modification-dependent macromolecule catabolic process	133	14	14.9	-0.9	0.64	1	0.9
GO:0034622	cellular protein-containing complex assembly	133	14	14.9	-0.9	0.64	1	0.9
GO:0030097	hemopoiesis	133	14	14.9	-0.9	0.64	1	0.9
GO:0042326	negative regulation of phosphorylation	77	8	8.6	-0.6	0.65	1	0.9
GO:0043412	macromolecule modification	634	69	71	-2	0.65	1	1
GO:0099512	supramolecular fiber	115	12	12.9	-0.9	0.65	1	0.9
GO:0045785	positive regulation of cell adhesion	68	7	7.6	-0.6	0.65	1	0.9
GO:0019752	carboxylic acid metabolic process	87	9	9.7	-0.7	0.65	1	0.9
GO:0051960	regulation of nervous system development	87	9	9.7	-0.7	0.65	1	0.9
GO:0002684	positive regulation of immune system process	87	9	9.7	-0.7	0.65	1	0.9
GO:0007276	gamete generation	87	9	9.7	-0.7	0.65	1	0.9
GO:0043069	negative regulation of programmed cell death	134	14	15	-1	0.66	1	0.9
GO:0002009	morphogenesis of an epithelium	106	11	11.9	-0.9	0.66	1	0.9
GO:0030098	lymphocyte differentiation	49	5	5.5	-0.5	0.66	1	0.9
GO:0051091	positive regulation of DNA-binding transcription factor activity	49	5	5.5	-0.5	0.66	1	0.9
GO:0006898	receptor-mediated endocytosis	49	5	5.5	-0.5	0.66	1	0.9
GO:0051649	establishment of localization in cell	355	38	39.8	-1.8	0.66	1	1
GO:0015031	protein transport	282	30	31.6	-1.6	0.66	1	0.9
GO:0010638	positive regulation of organelle organization	125	13	14	-1	0.66	1	0.9
GO:0002520	immune system development	153	16	17.1	-1.1	0.66	1	0.9
GO:0016740	transferase activity	410	44	45.9	-1.9	0.66	1	1
GO:0000280	nuclear division	78	8	8.7	-0.7	0.66	1	0.9
GO:0050877	nervous system process	97	10	10.9	-0.9	0.66	1	0.9
GO:0016050	vesicle organization	59	6	6.6	-0.6	0.66	1	0.9
GO:0051169	nuclear transport	59	6	6.6	-0.6	0.66	1	0.9
GO:0051962	positive regulation of nervous system development	59	6	6.6	-0.6	0.66	1	0.9
GO:0009100	glycoprotein metabolic process	59	6	6.6	-0.6	0.66	1	0.9
GO:0006913	nucleocytoplasmic transport	59	6	6.6	-0.6	0.66	1	0.9
GO:0099081	supramolecular polymer	116	12	13	-1	0.66	1	0.9
GO:0044248	cellular catabolic process	338	36	37.9	-1.9	0.67	1	1
GO:0048285	organelle fission	88	9	9.9	-0.9	0.67	1	0.9
GO:0043436	oxoacid metabolic process	88	9	9.9	-0.9	0.67	1	0.9
GO:0030424	axon	107	11	12	-1	0.67	1	0.9
GO:0043410	positive regulation of MAPK cascade	69	7	7.7	-0.7	0.67	1	0.9
GO:0035639	purine ribonucleoside triphosphate binding	302	32	33.8	-1.8	0.67	1	0.9
GO:0048534	hematopoietic or lymphoid organ development	145	15	16.2	-1.2	0.67	1	0.9
GO:0031329	regulation of cellular catabolic process	145	15	16.2	-1.2	0.67	1	0.9
GO:0071560	cellular response to transforming growth factor beta stimulus	50	5	5.6	-0.6	0.68	1	0.9
GO:1903131	mononuclear cell differentiation	50	5	5.6	-0.6	0.68	1	0.9
GO:0007283	spermatogenesis	60	6	6.7	-0.7	0.68	1	0.9
GO:0042578	phosphoric ester hydrolase activity	60	6	6.7	-0.7	0.68	1	0.9
GO:0046872	metal ion binding	540	58	60.5	-2.5	0.68	1	1
GO:0005096	GTPase activator activity	108	11	12.1	-1.1	0.68	1	0.9
GO:0010647	positive regulation of cell communication	248	26	27.8	-1.8	0.68	1	0.9
GO:0005730	nucleolus	146	15	16.4	-1.4	0.69	1	0.9
GO:0008047	enzyme activator activity	146	15	16.4	-1.4	0.69	1	0.9
GO:0007166	cell surface receptor signaling pathway	377	40	42.2	-2.2	0.69	1	0.9
GO:0033043	regulation of organelle organization	230	24	25.8	-1.8	0.69	1	0.9
GO:0031325	positive regulation of cellular metabolic process	523	56	58.6	-2.6	0.69	1	1
GO:0023056	positive regulation of signaling	249	26	27.9	-1.9	0.69	1	0.9
GO:0030312	external encapsulating structure	51	5	5.7	-0.7	0.69	1	0.9
GO:0150034	distal axon	51	5	5.7	-0.7	0.69	1	0.9
GO:0032886	regulation of microtubule-based process	51	5	5.7	-0.7	0.69	1	0.9
GO:0019216	regulation of lipid metabolic process	51	5	5.7	-0.7	0.69	1	0.9
GO:0031012	extracellular matrix	51	5	5.7	-0.7	0.69	1	0.9
GO:0048762	mesenchymal cell differentiation	51	5	5.7	-0.7	0.69	1	0.9
GO:0060589	nucleoside-triphosphatase regulator activity	109	11	12.2	-1.2	0.69	1	0.9
GO:0030695	GTPase regulator activity	109	11	12.2	-1.2	0.69	1	0.9
GO:0007059	chromosome segregation	61	6	6.8	-0.8	0.7	1	0.9
GO:0090068	positive regulation of cell cycle process	61	6	6.8	-0.8	0.7	1	0.9
GO:0048232	male gamete generation	61	6	6.8	-0.8	0.7	1	0.9
GO:0033554	cellular response to stress	296	31	33.2	-2.2	0.7	1	0.9
GO:0031589	cell-substrate adhesion	71	7	8	-1	0.7	1	0.9
GO:0060562	epithelial tube morphogenesis	71	7	8	-1	0.7	1	0.9
GO:0006259	DNA metabolic process	138	14	15.5	-1.5	0.7	1	0.9
GO:0017076	purine nucleotide binding	315	33	35.3	-2.3	0.7	1	0.9
GO:0032555	purine ribonucleotide binding	315	33	35.3	-2.3	0.7	1	0.9
GO:0007017	microtubule-based process	148	15	16.6	-1.6	0.71	1	0.9
GO:0009056	catabolic process	380	40	42.6	-2.6	0.71	1	0.9
GO:0032553	ribonucleotide binding	316	33	35.4	-2.4	0.71	1	0.9
GO:0003012	muscle system process	52	5	5.8	-0.8	0.71	1	0.9
GO:1901135	carbohydrate derivative metabolic process	120	12	13.4	-1.4	0.71	1	0.9
GO:0080135	regulation of cellular response to stress	120	12	13.4	-1.4	0.71	1	0.9
GO:0060548	negative regulation of cell death	158	16	17.7	-1.7	0.71	1	0.9
GO:0001501	skeletal system development	101	10	11.3	-1.3	0.71	1	0.9
GO:1901564	organonitrogen compound metabolic process	870	94	97.5	-3.5	0.71	1	1
GO:0051128	regulation of cellular component organization	446	47	50	-3	0.72	1	0.9
GO:0051223	regulation of protein transport	92	9	10.3	-1.3	0.72	1	0.9
GO:0051020	GTPase binding	92	9	10.3	-1.3	0.72	1	0.9
GO:0046983	protein dimerization activity	140	14	15.7	-1.7	0.72	1	0.9
GO:1901565	organonitrogen compound catabolic process	225	23	25.2	-2.2	0.72	1	0.9
GO:0050769	positive regulation of neurogenesis	53	5	5.9	-0.9	0.73	1	0.8
GO:0071559	response to transforming growth factor beta	53	5	5.9	-0.9	0.73	1	0.8
GO:0016482	cytosolic transport	53	5	5.9	-0.9	0.73	1	0.8
GO:0005773	vacuole	73	7	8.2	-1.2	0.73	1	0.9
GO:0043254	regulation of protein-containing complex assembly	73	7	8.2	-1.2	0.73	1	0.9
GO:0002521	leukocyte differentiation	73	7	8.2	-1.2	0.73	1	0.9
GO:0043169	cation binding	548	58	61.4	-3.4	0.73	1	0.9
GO:0071702	organic substance transport	365	38	40.9	-2.9	0.73	1	0.9
GO:0001558	regulation of cell growth	64	6	7.2	-1.2	0.74	1	0.8
GO:0060828	regulation of canonical Wnt signaling pathway	54	5	6.1	-1.1	0.74	1	0.8
GO:0005789	endoplasmic reticulum membrane	94	9	10.5	-1.5	0.74	1	0.9
GO:0003008	system process	190	19	21.3	-2.3	0.75	1	0.9
GO:0030234	enzyme regulator activity	200	20	22.4	-2.4	0.75	1	0.9
GO:0051716	cellular response to stimulus	868	93	97.3	-4.3	0.75	1	1
GO:0022008	neurogenesis	322	33	36.1	-3.1	0.75	1	0.9
GO:0045787	positive regulation of cell cycle	75	7	8.4	-1.4	0.75	1	0.8
GO:0061448	connective tissue development	65	6	7.3	-1.3	0.75	1	0.8
GO:0031175	neuron projection development	210	21	23.5	-2.5	0.75	1	0.9
GO:0006644	phospholipid metabolic process	55	5	6.2	-1.2	0.76	1	0.8
GO:0005085	guanyl-nucleotide exchange factor activity	55	5	6.2	-1.2	0.76	1	0.8
GO:0006518	peptide metabolic process	105	10	11.8	-1.8	0.76	1	0.9
GO:0005856	cytoskeleton	351	36	39.3	-3.3	0.76	1	0.9
GO:0048522	positive regulation of cellular process	834	89	93.4	-4.4	0.76	1	1
GO:0043005	neuron projection	221	22	24.8	-2.8	0.77	1	0.9
GO:0050767	regulation of neurogenesis	76	7	8.5	-1.5	0.77	1	0.8
GO:0031975	envelope	135	13	15.1	-2.1	0.77	1	0.9
GO:0031967	organelle envelope	135	13	15.1	-2.1	0.77	1	0.9
GO:0005975	carbohydrate metabolic process	86	8	9.6	-1.6	0.77	1	0.8
GO:0050673	epithelial cell proliferation	66	6	7.4	-1.4	0.77	1	0.8
GO:0042060	wound healing	56	5	6.3	-1.3	0.77	1	0.8
GO:0043434	response to peptide hormone	56	5	6.3	-1.3	0.77	1	0.8
GO:0048871	multicellular organismal homeostasis	56	5	6.3	-1.3	0.77	1	0.8
GO:0005802	trans-Golgi network	56	5	6.3	-1.3	0.77	1	0.8
GO:0043167	ion binding	783	83	87.7	-4.7	0.77	1	0.9
GO:0006886	intracellular protein transport	165	16	18.5	-2.5	0.78	1	0.9
GO:0048646	anatomical structure formation involved in morphogenesis	213	21	23.9	-2.9	0.78	1	0.9
GO:0016055	Wnt signaling pathway	87	8	9.7	-1.7	0.78	1	0.8
GO:0198738	cell-cell signaling by wnt	87	8	9.7	-1.7	0.78	1	0.8
GO:0098827	endoplasmic reticulum subcompartment	97	9	10.9	-1.9	0.78	1	0.8
GO:0070201	regulation of establishment of protein localization	97	9	10.9	-1.9	0.78	1	0.8
GO:0051640	organelle localization	97	9	10.9	-1.9	0.78	1	0.8
GO:0042803	protein homodimerization activity	97	9	10.9	-1.9	0.78	1	0.8
GO:0031347	regulation of defense response	67	6	7.5	-1.5	0.78	1	0.8
GO:1901652	response to peptide	67	6	7.5	-1.5	0.78	1	0.8
GO:0061659	ubiquitin-like protein ligase activity	67	6	7.5	-1.5	0.78	1	0.8
GO:0043010	camera-type eye development	67	6	7.5	-1.5	0.78	1	0.8
GO:0062012	regulation of small molecule metabolic process	57	5	6.4	-1.4	0.78	1	0.8
GO:0005938	cell cortex	57	5	6.4	-1.4	0.78	1	0.8
GO:0051094	positive regulation of developmental process	214	21	24	-3	0.78	1	0.9
GO:0016604	nuclear body	147	14	16.5	-2.5	0.79	1	0.9
GO:0051130	positive regulation of cellular component organization	224	22	25.1	-3.1	0.79	1	0.9
GO:1905114	cell surface receptor signaling pathway involved in cell-cell signaling	98	9	11	-2	0.79	1	0.8
GO:0061024	membrane organization	118	11	13.2	-2.2	0.79	1	0.8
GO:0043603	cellular amide metabolic process	128	12	14.3	-2.3	0.79	1	0.8
GO:0030182	neuron differentiation	272	27	30.5	-3.5	0.79	1	0.9
GO:0007155	cell adhesion	196	19	22	-3	0.79	1	0.9
GO:1901566	organonitrogen compound biosynthetic process	196	19	22	-3	0.79	1	0.9
GO:0044093	positive regulation of molecular function	244	24	27.3	-3.3	0.8	1	0.9
GO:0044087	regulation of cellular component biogenesis	187	18	21	-3	0.8	1	0.9
GO:0042175	nuclear outer membrane-endoplasmic reticulum membrane network	99	9	11.1	-2.1	0.8	1	0.8
GO:0051345	positive regulation of hydrolase activity	89	8	10	-2	0.8	1	0.8
GO:0022857	transmembrane transporter activity	89	8	10	-2	0.8	1	0.8
GO:0048667	cell morphogenesis involved in neuron differentiation	129	12	14.5	-2.5	0.8	1	0.8
GO:0050776	regulation of immune response	79	7	8.9	-1.9	0.8	1	0.8
GO:0006412	translation	79	7	8.9	-1.9	0.8	1	0.8
GO:0005509	calcium ion binding	69	6	7.7	-1.7	0.8	1	0.8
GO:0032989	cellular component morphogenesis	159	15	17.8	-2.8	0.81	1	0.8
GO:0030155	regulation of cell adhesion	120	11	13.4	-2.4	0.81	1	0.8
GO:0005887	integral component of plasma membrane	120	11	13.4	-2.4	0.81	1	0.8
GO:0005576	extracellular region	120	11	13.4	-2.4	0.81	1	0.8
GO:0019538	protein metabolic process	809	85	90.6	-5.6	0.81	1	0.9
GO:0031267	small GTPase binding	80	7	9	-2	0.81	1	0.8
GO:0005615	extracellular space	80	7	9	-2	0.81	1	0.8
GO:0005819	spindle	70	6	7.8	-1.8	0.81	1	0.8
GO:0048699	generation of neurons	304	30	34.1	-4.1	0.81	1	0.9
GO:0051301	cell division	111	10	12.4	-2.4	0.82	1	0.8
GO:0043085	positive regulation of catalytic activity	180	17	20.2	-3.2	0.82	1	0.8
GO:0010243	response to organonitrogen compound	131	12	14.7	-2.7	0.82	1	0.8
GO:0044089	positive regulation of cellular component biogenesis	101	9	11.3	-2.3	0.82	1	0.8
GO:0051050	positive regulation of transport	141	13	15.8	-2.8	0.82	1	0.8
GO:0005886	plasma membrane	556	57	62.3	-5.3	0.82	1	0.9
GO:0003002	regionalization	60	5	6.7	-1.7	0.82	1	0.7
GO:0043549	regulation of kinase activity	122	11	13.7	-2.7	0.83	1	0.8
GO:0008270	zinc ion binding	112	10	12.5	-2.5	0.83	1	0.8
GO:0030111	regulation of Wnt signaling pathway	71	6	8	-2	0.83	1	0.8
GO:0048666	neuron development	230	22	25.8	-3.8	0.83	1	0.9
GO:0001817	regulation of cytokine production	82	7	9.2	-2.2	0.83	1	0.8
GO:0031625	ubiquitin protein ligase binding	61	5	6.8	-1.8	0.83	1	0.7
GO:0016607	nuclear speck	61	5	6.8	-1.8	0.83	1	0.7
GO:0046914	transition metal ion binding	133	12	14.9	-2.9	0.83	1	0.8
GO:0009896	positive regulation of catabolic process	103	9	11.5	-2.5	0.84	1	0.8
GO:0001816	cytokine production	93	8	10.4	-2.4	0.84	1	0.8
GO:0045859	regulation of protein kinase activity	93	8	10.4	-2.4	0.84	1	0.8
GO:0097367	carbohydrate derivative binding	337	33	37.8	-4.8	0.84	1	0.9
GO:0033674	positive regulation of kinase activity	83	7	9.3	-2.3	0.84	1	0.8
GO:0031226	intrinsic component of plasma membrane	124	11	13.9	-2.9	0.84	1	0.8
GO:0060070	canonical Wnt signaling pathway	62	5	6.9	-1.9	0.84	1	0.7
GO:0005874	microtubule	62	5	6.9	-1.9	0.84	1	0.7
GO:0051246	regulation of protein metabolic process	394	39	44.1	-5.1	0.84	1	0.9
GO:0005635	nuclear envelope	73	6	8.2	-2.2	0.85	1	0.7
GO:0042327	positive regulation of phosphorylation	145	13	16.2	-3.2	0.85	1	0.8
GO:0098588	bounding membrane of organelle	175	16	19.6	-3.6	0.85	1	0.8
GO:0006281	DNA repair	84	7	9.4	-2.4	0.85	1	0.7
GO:0043043	peptide biosynthetic process	84	7	9.4	-2.4	0.85	1	0.7
GO:0030659	cytoplasmic vesicle membrane	95	8	10.6	-2.6	0.85	1	0.8
GO:0045597	positive regulation of cell differentiation	156	14	17.5	-3.5	0.85	1	0.8
GO:0006955	immune response	136	12	15.2	-3.2	0.85	1	0.8
GO:0001932	regulation of protein phosphorylation	186	17	20.8	-3.8	0.86	1	0.8
GO:0032268	regulation of cellular protein metabolic process	360	35	40.3	-5.3	0.86	1	0.9
GO:0050790	regulation of catalytic activity	255	24	28.6	-4.6	0.86	1	0.8
GO:0005737	cytoplasm	1493	161	167.3	-6.3	0.86	1	1
GO:0098796	membrane protein complex	147	13	16.5	-3.5	0.86	1	0.8
GO:0051338	regulation of transferase activity	137	12	15.3	-3.3	0.86	1	0.8
GO:0005769	early endosome	64	5	7.2	-2.2	0.86	1	0.7
GO:0045860	positive regulation of protein kinase activity	64	5	7.2	-2.2	0.86	1	0.7
GO:0061630	ubiquitin protein ligase activity	64	5	7.2	-2.2	0.86	1	0.7
GO:0051347	positive regulation of transferase activity	96	8	10.8	-2.8	0.86	1	0.7
GO:0010256	endomembrane system organization	96	8	10.8	-2.8	0.86	1	0.7
GO:0044281	small molecule metabolic process	187	17	21	-4	0.86	1	0.8
GO:0001934	positive regulation of protein phosphorylation	127	11	14.2	-3.2	0.86	1	0.8
GO:0012505	endomembrane system	585	59	65.5	-6.5	0.86	1	0.9
GO:0019787	ubiquitin-like protein transferase activity	86	7	9.6	-2.6	0.87	1	0.7
GO:1901265	nucleoside phosphate binding	343	33	38.4	-5.4	0.87	1	0.9
GO:0000166	nucleotide binding	343	33	38.4	-5.4	0.87	1	0.9
GO:0042325	regulation of phosphorylation	218	20	24.4	-4.4	0.87	1	0.8
GO:0034504	protein localization to nucleus	65	5	7.3	-2.3	0.87	1	0.7
GO:0015075	ion transmembrane transporter activity	65	5	7.3	-2.3	0.87	1	0.7
GO:0044389	ubiquitin-like protein ligase binding	65	5	7.3	-2.3	0.87	1	0.7
GO:0008233	peptidase activity	76	6	8.5	-2.5	0.87	1	0.7
GO:0031401	positive regulation of protein modification process	169	15	18.9	-3.9	0.87	1	0.8
GO:0031399	regulation of protein modification process	258	24	28.9	-4.9	0.87	1	0.8
GO:0012506	vesicle membrane	98	8	11	-3	0.88	1	0.7
GO:0043207	response to external biotic stimulus	119	10	13.3	-3.3	0.88	1	0.8
GO:0051707	response to other organism	119	10	13.3	-3.3	0.88	1	0.8
GO:0031984	organelle subcompartment	160	14	17.9	-3.9	0.88	1	0.8
GO:0150063	visual system development	77	6	8.6	-2.6	0.88	1	0.7
GO:0001654	eye development	77	6	8.6	-2.6	0.88	1	0.7
GO:0048880	sensory system development	77	6	8.6	-2.6	0.88	1	0.7
GO:0051174	regulation of phosphorus metabolic process	230	21	25.8	-4.8	0.88	1	0.8
GO:0019220	regulation of phosphate metabolic process	230	21	25.8	-4.8	0.88	1	0.8
GO:1902494	catalytic complex	250	23	28	-5	0.88	1	0.8
GO:0051247	positive regulation of protein metabolic process	241	22	27	-5	0.89	1	0.8
GO:0010562	positive regulation of phosphorus metabolic process	152	13	17	-4	0.89	1	0.8
GO:0045937	positive regulation of phosphate metabolic process	152	13	17	-4	0.89	1	0.8
GO:0080134	regulation of response to stress	193	17	21.6	-4.6	0.89	1	0.8
GO:0072594	establishment of protein localization to organelle	68	5	7.6	-2.6	0.89	1	0.7
GO:0120039	plasma membrane bounded cell projection morphogenesis	143	12	16	-4	0.9	1	0.7
GO:0048858	cell projection morphogenesis	143	12	16	-4	0.9	1	0.7
GO:0005794	Golgi apparatus	273	25	30.6	-5.6	0.9	1	0.8
GO:0098791	Golgi apparatus subcompartment	69	5	7.7	-2.7	0.9	1	0.6
GO:0009611	response to wounding	69	5	7.7	-2.7	0.9	1	0.6
GO:0043168	anion binding	372	35	41.7	-6.7	0.91	1	0.8
GO:0032990	cell part morphogenesis	145	12	16.2	-4.2	0.91	1	0.7
GO:0007409	axonogenesis	93	7	10.4	-3.4	0.91	1	0.7
GO:0004842	ubiquitin-protein transferase activity	82	6	9.2	-3.2	0.91	1	0.7
GO:0009607	response to biotic stimulus	126	10	14.1	-4.1	0.92	1	0.7
GO:0038023	signaling receptor activity	72	5	8.1	-3.1	0.92	1	0.6
GO:0005739	mitochondrion	220	19	24.6	-5.6	0.92	1	0.8
GO:0048812	neuron projection morphogenesis	138	11	15.5	-4.5	0.92	1	0.7
GO:0043604	amide biosynthetic process	95	7	10.6	-3.6	0.92	1	0.7
GO:0010608	posttranscriptional regulation of gene expression	84	6	9.4	-3.4	0.92	1	0.6
GO:0031090	organelle membrane	320	29	35.9	-6.9	0.93	1	0.8
GO:0032270	positive regulation of cellular protein metabolic process	221	19	24.8	-5.8	0.93	1	0.8
GO:0016787	hydrolase activity	291	26	32.6	-6.6	0.93	1	0.8
GO:0019899	enzyme binding	446	42	50	-8	0.93	1	0.8
GO:0006810	transport	589	57	66	-9	0.93	1	0.9
GO:0007389	pattern specification process	74	5	8.3	-3.3	0.93	1	0.6
GO:0031331	positive regulation of cellular catabolic process	86	6	9.6	-3.6	0.93	1	0.6
GO:0036094	small molecule binding	372	34	41.7	-7.7	0.93	1	0.8
GO:0005783	endoplasmic reticulum	235	20	26.3	-6.3	0.94	1	0.8
GO:0071944	cell periphery	602	58	67.5	-9.5	0.94	1	0.9
GO:0061564	axon development	99	7	11.1	-4.1	0.94	1	0.6
GO:0098542	defense response to other organism	77	5	8.6	-3.6	0.95	1	0.6
GO:0051234	establishment of localization	615	59	68.9	-9.9	0.95	1	0.9
GO:0009628	response to abiotic stimulus	145	11	16.2	-5.2	0.95	1	0.7
GO:1990234	transferase complex	158	12	17.7	-5.7	0.95	1	0.7
GO:0016788	hydrolase activity, acting on ester bonds	104	7	11.7	-4.7	0.96	1	0.6
GO:0006935	chemotaxis	82	5	9.2	-4.2	0.96	1	0.5
GO:0140535	intracellular protein-containing complex	151	11	16.9	-5.9	0.96	1	0.7
GO:0042330	taxis	83	5	9.3	-4.3	0.97	1	0.5
GO:0005768	endosome	155	11	17.4	-6.4	0.97	1	0.6
GO:0009605	response to external stimulus	283	23	31.7	-8.7	0.97	1	0.7
GO:0032101	regulation of response to external stimulus	122	8	13.7	-5.7	0.97	1	0.6
GO:0046907	intracellular transport	285	23	31.9	-8.9	0.98	1	0.7
GO:0031982	vesicle	306	25	34.3	-9.3	0.98	1	0.7
GO:0031410	cytoplasmic vesicle	291	23	32.6	-9.6	0.98	1	0.7
GO:0016020	membrane	943	91	105.7	-14.7	0.98	1	0.9
GO:0097708	intracellular vesicle	294	23	32.9	-9.9	0.98	1	0.7
GO:0031224	intrinsic component of membrane	434	34	48.6	-14.6	1	1	0.7
GO:0016021	integral component of membrane	425	33	47.6	-14.6	1	1	0.7

## Sheet: Cluster 46
Category ID	Category Name	#Genes Category	#Genes Assigned	#Genes Expected	#Genes Enriched	p-value	Corrected p-value	Fold
GO:0032204	regulation of telomere maintenance	20	6	1.5	4.5	0.0028	0.81	3.9
GO:0032200	telomere organization	28	7	2.1	4.9	0.0039	0.888	3.3
GO:0000723	telomere maintenance	28	7	2.1	4.9	0.0039	0.888	3.3
GO:0006606	protein import into nucleus	38	8	2.9	5.1	0.0064	0.942	2.8
GO:0051170	import into nucleus	38	8	2.9	5.1	0.0064	0.942	2.8
GO:0005925	focal adhesion	49	9	3.7	5.3	0.0098	0.98	2.4
GO:0017038	protein import	41	8	3.1	4.9	0.01	0.98	2.6
GO:1903829	positive regulation of cellular protein localization	50	9	3.8	5.2	0.01	0.98	2.4
GO:0030055	cell-substrate junction	51	9	3.9	5.1	0.01	0.986	2.3
GO:2001252	positive regulation of chromosome organization	43	8	3.3	4.7	0.01	0.988	2.4
GO:0034399	nuclear periphery	21	5	1.6	3.4	0.02	0.998	3.1
GO:0034504	protein localization to nucleus	65	10	4.9	5.1	0.02	1	2
GO:1900180	regulation of protein localization to nucleus	30	6	2.3	3.7	0.02	1	2.6
GO:0035639	purine ribonucleoside triphosphate binding	302	32	23	9	0.03	1	1.4
GO:0005524	ATP binding	268	29	20.4	8.6	0.03	1	1.4
GO:0072594	establishment of protein localization to organelle	68	10	5.2	4.8	0.03	1	1.9
GO:0051169	nuclear transport	59	9	4.5	4.5	0.03	1	2
GO:0006913	nucleocytoplasmic transport	59	9	4.5	4.5	0.03	1	2
GO:0098858	actin-based cell projection	41	7	3.1	3.9	0.03	1	2.2
GO:0031056	regulation of histone modification	33	6	2.5	3.5	0.03	1	2.4
GO:0033044	regulation of chromosome organization	70	10	5.3	4.7	0.04	1	1.9
GO:0048863	stem cell differentiation	42	7	3.2	3.8	0.04	1	2.2
GO:0030175	filopodium	25	5	1.9	3.1	0.04	1	2.6
GO:0090263	positive regulation of canonical Wnt signaling pathway	25	5	1.9	3.1	0.04	1	2.6
GO:0032559	adenyl ribonucleotide binding	280	29	21.3	7.7	0.04	1	1.4
GO:0030554	adenyl nucleotide binding	280	29	21.3	7.7	0.04	1	1.4
GO:0017076	purine nucleotide binding	315	32	23.9	8.1	0.04	1	1.3
GO:0032555	purine ribonucleotide binding	315	32	23.9	8.1	0.04	1	1.3
GO:0032553	ribonucleotide binding	316	32	24	8	0.05	1	1.3
GO:0051052	regulation of DNA metabolic process	73	10	5.5	4.5	0.05	1	1.8
GO:0016570	histone modification	104	13	7.9	5.1	0.05	1	1.6
GO:0015629	actin cytoskeleton	94	12	7.1	4.9	0.05	1	1.7
GO:0090316	positive regulation of intracellular protein transport	27	5	2.1	2.9	0.05	1	2.4
GO:0000209	protein polyubiquitination	55	8	4.2	3.8	0.05	1	1.9
GO:0006259	DNA metabolic process	138	16	10.5	5.5	0.05	1	1.5
GO:0031984	organelle subcompartment	160	18	12.2	5.8	0.05	1	1.5
GO:0008360	regulation of cell shape	28	5	2.1	2.9	0.06	1	2.3
GO:0006475	internal protein amino acid acetylation	28	5	2.1	2.9	0.06	1	2.3
GO:0018393	internal peptidyl-lysine acetylation	28	5	2.1	2.9	0.06	1	2.3
GO:0016573	histone acetylation	28	5	2.1	2.9	0.06	1	2.3
GO:0043168	anion binding	372	36	28.3	7.7	0.06	1	1.3
GO:0005938	cell cortex	57	8	4.3	3.7	0.06	1	1.8
GO:0016569	covalent chromatin modification	109	13	8.3	4.7	0.07	1	1.6
GO:0051276	chromosome organization	232	24	17.6	6.4	0.07	1	1.4
GO:0032388	positive regulation of intracellular transport	39	6	3	3	0.07	1	2
GO:0003779	actin binding	79	10	6	4	0.07	1	1.7
GO:0004674	protein serine/threonine kinase activity	111	13	8.4	4.6	0.07	1	1.5
GO:1901265	nucleoside phosphate binding	343	33	26.1	6.9	0.08	1	1.3
GO:0000166	nucleotide binding	343	33	26.1	6.9	0.08	1	1.3
GO:0018394	peptidyl-lysine acetylation	31	5	2.4	2.6	0.08	1	2.1
GO:0005794	Golgi apparatus	273	27	20.8	6.2	0.08	1	1.3
GO:0051020	GTPase binding	92	11	7	4	0.08	1	1.6
GO:0043167	ion binding	783	68	59.5	8.5	0.09	1	1.1
GO:0031625	ubiquitin protein ligase binding	61	8	4.6	3.4	0.09	1	1.7
GO:0031328	positive regulation of cellular biosynthetic process	311	30	23.6	6.4	0.09	1	1.3
GO:0045944	positive regulation of transcription by RNA polymerase II	217	22	16.5	5.5	0.09	1	1.3
GO:0036094	small molecule binding	372	35	28.3	6.7	0.09	1	1.2
GO:0050778	positive regulation of immune response	42	6	3.2	2.8	0.09	1	1.9
GO:0016020	membrane	943	80	71.7	8.3	0.09	1	1.1
GO:0097367	carbohydrate derivative binding	337	32	25.6	6.4	0.09	1	1.2
GO:0033043	regulation of organelle organization	230	23	17.5	5.5	0.1	1	1.3
GO:0016301	kinase activity	161	17	12.2	4.8	0.1	1	1.4
GO:0030135	coated vesicle	33	5	2.5	2.5	0.1	1	2
GO:0071702	organic substance transport	365	34	27.7	6.3	0.11	1	1.2
GO:0004672	protein kinase activity	141	15	10.7	4.3	0.11	1	1.4
GO:0090575	RNA polymerase II transcription regulator complex	44	6	3.3	2.7	0.11	1	1.8
GO:1902275	regulation of chromatin organization	44	6	3.3	2.7	0.11	1	1.8
GO:0009891	positive regulation of biosynthetic process	319	30	24.2	5.8	0.11	1	1.2
GO:0044389	ubiquitin-like protein ligase binding	65	8	4.9	3.1	0.12	1	1.6
GO:0060541	respiratory system development	55	7	4.2	2.8	0.12	1	1.7
GO:0001701	in utero embryonic development	98	11	7.4	3.6	0.12	1	1.5
GO:0140513	nuclear protein-containing complex	201	20	15.3	4.7	0.12	1	1.3
GO:0000398	mRNA splicing, via spliceosome	35	5	2.7	2.3	0.12	1	1.9
GO:0000377	RNA splicing, via transesterification reactions with bulged adenosine as nucleophile	35	5	2.7	2.3	0.12	1	1.9
GO:0000375	RNA splicing, via transesterification reactions	35	5	2.7	2.3	0.12	1	1.9
GO:0046907	intracellular transport	285	27	21.7	5.3	0.12	1	1.2
GO:0006996	organelle organization	646	56	49.1	6.9	0.13	1	1.1
GO:0043412	macromolecule modification	634	55	48.2	6.8	0.13	1	1.1
GO:0016773	phosphotransferase activity, alcohol group as acceptor	156	16	11.9	4.1	0.13	1	1.3
GO:0043543	protein acylation	46	6	3.5	2.5	0.13	1	1.7
GO:0006473	protein acetylation	36	5	2.7	2.3	0.13	1	1.8
GO:0030177	positive regulation of Wnt signaling pathway	36	5	2.7	2.3	0.13	1	1.8
GO:0006464	cellular protein modification process	611	53	46.4	6.6	0.13	1	1.1
GO:0036211	protein modification process	611	53	46.4	6.6	0.13	1	1.1
GO:0045087	innate immune response	57	7	4.3	2.7	0.14	1	1.6
GO:0031981	nuclear lumen	676	58	51.4	6.6	0.14	1	1.1
GO:0016772	transferase activity, transferring phosphorus-containing groups	182	18	13.8	4.2	0.14	1	1.3
GO:0016757	glycosyltransferase activity	37	5	2.8	2.2	0.14	1	1.8
GO:0033365	protein localization to organelle	171	17	13	4	0.15	1	1.3
GO:0010638	positive regulation of organelle organization	125	13	9.5	3.5	0.15	1	1.4
GO:0098791	Golgi apparatus subcompartment	69	8	5.2	2.8	0.15	1	1.5
GO:0001503	ossification	69	8	5.2	2.8	0.15	1	1.5
GO:0031267	small GTPase binding	80	9	6.1	2.9	0.15	1	1.5
GO:0030324	lung development	48	6	3.6	2.4	0.15	1	1.6
GO:0070161	anchoring junction	126	13	9.6	3.4	0.15	1	1.4
GO:0010557	positive regulation of macromolecule biosynthetic process	305	28	23.2	4.8	0.16	1	1.2
GO:0032103	positive regulation of response to external stimulus	59	7	4.5	2.5	0.16	1	1.6
GO:0060326	cell chemotaxis	38	5	2.9	2.1	0.16	1	1.7
GO:0009925	basal plasma membrane	38	5	2.9	2.1	0.16	1	1.7
GO:0098590	plasma membrane region	163	16	12.4	3.6	0.17	1	1.3
GO:0006325	chromatin organization	163	16	12.4	3.6	0.17	1	1.3
GO:0005789	endoplasmic reticulum membrane	94	10	7.1	2.9	0.17	1	1.4
GO:0030323	respiratory tube development	50	6	3.8	2.2	0.17	1	1.6
GO:0008380	RNA splicing	50	6	3.8	2.2	0.17	1	1.6
GO:0051054	positive regulation of DNA metabolic process	50	6	3.8	2.2	0.17	1	1.6
GO:0050770	regulation of axonogenesis	40	5	3	2	0.18	1	1.6
GO:0033157	regulation of intracellular protein transport	40	5	3	2	0.18	1	1.6
GO:0051641	cellular localization	486	42	36.9	5.1	0.18	1	1.1
GO:0005635	nuclear envelope	73	8	5.5	2.5	0.19	1	1.4
GO:1904951	positive regulation of establishment of protein localization	51	6	3.9	2.1	0.19	1	1.5
GO:0031032	actomyosin structure organization	51	6	3.9	2.1	0.19	1	1.5
GO:0048762	mesenchymal cell differentiation	51	6	3.9	2.1	0.19	1	1.5
GO:0005667	transcription regulator complex	96	10	7.3	2.7	0.19	1	1.4
GO:0030036	actin cytoskeleton organization	143	14	10.9	3.1	0.19	1	1.3
GO:0140096	catalytic activity, acting on a protein	425	37	32.3	4.7	0.19	1	1.1
GO:0035265	organ growth	41	5	3.1	1.9	0.2	1	1.6
GO:0005856	cytoskeleton	351	31	26.7	4.3	0.2	1	1.2
GO:0098827	endoplasmic reticulum subcompartment	97	10	7.4	2.6	0.2	1	1.4
GO:0005654	nucleoplasm	605	51	46	5	0.2	1	1.1
GO:0007167	enzyme linked receptor protein signaling pathway	181	17	13.8	3.2	0.21	1	1.2
GO:0071705	nitrogen compound transport	316	28	24	4	0.21	1	1.2
GO:0061630	ubiquitin protein ligase activity	64	7	4.9	2.1	0.21	1	1.4
GO:0032386	regulation of intracellular transport	64	7	4.9	2.1	0.21	1	1.4
GO:0045178	basal part of cell	42	5	3.2	1.8	0.21	1	1.6
GO:0003205	cardiac chamber development	42	5	3.2	1.8	0.21	1	1.6
GO:1903508	positive regulation of nucleic acid-templated transcription	267	24	20.3	3.7	0.21	1	1.2
GO:0045893	positive regulation of transcription, DNA-templated	267	24	20.3	3.7	0.21	1	1.2
GO:0010506	regulation of autophagy	53	6	4	2	0.21	1	1.5
GO:0016482	cytosolic transport	53	6	4	2	0.21	1	1.5
GO:0000139	Golgi membrane	53	6	4	2	0.21	1	1.5
GO:0050808	synapse organization	87	9	6.6	2.4	0.21	1	1.4
GO:0002684	positive regulation of immune system process	87	9	6.6	2.4	0.21	1	1.4
GO:0007169	transmembrane receptor protein tyrosine kinase signaling pathway	122	12	9.3	2.7	0.21	1	1.3
GO:0016567	protein ubiquitination	122	12	9.3	2.7	0.21	1	1.3
GO:0010498	proteasomal protein catabolic process	99	10	7.5	2.5	0.21	1	1.3
GO:0042175	nuclear outer membrane-endoplasmic reticulum membrane network	99	10	7.5	2.5	0.21	1	1.3
GO:0045184	establishment of protein localization	305	27	23.2	3.8	0.22	1	1.2
GO:0016462	pyrophosphatase activity	76	8	5.8	2.2	0.22	1	1.4
GO:1902680	positive regulation of RNA biosynthetic process	268	24	20.4	3.6	0.22	1	1.2
GO:1903827	regulation of cellular protein localization	111	11	8.4	2.6	0.22	1	1.3
GO:0031975	envelope	135	13	10.3	2.7	0.22	1	1.3
GO:0031967	organelle envelope	135	13	10.3	2.7	0.22	1	1.3
GO:0007010	cytoskeleton organization	257	23	19.5	3.5	0.22	1	1.2
GO:0015031	protein transport	282	25	21.4	3.6	0.23	1	1.2
GO:0007155	cell adhesion	196	18	14.9	3.1	0.23	1	1.2
GO:0098542	defense response to other organism	77	8	5.9	2.1	0.23	1	1.4
GO:0048193	Golgi vesicle transport	77	8	5.9	2.1	0.23	1	1.4
GO:0031090	organelle membrane	320	28	24.3	3.7	0.23	1	1.2
GO:0022407	regulation of cell-cell adhesion	55	6	4.2	1.8	0.24	1	1.4
GO:0016311	dephosphorylation	55	6	4.2	1.8	0.24	1	1.4
GO:0070013	intracellular organelle lumen	716	59	54.4	4.6	0.24	1	1.1
GO:0043233	organelle lumen	716	59	54.4	4.6	0.24	1	1.1
GO:0031974	membrane-enclosed lumen	716	59	54.4	4.6	0.24	1	1.1
GO:0051338	regulation of transferase activity	137	13	10.4	2.6	0.24	1	1.2
GO:0016817	hydrolase activity, acting on acid anhydrides	78	8	5.9	2.1	0.24	1	1.3
GO:0016818	hydrolase activity, acting on acid anhydrides, in phosphorus-containing anhydrides	78	8	5.9	2.1	0.24	1	1.3
GO:0016887	ATP hydrolysis activity	44	5	3.3	1.7	0.24	1	1.5
GO:0016740	transferase activity	410	35	31.2	3.8	0.24	1	1.1
GO:0061659	ubiquitin-like protein ligase activity	67	7	5.1	1.9	0.24	1	1.4
GO:0042176	regulation of protein catabolic process	91	9	6.9	2.1	0.25	1	1.3
GO:0098609	cell-cell adhesion	103	10	7.8	2.2	0.25	1	1.3
GO:0050807	regulation of synapse organization	45	5	3.4	1.6	0.25	1	1.5
GO:0050803	regulation of synapse structure or activity	45	5	3.4	1.6	0.25	1	1.5
GO:0090596	sensory organ morphogenesis	45	5	3.4	1.6	0.25	1	1.5
GO:0034599	cellular response to oxidative stress	45	5	3.4	1.6	0.25	1	1.5
GO:0048705	skeletal system morphogenesis	45	5	3.4	1.6	0.25	1	1.5
GO:0007178	transmembrane receptor protein serine/threonine kinase signaling pathway	68	7	5.2	1.8	0.26	1	1.4
GO:0070647	protein modification by small protein conjugation or removal	152	14	11.6	2.4	0.26	1	1.2
GO:0006886	intracellular protein transport	165	15	12.5	2.5	0.27	1	1.2
GO:0018205	peptidyl-lysine modification	69	7	5.2	1.8	0.27	1	1.3
GO:0033002	muscle cell proliferation	46	5	3.5	1.5	0.27	1	1.4
GO:0051050	positive regulation of transport	141	13	10.7	2.3	0.27	1	1.2
GO:0032446	protein modification by small protein conjugation	129	12	9.8	2.2	0.27	1	1.2
GO:0007409	axonogenesis	93	9	7.1	1.9	0.27	1	1.3
GO:0045935	positive regulation of nucleobase-containing compound metabolic process	328	28	24.9	3.1	0.27	1	1.1
GO:0043235	receptor complex	58	6	4.4	1.6	0.28	1	1.4
GO:0030054	cell junction	316	27	24	3	0.28	1	1.1
GO:0004842	ubiquitin-protein transferase activity	82	8	6.2	1.8	0.28	1	1.3
GO:0051216	cartilage development	47	5	3.6	1.4	0.28	1	1.4
GO:0048562	embryonic organ morphogenesis	47	5	3.6	1.4	0.28	1	1.4
GO:0012505	endomembrane system	585	48	44.5	3.5	0.28	1	1.1
GO:0031252	cell leading edge	95	9	7.2	1.8	0.29	1	1.2
GO:0048568	embryonic organ development	83	8	6.3	1.7	0.29	1	1.3
GO:0030027	lamellipodium	48	5	3.6	1.4	0.3	1	1.4
GO:0060560	developmental growth involved in morphogenesis	48	5	3.6	1.4	0.3	1	1.4
GO:0048738	cardiac muscle tissue development	48	5	3.6	1.4	0.3	1	1.4
GO:0030029	actin filament-based process	157	14	11.9	2.1	0.3	1	1.2
GO:0060485	mesenchyme development	60	6	4.6	1.4	0.3	1	1.3
GO:0006979	response to oxidative stress	60	6	4.6	1.4	0.3	1	1.3
GO:0051347	positive regulation of transferase activity	96	9	7.3	1.7	0.3	1	1.2
GO:0017111	nucleoside-triphosphatase activity	72	7	5.5	1.5	0.3	1	1.3
GO:0006281	DNA repair	84	8	6.4	1.6	0.3	1	1.3
GO:0031647	regulation of protein stability	49	5	3.7	1.3	0.31	1	1.3
GO:0051091	positive regulation of DNA-binding transcription factor activity	49	5	3.7	1.3	0.31	1	1.3
GO:0062197	cellular response to chemical stress	49	5	3.7	1.3	0.31	1	1.3
GO:0022604	regulation of cell morphogenesis	61	6	4.6	1.4	0.32	1	1.3
GO:0016197	endosomal transport	61	6	4.6	1.4	0.32	1	1.3
GO:0005829	cytosol	619	50	47.1	2.9	0.33	1	1.1
GO:1905114	cell surface receptor signaling pathway involved in cell-cell signaling	98	9	7.4	1.6	0.33	1	1.2
GO:0034613	cellular protein localization	324	27	24.6	2.4	0.33	1	1.1
GO:0019787	ubiquitin-like protein transferase activity	86	8	6.5	1.5	0.33	1	1.2
GO:0048608	reproductive structure development	74	7	5.6	1.4	0.33	1	1.2
GO:0019902	phosphatase binding	50	5	3.8	1.2	0.33	1	1.3
GO:0051222	positive regulation of protein transport	50	5	3.8	1.2	0.33	1	1.3
GO:0071560	cellular response to transforming growth factor beta stimulus	50	5	3.8	1.2	0.33	1	1.3
GO:0060070	canonical Wnt signaling pathway	62	6	4.7	1.3	0.33	1	1.3
GO:0061564	axon development	99	9	7.5	1.5	0.34	1	1.2
GO:0007166	cell surface receptor signaling pathway	377	31	28.7	2.3	0.34	1	1.1
GO:0016055	Wnt signaling pathway	87	8	6.6	1.4	0.34	1	1.2
GO:0198738	cell-cell signaling by wnt	87	8	6.6	1.4	0.34	1	1.2
GO:0043161	proteasome-mediated ubiquitin-dependent protein catabolic process	87	8	6.6	1.4	0.34	1	1.2
GO:0061919	process utilizing autophagic mechanism	87	8	6.6	1.4	0.34	1	1.2
GO:0006914	autophagy	87	8	6.6	1.4	0.34	1	1.2
GO:0070727	cellular macromolecule localization	326	27	24.8	2.2	0.34	1	1.1
GO:0061458	reproductive system development	75	7	5.7	1.3	0.34	1	1.2
GO:0008270	zinc ion binding	112	10	8.5	1.5	0.34	1	1.2
GO:0006397	mRNA processing	63	6	4.8	1.2	0.34	1	1.3
GO:0003006	developmental process involved in reproduction	137	12	10.4	1.6	0.35	1	1.2
GO:0045765	regulation of angiogenesis	51	5	3.9	1.1	0.35	1	1.3
GO:0006873	cellular ion homeostasis	76	7	5.8	1.2	0.36	1	1.2
GO:0072001	renal system development	64	6	4.9	1.1	0.36	1	1.2
GO:0005769	early endosome	64	6	4.9	1.1	0.36	1	1.2
GO:0016310	phosphorylation	329	27	25	2	0.36	1	1.1
GO:1901342	regulation of vasculature development	52	5	4	1	0.36	1	1.3
GO:0051649	establishment of localization in cell	355	29	27	2	0.36	1	1.1
GO:0019725	cellular homeostasis	114	10	8.7	1.3	0.37	1	1.2
GO:0019899	enzyme binding	446	36	33.9	2.1	0.37	1	1.1
GO:0006468	protein phosphorylation	292	24	22.2	1.8	0.37	1	1.1
GO:0006810	transport	589	47	44.8	2.2	0.37	1	1
GO:0051234	establishment of localization	615	49	46.7	2.3	0.37	1	1
GO:0048638	regulation of developmental growth	65	6	4.9	1.1	0.37	1	1.2
GO:0043229	intracellular organelle	1630	126	123.9	2.1	0.37	1	1
GO:0008092	cytoskeletal protein binding	178	15	13.5	1.5	0.37	1	1.1
GO:0004888	transmembrane signaling receptor activity	53	5	4	1	0.38	1	1.2
GO:0050769	positive regulation of neurogenesis	53	5	4	1	0.38	1	1.2
GO:0071559	response to transforming growth factor beta	53	5	4	1	0.38	1	1.2
GO:0050790	regulation of catalytic activity	255	21	19.4	1.6	0.38	1	1.1
GO:0070848	response to growth factor	128	11	9.7	1.3	0.38	1	1.1
GO:0006793	phosphorus metabolic process	436	35	33.1	1.9	0.39	1	1.1
GO:0010720	positive regulation of cell development	66	6	5	1	0.39	1	1.2
GO:0106311	protein threonine kinase activity	66	6	5	1	0.39	1	1.2
GO:0106310	protein serine kinase activity	66	6	5	1	0.39	1	1.2
GO:0043066	negative regulation of apoptotic process	129	11	9.8	1.2	0.39	1	1.1
GO:0051254	positive regulation of RNA metabolic process	295	24	22.4	1.6	0.39	1	1.1
GO:0060828	regulation of canonical Wnt signaling pathway	54	5	4.1	0.9	0.39	1	1.2
GO:0016071	mRNA metabolic process	104	9	7.9	1.1	0.39	1	1.1
GO:0140640	catalytic activity, acting on a nucleic acid	79	7	6	1	0.39	1	1.2
GO:0045202	synapse	206	17	15.7	1.3	0.4	1	1.1
GO:0007267	cell-cell signaling	207	17	15.7	1.3	0.4	1	1.1
GO:0045597	positive regulation of cell differentiation	156	13	11.9	1.1	0.41	1	1.1
GO:0043231	intracellular membrane-bounded organelle	1529	118	116.2	1.8	0.41	1	1
GO:0061024	membrane organization	118	10	9	1	0.41	1	1.1
GO:0110053	regulation of actin filament organization	55	5	4.2	0.8	0.41	1	1.2
GO:0022603	regulation of anatomical structure morphogenesis	182	15	13.8	1.2	0.41	1	1.1
GO:0045859	regulation of protein kinase activity	93	8	7.1	0.9	0.41	1	1.1
GO:0051240	positive regulation of multicellular organismal process	208	17	15.8	1.2	0.41	1	1.1
GO:0014069	postsynaptic density	68	6	5.2	0.8	0.42	1	1.2
GO:0045785	positive regulation of cell adhesion	68	6	5.2	0.8	0.42	1	1.2
GO:0006796	phosphate-containing compound metabolic process	428	34	32.5	1.5	0.42	1	1
GO:0048514	blood vessel morphogenesis	119	10	9	1	0.42	1	1.1
GO:0005543	phospholipid binding	81	7	6.2	0.8	0.42	1	1.1
GO:0005802	trans-Golgi network	56	5	4.3	0.7	0.42	1	1.2
GO:0005737	cytoplasm	1493	115	113.5	1.5	0.43	1	1
GO:0099572	postsynaptic specialization	69	6	5.2	0.8	0.43	1	1.1
GO:0005509	calcium ion binding	69	6	5.2	0.8	0.43	1	1.1
GO:0032279	asymmetric synapse	69	6	5.2	0.8	0.43	1	1.1
GO:0030155	regulation of cell adhesion	120	10	9.1	0.9	0.43	1	1.1
GO:0019538	protein metabolic process	809	63	61.5	1.5	0.43	1	1
GO:0043169	cation binding	548	43	41.7	1.3	0.43	1	1
GO:0001525	angiogenesis	95	8	7.2	0.8	0.44	1	1.1
GO:0009991	response to extracellular stimulus	57	5	4.3	0.7	0.44	1	1.2
GO:0043069	negative regulation of programmed cell death	134	11	10.2	0.8	0.44	1	1.1
GO:0098796	membrane protein complex	147	12	11.2	0.8	0.44	1	1.1
GO:0051090	regulation of DNA-binding transcription factor activity	70	6	5.3	0.7	0.44	1	1.1
GO:0001655	urogenital system development	70	6	5.3	0.7	0.44	1	1.1
GO:0008285	negative regulation of cell population proliferation	96	8	7.3	0.7	0.45	1	1.1
GO:0010256	endomembrane system organization	96	8	7.3	0.7	0.45	1	1.1
GO:0071363	cellular response to growth factor stimulus	122	10	9.3	0.7	0.45	1	1.1
GO:0019904	protein domain specific binding	161	13	12.2	0.8	0.45	1	1.1
GO:0016787	hydrolase activity	291	23	22.1	0.9	0.45	1	1
GO:0031301	integral component of organelle membrane	58	5	4.4	0.6	0.45	1	1.1
GO:0032956	regulation of actin cytoskeleton organization	71	6	5.4	0.6	0.46	1	1.1
GO:0031589	cell-substrate adhesion	71	6	5.4	0.6	0.46	1	1.1
GO:0030111	regulation of Wnt signaling pathway	71	6	5.4	0.6	0.46	1	1.1
GO:0140297	DNA-binding transcription factor binding	84	7	6.4	0.6	0.46	1	1.1
GO:0046872	metal ion binding	540	42	41	1	0.46	1	1
GO:0006974	cellular response to DNA damage stimulus	136	11	10.3	0.7	0.46	1	1.1
GO:0051094	positive regulation of developmental process	214	17	16.3	0.7	0.46	1	1
GO:0043226	organelle	1645	126	125	1	0.47	1	1
GO:0016192	vesicle-mediated transport	280	22	21.3	0.7	0.47	1	1
GO:0042063	gliogenesis	59	5	4.5	0.5	0.47	1	1.1
GO:0051962	positive regulation of nervous system development	59	5	4.5	0.5	0.47	1	1.1
GO:0010639	negative regulation of organelle organization	72	6	5.5	0.5	0.47	1	1.1
GO:1990904	ribonucleoprotein complex	72	6	5.5	0.5	0.47	1	1.1
GO:0098984	neuron to neuron synapse	72	6	5.5	0.5	0.47	1	1.1
GO:0099536	synaptic signaling	85	7	6.5	0.5	0.47	1	1.1
GO:0060341	regulation of cellular localization	163	13	12.4	0.6	0.47	1	1
GO:0007507	heart development	137	11	10.4	0.6	0.47	1	1.1
GO:0005634	nucleus	1042	80	79.2	0.8	0.48	1	1
GO:0001944	vasculature development	151	12	11.5	0.5	0.48	1	1
GO:0008104	protein localization	452	35	34.4	0.6	0.48	1	1
GO:0005911	cell-cell junction	86	7	6.5	0.5	0.48	1	1.1
GO:0005515	protein binding	1253	96	95.2	0.8	0.48	1	1
GO:0007283	spermatogenesis	60	5	4.6	0.4	0.48	1	1.1
GO:0003002	regionalization	60	5	4.6	0.4	0.48	1	1.1
GO:0043009	chordate embryonic development	152	12	11.6	0.4	0.49	1	1
GO:0044093	positive regulation of molecular function	244	19	18.5	0.5	0.49	1	1
GO:0018193	peptidyl-amino acid modification	231	18	17.6	0.4	0.49	1	1
GO:0007015	actin filament organization	87	7	6.6	0.4	0.5	1	1.1
GO:0090066	regulation of anatomical structure size	87	7	6.6	0.4	0.5	1	1.1
GO:0051960	regulation of nervous system development	87	7	6.6	0.4	0.5	1	1.1
GO:0033036	macromolecule localization	507	39	38.5	0.5	0.5	1	1
GO:0051656	establishment of organelle localization	74	6	5.6	0.4	0.5	1	1.1
GO:0098978	glutamatergic synapse	74	6	5.6	0.4	0.5	1	1.1
GO:0048232	male gamete generation	61	5	4.6	0.4	0.5	1	1.1
GO:0035091	phosphatidylinositol binding	61	5	4.6	0.4	0.5	1	1.1
GO:0009792	embryo development ending in birth or egg hatching	153	12	11.6	0.4	0.5	1	1
GO:0034330	cell junction organization	140	11	10.6	0.4	0.5	1	1
GO:0060284	regulation of cell development	101	8	7.7	0.3	0.51	1	1
GO:0001501	skeletal system development	101	8	7.7	0.3	0.51	1	1
GO:0043085	positive regulation of catalytic activity	180	14	13.7	0.3	0.51	1	1
GO:0048732	gland development	88	7	6.7	0.3	0.51	1	1
GO:0030003	cellular cation homeostasis	75	6	5.7	0.3	0.51	1	1.1
GO:0051098	regulation of binding	75	6	5.7	0.3	0.51	1	1.1
GO:0048584	positive regulation of response to stimulus	286	22	21.7	0.3	0.51	1	1
GO:0098797	plasma membrane protein complex	62	5	4.7	0.3	0.51	1	1.1
GO:0001822	kidney development	62	5	4.7	0.3	0.51	1	1.1
GO:0003723	RNA binding	168	13	12.8	0.2	0.52	1	1
GO:0051493	regulation of cytoskeleton organization	102	8	7.8	0.2	0.52	1	1
GO:0055082	cellular chemical homeostasis	102	8	7.8	0.2	0.52	1	1
GO:0048667	cell morphogenesis involved in neuron differentiation	129	10	9.8	0.2	0.52	1	1
GO:0050767	regulation of neurogenesis	76	6	5.8	0.2	0.53	1	1
GO:0008233	peptidase activity	76	6	5.8	0.2	0.53	1	1
GO:0098916	anterograde trans-synaptic signaling	76	6	5.8	0.2	0.53	1	1
GO:0007268	chemical synaptic transmission	76	6	5.8	0.2	0.53	1	1
GO:0016358	dendrite development	76	6	5.8	0.2	0.53	1	1
GO:0005783	endoplasmic reticulum	235	18	17.9	0.1	0.53	1	1
GO:0005740	mitochondrial envelope	63	5	4.8	0.2	0.53	1	1
GO:0016491	oxidoreductase activity	63	5	4.8	0.2	0.53	1	1
GO:0051173	positive regulation of nitrogen compound metabolic process	500	38	38	0	0.53	1	1
GO:0098771	inorganic ion homeostasis	90	7	6.8	0.2	0.53	1	1
GO:0009894	regulation of catabolic process	183	14	13.9	0.1	0.53	1	1
GO:0006915	apoptotic process	276	21	21	0	0.54	1	1
GO:0016043	cellular component organization	922	70	70.1	-0.1	0.54	1	1
GO:0000165	MAPK cascade	117	9	8.9	0.1	0.54	1	1
GO:0032970	regulation of actin filament-based process	77	6	5.9	0.1	0.54	1	1
GO:0001568	blood vessel development	144	11	10.9	0.1	0.54	1	1
GO:0001558	regulation of cell growth	64	5	4.9	0.1	0.54	1	1
GO:0031300	intrinsic component of organelle membrane	64	5	4.9	0.1	0.54	1	1
GO:0032535	regulation of cellular component size	64	5	4.9	0.1	0.54	1	1
GO:0045860	positive regulation of protein kinase activity	64	5	4.9	0.1	0.54	1	1
GO:0060548	negative regulation of cell death	158	12	12	0	0.55	1	1
GO:0099537	trans-synaptic signaling	78	6	5.9	0.1	0.55	1	1
GO:0032990	cell part morphogenesis	145	11	11	0	0.55	1	1
GO:0005622	intracellular anatomical structure	1788	136	135.9	0.1	0.55	1	1
GO:0042802	identical protein binding	292	22	22.2	-0.2	0.56	1	1
GO:0061448	connective tissue development	65	5	4.9	0.1	0.56	1	1
GO:0045121	membrane raft	65	5	4.9	0.1	0.56	1	1
GO:1990778	protein localization to cell periphery	65	5	4.9	0.1	0.56	1	1
GO:0016021	integral component of membrane	425	32	32.3	-0.3	0.56	1	1
GO:0043207	response to external biotic stimulus	119	9	9	0	0.56	1	1
GO:0051707	response to other organism	119	9	9	0	0.56	1	1
GO:0072359	circulatory system development	226	17	17.2	-0.2	0.56	1	1
GO:0043227	membrane-bounded organelle	1555	118	118.2	-0.2	0.56	1	1
GO:0005730	nucleolus	146	11	11.1	-0.1	0.56	1	1
GO:0006366	transcription by RNA polymerase II	346	26	26.3	-0.3	0.56	1	1
GO:0048646	anatomical structure formation involved in morphogenesis	213	16	16.2	-0.2	0.56	1	1
GO:0050776	regulation of immune response	79	6	6	0	0.56	1	1
GO:0034622	cellular protein-containing complex assembly	133	10	10.1	-0.1	0.57	1	1
GO:0046914	transition metal ion binding	133	10	10.1	-0.1	0.57	1	1
GO:0006396	RNA processing	120	9	9.1	-0.1	0.57	1	1
GO:0080135	regulation of cellular response to stress	120	9	9.1	-0.1	0.57	1	1
GO:0000122	negative regulation of transcription by RNA polymerase II	147	11	11.2	-0.2	0.57	1	1
GO:0098857	membrane microdomain	66	5	5	0	0.57	1	1
GO:0050673	epithelial cell proliferation	66	5	5	0	0.57	1	1
GO:0006897	endocytosis	107	8	8.1	-0.1	0.58	1	1
GO:0012501	programmed cell death	282	21	21.4	-0.4	0.58	1	1
GO:0098588	bounding membrane of organelle	175	13	13.3	-0.3	0.58	1	1
GO:0033554	cellular response to stress	296	22	22.5	-0.5	0.58	1	1
GO:0043010	camera-type eye development	67	5	5.1	-0.1	0.59	1	1
GO:0001228	DNA-binding transcription activator activity, RNA polymerase II-specific	67	5	5.1	-0.1	0.59	1	1
GO:2000026	regulation of multicellular organismal development	216	16	16.4	-0.4	0.59	1	1
GO:0045934	negative regulation of nucleobase-containing compound metabolic process	243	18	18.5	-0.5	0.59	1	1
GO:0006139	nucleobase-containing compound metabolic process	695	52	52.8	-0.8	0.59	1	1
GO:0031325	positive regulation of cellular metabolic process	523	39	39.8	-0.8	0.59	1	1
GO:0044267	cellular protein metabolic process	748	56	56.9	-0.9	0.59	1	1
GO:0043549	regulation of kinase activity	122	9	9.3	-0.3	0.59	1	1
GO:0045595	regulation of cell differentiation	257	19	19.5	-0.5	0.59	1	1
GO:0090304	nucleic acid metabolic process	656	49	49.9	-0.9	0.59	1	1
GO:0050801	ion homeostasis	95	7	7.2	-0.2	0.59	1	1
GO:0006955	immune response	136	10	10.3	-0.3	0.6	1	1
GO:0098794	postsynapse	109	8	8.3	-0.3	0.6	1	1
GO:0043087	regulation of GTPase activity	68	5	5.2	-0.2	0.6	1	1
GO:0001216	DNA-binding transcription activator activity	68	5	5.2	-0.2	0.6	1	1
GO:0044297	cell body	123	9	9.3	-0.3	0.6	1	1
GO:0006935	chemotaxis	82	6	6.2	-0.2	0.6	1	1
GO:0032880	regulation of protein localization	164	12	12.5	-0.5	0.6	1	1
GO:0000904	cell morphogenesis involved in differentiation	164	12	12.5	-0.5	0.6	1	1
GO:0006357	regulation of transcription by RNA polymerase II	339	25	25.8	-0.8	0.6	1	1
GO:0051128	regulation of cellular component organization	446	33	33.9	-0.9	0.61	1	1
GO:1901564	organonitrogen compound metabolic process	870	65	66.1	-1.1	0.61	1	1
GO:0010975	regulation of neuron projection development	110	8	8.4	-0.4	0.61	1	1
GO:0051603	proteolysis involved in cellular protein catabolic process	151	11	11.5	-0.5	0.61	1	1
GO:0019219	regulation of nucleobase-containing compound metabolic process	540	40	41	-1	0.61	1	1
GO:0061629	RNA polymerase II-specific DNA-binding transcription factor binding	69	5	5.2	-0.2	0.61	1	1
GO:0043086	negative regulation of catalytic activity	69	5	5.2	-0.2	0.61	1	1
GO:0031224	intrinsic component of membrane	434	32	33	-1	0.61	1	1
GO:0016049	cell growth	83	6	6.3	-0.3	0.61	1	1
GO:0042330	taxis	83	6	6.3	-0.3	0.61	1	1
GO:0033674	positive regulation of kinase activity	83	6	6.3	-0.3	0.61	1	1
GO:0048812	neuron projection morphogenesis	138	10	10.5	-0.5	0.61	1	1
GO:0031400	negative regulation of protein modification process	97	7	7.4	-0.4	0.62	1	0.9
GO:0070201	regulation of establishment of protein localization	97	7	7.4	-0.4	0.62	1	0.9
GO:0051640	organelle localization	97	7	7.4	-0.4	0.62	1	0.9
GO:0042803	protein homodimerization activity	97	7	7.4	-0.4	0.62	1	0.9
GO:0005813	centrosome	97	7	7.4	-0.4	0.62	1	0.9
GO:0080134	regulation of response to stress	193	14	14.7	-0.7	0.62	1	1
GO:0051336	regulation of hydrolase activity	125	9	9.5	-0.5	0.62	1	0.9
GO:0046483	heterocycle metabolic process	702	52	53.4	-1.4	0.63	1	1
GO:0005819	spindle	70	5	5.3	-0.3	0.63	1	0.9
GO:0043005	neuron projection	221	16	16.8	-0.8	0.63	1	1
GO:0010608	posttranscriptional regulation of gene expression	84	6	6.4	-0.4	0.63	1	0.9
GO:0022414	reproductive process	194	14	14.7	-0.7	0.63	1	0.9
GO:0007423	sensory organ development	98	7	7.4	-0.4	0.63	1	0.9
GO:0009607	response to biotic stimulus	126	9	9.6	-0.6	0.63	1	0.9
GO:0097435	supramolecular fiber organization	140	10	10.6	-0.6	0.63	1	0.9
GO:0009314	response to radiation	71	5	5.4	-0.4	0.64	1	0.9
GO:0040008	regulation of growth	113	8	8.6	-0.6	0.64	1	0.9
GO:0001934	positive regulation of protein phosphorylation	127	9	9.7	-0.7	0.64	1	0.9
GO:0065008	regulation of biological quality	479	35	36.4	-1.4	0.64	1	1
GO:0005768	endosome	155	11	11.8	-0.8	0.64	1	0.9
GO:0031401	positive regulation of protein modification process	169	12	12.8	-0.8	0.65	1	0.9
GO:0051130	positive regulation of cellular component organization	224	16	17	-1	0.65	1	0.9
GO:0048471	perinuclear region of cytoplasm	114	8	8.7	-0.7	0.65	1	0.9
GO:0038023	signaling receptor activity	72	5	5.5	-0.5	0.65	1	0.9
GO:0071840	cellular component organization or biogenesis	945	70	71.8	-1.8	0.65	1	1
GO:0003682	chromatin binding	142	10	10.8	-0.8	0.65	1	0.9
GO:0034641	cellular nitrogen compound metabolic process	761	56	57.8	-1.8	0.66	1	1
GO:0071944	cell periphery	602	44	45.8	-1.8	0.66	1	1
GO:0005815	microtubule organizing center	115	8	8.7	-0.7	0.66	1	0.9
GO:0031344	regulation of cell projection organization	143	10	10.9	-0.9	0.66	1	0.9
GO:0008134	transcription factor binding	143	10	10.9	-0.9	0.66	1	0.9
GO:0120035	regulation of plasma membrane bounded cell projection organization	143	10	10.9	-0.9	0.66	1	0.9
GO:0120039	plasma membrane bounded cell projection morphogenesis	143	10	10.9	-0.9	0.66	1	0.9
GO:0048858	cell projection morphogenesis	143	10	10.9	-0.9	0.66	1	0.9
GO:0051716	cellular response to stimulus	868	64	66	-2	0.66	1	1
GO:1901363	heterocyclic compound binding	749	55	56.9	-1.9	0.66	1	1
GO:0051248	negative regulation of protein metabolic process	171	12	13	-1	0.66	1	0.9
GO:0014706	striated muscle tissue development	73	5	5.5	-0.5	0.66	1	0.9
GO:0003013	circulatory system process	73	5	5.5	-0.5	0.66	1	0.9
GO:1901360	organic cyclic compound metabolic process	723	53	55	-2	0.66	1	1
GO:0006725	cellular aromatic compound metabolic process	710	52	54	-2	0.67	1	1
GO:2000112	regulation of cellular macromolecule biosynthetic process	524	38	39.8	-1.8	0.67	1	1
GO:0006511	ubiquitin-dependent protein catabolic process	130	9	9.9	-0.9	0.67	1	0.9
GO:0048589	developmental growth	144	10	10.9	-0.9	0.67	1	0.9
GO:0099513	polymeric cytoskeletal fiber	88	6	6.7	-0.7	0.67	1	0.9
GO:0015630	microtubule cytoskeleton	200	14	15.2	-1.2	0.67	1	0.9
GO:0060537	muscle tissue development	74	5	5.6	-0.6	0.68	1	0.9
GO:0007389	pattern specification process	74	5	5.6	-0.6	0.68	1	0.9
GO:0044265	cellular macromolecule catabolic process	214	15	16.3	-1.3	0.68	1	0.9
GO:0010604	positive regulation of macromolecule metabolic process	539	39	41	-2	0.68	1	1
GO:0042327	positive regulation of phosphorylation	145	10	11	-1	0.68	1	0.9
GO:0032989	cellular component morphogenesis	159	11	12.1	-1.1	0.68	1	0.9
GO:0043408	regulation of MAPK cascade	103	7	7.8	-0.8	0.68	1	0.9
GO:0009896	positive regulation of catabolic process	103	7	7.8	-0.8	0.68	1	0.9
GO:0120025	plasma membrane bounded cell projection	324	23	24.6	-1.6	0.68	1	0.9
GO:0051345	positive regulation of hydrolase activity	89	6	6.8	-0.8	0.68	1	0.9
GO:0022857	transmembrane transporter activity	89	6	6.8	-0.8	0.68	1	0.9
GO:0055080	cation homeostasis	89	6	6.8	-0.8	0.68	1	0.9
GO:0045787	positive regulation of cell cycle	75	5	5.7	-0.7	0.69	1	0.9
GO:0019941	modification-dependent protein catabolic process	132	9	10	-1	0.69	1	0.9
GO:0080090	regulation of primary metabolic process	782	57	59.4	-2.4	0.69	1	1
GO:0051174	regulation of phosphorus metabolic process	230	16	17.5	-1.5	0.69	1	0.9
GO:0019220	regulation of phosphate metabolic process	230	16	17.5	-1.5	0.69	1	0.9
GO:0048666	neuron development	230	16	17.5	-1.5	0.69	1	0.9
GO:0097159	organic cyclic compound binding	756	55	57.5	-2.5	0.69	1	1
GO:0005886	plasma membrane	556	40	42.3	-2.3	0.69	1	0.9
GO:0031399	regulation of protein modification process	258	18	19.6	-1.6	0.7	1	0.9
GO:0035239	tube morphogenesis	175	12	13.3	-1.3	0.7	1	0.9
GO:0016604	nuclear body	147	10	11.2	-1.2	0.7	1	0.9
GO:0043632	modification-dependent macromolecule catabolic process	133	9	10.1	-1.1	0.7	1	0.9
GO:0051668	localization within membrane	119	8	9	-1	0.7	1	0.9
GO:0031346	positive regulation of cell projection organization	76	5	5.8	-0.8	0.7	1	0.9
GO:0009790	embryo development	231	16	17.6	-1.6	0.7	1	0.9
GO:0036477	somatodendritic compartment	162	11	12.3	-1.3	0.7	1	0.9
GO:0031326	regulation of cellular biosynthetic process	545	39	41.4	-2.4	0.71	1	0.9
GO:0030425	dendrite	120	8	9.1	-1.1	0.71	1	0.9
GO:0005887	integral component of plasma membrane	120	8	9.1	-1.1	0.71	1	0.9
GO:0010556	regulation of macromolecule biosynthetic process	532	38	40.4	-2.4	0.71	1	0.9
GO:0150063	visual system development	77	5	5.9	-0.9	0.71	1	0.9
GO:0001654	eye development	77	5	5.9	-0.9	0.71	1	0.9
GO:0048880	sensory system development	77	5	5.9	-0.9	0.71	1	0.9
GO:0045892	negative regulation of transcription, DNA-templated	205	14	15.6	-1.6	0.71	1	0.9
GO:0044257	cellular protein catabolic process	163	11	12.4	-1.4	0.71	1	0.9
GO:0051129	negative regulation of cellular component organization	149	10	11.3	-1.3	0.71	1	0.9
GO:0051223	regulation of protein transport	92	6	7	-1	0.71	1	0.9
GO:0065009	regulation of molecular function	357	25	27.1	-2.1	0.71	1	0.9
GO:0097447	dendritic tree	121	8	9.2	-1.2	0.72	1	0.9
GO:1903507	negative regulation of nucleic acid-templated transcription	206	14	15.7	-1.7	0.72	1	0.9
GO:1902679	negative regulation of RNA biosynthetic process	206	14	15.7	-1.7	0.72	1	0.9
GO:0035295	tube development	220	15	16.7	-1.7	0.72	1	0.9
GO:0030424	axon	107	7	8.1	-1.1	0.72	1	0.9
GO:0010647	positive regulation of cell communication	248	17	18.9	-1.9	0.72	1	0.9
GO:1901137	carbohydrate derivative biosynthetic process	78	5	5.9	-0.9	0.72	1	0.8
GO:0009893	positive regulation of metabolic process	575	41	43.7	-2.7	0.72	1	0.9
GO:0050793	regulation of developmental process	400	28	30.4	-2.4	0.73	1	0.9
GO:0023056	positive regulation of signaling	249	17	18.9	-1.9	0.73	1	0.9
GO:0005096	GTPase activator activity	108	7	8.2	-1.2	0.73	1	0.9
GO:0008289	lipid binding	108	7	8.2	-1.2	0.73	1	0.9
GO:0009967	positive regulation of signal transduction	222	15	16.9	-1.9	0.73	1	0.9
GO:0051172	negative regulation of nitrogen compound metabolic process	374	26	28.4	-2.4	0.73	1	0.9
GO:0010562	positive regulation of phosphorus metabolic process	152	10	11.6	-1.6	0.74	1	0.9
GO:0045937	positive regulation of phosphate metabolic process	152	10	11.6	-1.6	0.74	1	0.9
GO:0000226	microtubule cytoskeleton organization	109	7	8.3	-1.3	0.74	1	0.8
GO:0060589	nucleoside-triphosphatase regulator activity	109	7	8.3	-1.3	0.74	1	0.8
GO:0032504	multicellular organism reproduction	109	7	8.3	-1.3	0.74	1	0.8
GO:0048609	multicellular organismal reproductive process	109	7	8.3	-1.3	0.74	1	0.8
GO:0030695	GTPase regulator activity	109	7	8.3	-1.3	0.74	1	0.8
GO:0006952	defense response	138	9	10.5	-1.5	0.74	1	0.9
GO:0051171	regulation of nitrogen compound metabolic process	766	55	58.2	-3.2	0.74	1	0.9
GO:0071407	cellular response to organic cyclic compound	80	5	6.1	-1.1	0.74	1	0.8
GO:1902903	regulation of supramolecular fiber organization	80	5	6.1	-1.1	0.74	1	0.8
GO:0048598	embryonic morphogenesis	124	8	9.4	-1.4	0.74	1	0.8
GO:0031226	intrinsic component of plasma membrane	124	8	9.4	-1.4	0.74	1	0.8
GO:0008219	cell death	307	21	23.3	-2.3	0.74	1	0.9
GO:0030659	cytoplasmic vesicle membrane	95	6	7.2	-1.2	0.74	1	0.8
GO:0010628	positive regulation of gene expression	153	10	11.6	-1.6	0.74	1	0.9
GO:0031175	neuron projection development	210	14	16	-2	0.75	1	0.9
GO:0014070	response to organic cyclic compound	110	7	8.4	-1.4	0.75	1	0.8
GO:0071310	cellular response to organic substance	350	24	26.6	-2.6	0.75	1	0.9
GO:0034329	cell junction assembly	81	5	6.2	-1.2	0.75	1	0.8
GO:0007264	small GTPase mediated signal transduction	81	5	6.2	-1.2	0.75	1	0.8
GO:0030163	protein catabolic process	197	13	15	-2	0.75	1	0.9
GO:0051301	cell division	111	7	8.4	-1.4	0.75	1	0.8
GO:0061061	muscle structure development	111	7	8.4	-1.4	0.75	1	0.8
GO:0043025	neuronal cell body	111	7	8.4	-1.4	0.75	1	0.8
GO:0044092	negative regulation of molecular function	126	8	9.6	-1.6	0.76	1	0.8
GO:0009889	regulation of biosynthetic process	556	39	42.3	-3.3	0.76	1	0.9
GO:0051046	regulation of secretion	82	5	6.2	-1.2	0.76	1	0.8
GO:0009057	macromolecule catabolic process	255	17	19.4	-2.4	0.76	1	0.9
GO:2000113	negative regulation of cellular macromolecule biosynthetic process	241	16	18.3	-2.3	0.76	1	0.9
GO:0007165	signal transduction	692	49	52.6	-3.6	0.76	1	0.9
GO:0032269	negative regulation of cellular protein metabolic process	156	10	11.9	-1.9	0.77	1	0.8
GO:0006950	response to stress	449	31	34.1	-3.1	0.77	1	0.9
GO:0070887	cellular response to chemical stimulus	408	28	31	-3	0.77	1	0.9
GO:0006508	proteolysis	242	16	18.4	-2.4	0.77	1	0.9
GO:0012506	vesicle membrane	98	6	7.4	-1.4	0.77	1	0.8
GO:0043228	non-membrane-bounded organelle	640	45	48.6	-3.6	0.77	1	0.9
GO:0043232	intracellular non-membrane-bounded organelle	640	45	48.6	-3.6	0.77	1	0.9
GO:0002682	regulation of immune system process	157	10	11.9	-1.9	0.77	1	0.8
GO:0001932	regulation of protein phosphorylation	186	12	14.1	-2.1	0.77	1	0.8
GO:1901698	response to nitrogen compound	143	9	10.9	-1.9	0.78	1	0.8
GO:0097190	apoptotic signaling pathway	84	5	6.4	-1.4	0.78	1	0.8
GO:0018209	peptidyl-serine modification	84	5	6.4	-1.4	0.78	1	0.8
GO:0018105	peptidyl-serine phosphorylation	84	5	6.4	-1.4	0.78	1	0.8
GO:0044281	small molecule metabolic process	187	12	14.2	-2.2	0.78	1	0.8
GO:0042995	cell projection	356	24	27.1	-3.1	0.78	1	0.9
GO:0010558	negative regulation of macromolecule biosynthetic process	245	16	18.6	-2.6	0.79	1	0.9
GO:0001667	ameboidal-type cell migration	100	6	7.6	-1.6	0.79	1	0.8
GO:0003712	transcription coregulator activity	115	7	8.7	-1.7	0.79	1	0.8
GO:0099512	supramolecular fiber	115	7	8.7	-1.7	0.79	1	0.8
GO:0000902	cell morphogenesis	217	14	16.5	-2.5	0.79	1	0.8
GO:0005102	signaling receptor binding	174	11	13.2	-2.2	0.79	1	0.8
GO:0048534	hematopoietic or lymphoid organ development	145	9	11	-2	0.79	1	0.8
GO:0031329	regulation of cellular catabolic process	145	9	11	-2	0.79	1	0.8
GO:0009628	response to abiotic stimulus	145	9	11	-2	0.79	1	0.8
GO:0006355	regulation of transcription, DNA-templated	455	31	34.6	-3.6	0.79	1	0.9
GO:0042325	regulation of phosphorylation	218	14	16.6	-2.6	0.79	1	0.8
GO:0099081	supramolecular polymer	116	7	8.8	-1.8	0.79	1	0.8
GO:0010243	response to organonitrogen compound	131	8	10	-2	0.8	1	0.8
GO:0048468	cell development	373	25	28.4	-3.4	0.8	1	0.9
GO:1903506	regulation of nucleic acid-templated transcription	456	31	34.7	-3.7	0.8	1	0.9
GO:0003008	system process	190	12	14.4	-2.4	0.8	1	0.8
GO:0008284	positive regulation of cell population proliferation	161	10	12.2	-2.2	0.8	1	0.8
GO:0048699	generation of neurons	304	20	23.1	-3.1	0.8	1	0.9
GO:0031327	negative regulation of cellular biosynthetic process	248	16	18.9	-2.9	0.8	1	0.8
GO:0072657	protein localization to membrane	102	6	7.8	-1.8	0.8	1	0.8
GO:0031410	cytoplasmic vesicle	291	19	22.1	-3.1	0.8	1	0.9
GO:0019222	regulation of metabolic process	876	62	66.6	-4.6	0.81	1	0.9
GO:2001141	regulation of RNA biosynthetic process	458	31	34.8	-3.8	0.81	1	0.9
GO:0060255	regulation of macromolecule metabolic process	823	58	62.6	-4.6	0.81	1	0.9
GO:0019752	carboxylic acid metabolic process	87	5	6.6	-1.6	0.81	1	0.8
GO:0071417	cellular response to organonitrogen compound	87	5	6.6	-1.6	0.81	1	0.8
GO:0007276	gamete generation	87	5	6.6	-1.6	0.81	1	0.8
GO:0030097	hemopoiesis	133	8	10.1	-2.1	0.81	1	0.8
GO:0031982	vesicle	306	20	23.3	-3.3	0.81	1	0.9
GO:0007049	cell cycle	278	18	21.1	-3.1	0.81	1	0.9
GO:0051674	localization of cell	278	18	21.1	-3.1	0.81	1	0.9
GO:0048870	cell motility	278	18	21.1	-3.1	0.81	1	0.9
GO:0032270	positive regulation of cellular protein metabolic process	221	14	16.8	-2.8	0.81	1	0.8
GO:0007154	cell communication	745	52	56.6	-4.6	0.81	1	0.9
GO:0043436	oxoacid metabolic process	88	5	6.7	-1.7	0.81	1	0.7
GO:0060322	head development	134	8	10.2	-2.2	0.82	1	0.8
GO:0007420	brain development	119	7	9	-2	0.82	1	0.8
GO:0016788	hydrolase activity, acting on ester bonds	104	6	7.9	-1.9	0.82	1	0.8
GO:0003677	DNA binding	322	21	24.5	-3.5	0.82	1	0.9
GO:0022008	neurogenesis	322	21	24.5	-3.5	0.82	1	0.9
GO:0097708	intracellular vesicle	294	19	22.3	-3.3	0.82	1	0.9
GO:0005576	extracellular region	120	7	9.1	-2.1	0.82	1	0.8
GO:0006082	organic acid metabolic process	90	5	6.8	-1.8	0.83	1	0.7
GO:0006351	transcription, DNA-templated	464	31	35.3	-4.3	0.83	1	0.9
GO:0007417	central nervous system development	166	10	12.6	-2.6	0.83	1	0.8
GO:0016477	cell migration	268	17	20.4	-3.4	0.83	1	0.8
GO:1901565	organonitrogen compound catabolic process	225	14	17.1	-3.1	0.83	1	0.8
GO:1901566	organonitrogen compound biosynthetic process	196	12	14.9	-2.9	0.83	1	0.8
GO:0009890	negative regulation of biosynthetic process	254	16	19.3	-3.3	0.83	1	0.8
GO:1901362	organic cyclic compound biosynthetic process	520	35	39.5	-4.5	0.83	1	0.9
GO:0097659	nucleic acid-templated transcription	465	31	35.3	-4.3	0.83	1	0.9
GO:0032101	regulation of response to external stimulus	122	7	9.3	-2.3	0.84	1	0.8
GO:0007346	regulation of mitotic cell cycle	91	5	6.9	-1.9	0.84	1	0.7
GO:0051253	negative regulation of RNA metabolic process	226	14	17.2	-3.2	0.84	1	0.8
GO:0030335	positive regulation of cell migration	107	6	8.1	-2.1	0.84	1	0.7
GO:0034654	nucleobase-containing compound biosynthetic process	508	34	38.6	-4.6	0.84	1	0.9
GO:0051247	positive regulation of protein metabolic process	241	15	18.3	-3.3	0.84	1	0.8
GO:0002520	immune system development	153	9	11.6	-2.6	0.84	1	0.8
GO:0048729	tissue morphogenesis	123	7	9.3	-2.3	0.84	1	0.7
GO:0048522	positive regulation of cellular process	834	58	63.4	-5.4	0.84	1	0.9
GO:0030162	regulation of proteolysis	92	5	7	-2	0.84	1	0.7
GO:0032774	RNA biosynthetic process	468	31	35.6	-4.6	0.84	1	0.9
GO:0031323	regulation of cellular metabolic process	808	56	61.4	-5.4	0.84	1	0.9
GO:2000147	positive regulation of cell motility	108	6	8.2	-2.2	0.85	1	0.7
GO:0034645	cellular macromolecule biosynthetic process	633	43	48.1	-5.1	0.85	1	0.9
GO:0018130	heterocycle biosynthetic process	510	34	38.8	-4.8	0.85	1	0.9
GO:0030154	cell differentiation	606	41	46.1	-5.1	0.85	1	0.9
GO:0044703	multi-organism reproductive process	124	7	9.4	-2.4	0.85	1	0.7
GO:0030182	neuron differentiation	272	17	20.7	-3.7	0.85	1	0.8
GO:0071345	cellular response to cytokine stimulus	93	5	7.1	-2.1	0.85	1	0.7
GO:0060627	regulation of vesicle-mediated transport	93	5	7.1	-2.1	0.85	1	0.7
GO:0042127	regulation of cell population proliferation	258	16	19.6	-3.6	0.85	1	0.8
GO:0048869	cellular developmental process	621	42	47.2	-5.2	0.85	1	0.9
GO:0019953	sexual reproduction	109	6	8.3	-2.3	0.85	1	0.7
GO:0051272	positive regulation of cellular component movement	109	6	8.3	-2.3	0.85	1	0.7
GO:0045596	negative regulation of cell differentiation	109	6	8.3	-2.3	0.85	1	0.7
GO:0046983	protein dimerization activity	140	8	10.6	-2.6	0.85	1	0.8
GO:0071495	cellular response to endogenous stimulus	215	13	16.3	-3.3	0.85	1	0.8
GO:0031324	negative regulation of cellular metabolic process	387	25	29.4	-4.4	0.85	1	0.8
GO:0040017	positive regulation of locomotion	110	6	8.4	-2.4	0.86	1	0.7
GO:0042981	regulation of apoptotic process	216	13	16.4	-3.4	0.86	1	0.8
GO:0019438	aromatic compound biosynthetic process	514	34	39.1	-5.1	0.86	1	0.9
GO:0044087	regulation of cellular component biogenesis	187	11	14.2	-3.2	0.86	1	0.8
GO:0019901	protein kinase binding	157	9	11.9	-2.9	0.86	1	0.8
GO:0044271	cellular nitrogen compound biosynthetic process	584	39	44.4	-5.4	0.86	1	0.9
GO:1901699	cellular response to nitrogen compound	95	5	7.2	-2.2	0.86	1	0.7
GO:0044255	cellular lipid metabolic process	111	6	8.4	-2.4	0.86	1	0.7
GO:0051239	regulation of multicellular organismal process	376	24	28.6	-4.6	0.86	1	0.8
GO:0019900	kinase binding	173	10	13.2	-3.2	0.87	1	0.8
GO:0099080	supramolecular complex	173	10	13.2	-3.2	0.87	1	0.8
GO:0016070	RNA metabolic process	585	39	44.5	-5.5	0.87	1	0.9
GO:0032879	regulation of localization	405	26	30.8	-4.8	0.87	1	0.8
GO:0009892	negative regulation of metabolic process	448	29	34.1	-5.1	0.87	1	0.9
GO:0009653	anatomical structure morphogenesis	490	32	37.2	-5.2	0.87	1	0.9
GO:0120036	plasma membrane bounded cell projection organization	278	17	21.1	-4.1	0.87	1	0.8
GO:0009059	macromolecule biosynthetic process	642	43	48.8	-5.8	0.87	1	0.9
GO:0000785	chromatin	113	6	8.6	-2.6	0.87	1	0.7
GO:0043067	regulation of programmed cell death	220	13	16.7	-3.7	0.87	1	0.8
GO:0050794	regulation of cellular process	1317	94	100.1	-6.1	0.88	1	0.9
GO:0051246	regulation of protein metabolic process	394	25	29.9	-4.9	0.88	1	0.8
GO:0048518	positive regulation of biological process	873	60	66.4	-6.4	0.88	1	0.9
GO:0009056	catabolic process	380	24	28.9	-4.9	0.88	1	0.8
GO:0010605	negative regulation of macromolecule metabolic process	423	27	32.2	-5.2	0.88	1	0.8
GO:0044248	cellular catabolic process	338	21	25.7	-4.7	0.88	1	0.8
GO:0003700	DNA-binding transcription factor activity	130	7	9.9	-2.9	0.88	1	0.7
GO:0008047	enzyme activator activity	146	8	11.1	-3.1	0.88	1	0.7
GO:0044238	primary metabolic process	1268	90	96.4	-6.4	0.88	1	0.9
GO:0051726	regulation of cell cycle	177	10	13.5	-3.5	0.88	1	0.7
GO:0051049	regulation of transport	237	14	18	-4	0.88	1	0.8
GO:0010468	regulation of gene expression	619	41	47.1	-6.1	0.88	1	0.9
GO:0046903	secretion	131	7	10	-3	0.89	1	0.7
GO:0065003	protein-containing complex assembly	194	11	14.7	-3.7	0.89	1	0.7
GO:0006629	lipid metabolic process	148	8	11.2	-3.2	0.89	1	0.7
GO:0007017	microtubule-based process	148	8	11.2	-3.2	0.89	1	0.7
GO:1901575	organic substance catabolic process	314	19	23.9	-4.9	0.9	1	0.8
GO:0030030	cell projection organization	285	17	21.7	-4.7	0.9	1	0.8
GO:0010033	response to organic substance	401	25	30.5	-5.5	0.9	1	0.8
GO:0032268	regulation of cellular protein metabolic process	360	22	27.4	-5.4	0.9	1	0.8
GO:0051252	regulation of RNA metabolic process	502	32	38.2	-6.2	0.9	1	0.8
GO:0010941	regulation of cell death	243	14	18.5	-4.5	0.9	1	0.8
GO:1901135	carbohydrate derivative metabolic process	120	6	9.1	-3.1	0.91	1	0.7
GO:0000981	DNA-binding transcription factor activity, RNA polymerase II-specific	121	6	9.2	-3.2	0.91	1	0.7
GO:1901701	cellular response to oxygen-containing compound	169	9	12.8	-3.8	0.91	1	0.7
GO:0019637	organophosphate metabolic process	105	5	8	-3	0.91	1	0.6
GO:0034097	response to cytokine	105	5	8	-3	0.91	1	0.6
GO:0055085	transmembrane transport	122	6	9.3	-3.3	0.92	1	0.6
GO:0005694	chromosome	186	10	14.1	-4.1	0.92	1	0.7
GO:0002009	morphogenesis of an epithelium	106	5	8.1	-3.1	0.92	1	0.6
GO:0050789	regulation of biological process	1360	96	103.4	-7.4	0.92	1	0.9
GO:0042221	response to chemical	495	31	37.6	-6.6	0.92	1	0.8
GO:0006928	movement of cell or subcellular component	338	20	25.7	-5.7	0.92	1	0.8
GO:0048878	chemical homeostasis	157	8	11.9	-3.9	0.92	1	0.7
GO:0009719	response to endogenous stimulus	235	13	17.9	-4.9	0.92	1	0.7
GO:0044260	cellular macromolecule metabolic process	1093	75	83.1	-8.1	0.93	1	0.9
GO:0005739	mitochondrion	220	12	16.7	-4.7	0.93	1	0.7
GO:0033993	response to lipid	108	5	8.2	-3.2	0.93	1	0.6
GO:0140352	export from cell	125	6	9.5	-3.5	0.93	1	0.6
GO:0008283	cell population proliferation	297	17	22.6	-5.6	0.93	1	0.8
GO:0043170	macromolecule metabolic process	1213	84	92.2	-8.2	0.93	1	0.9
GO:0044249	cellular biosynthetic process	724	47	55	-8	0.93	1	0.9
GO:0009887	animal organ morphogenesis	192	10	14.6	-4.6	0.93	1	0.7
GO:0006807	nitrogen compound metabolic process	1215	84	92.4	-8.4	0.93	1	0.9
GO:0010564	regulation of cell cycle process	128	6	9.7	-3.7	0.94	1	0.6
GO:0030334	regulation of cell migration	177	9	13.5	-4.5	0.94	1	0.7
GO:0003676	nucleic acid binding	461	28	35	-7	0.94	1	0.8
GO:0051241	negative regulation of multicellular organismal process	145	7	11	-4	0.94	1	0.6
GO:1901700	response to oxygen-containing compound	209	11	15.9	-4.9	0.94	1	0.7
GO:0060429	epithelium development	194	10	14.7	-4.7	0.94	1	0.7
GO:1903047	mitotic cell cycle process	146	7	11.1	-4.1	0.94	1	0.6
GO:0042592	homeostatic process	226	12	17.2	-5.2	0.94	1	0.7
GO:0009058	biosynthetic process	742	48	56.4	-8.4	0.94	1	0.9
GO:0010629	negative regulation of gene expression	163	8	12.4	-4.4	0.94	1	0.6
GO:1902533	positive regulation of intracellular signal transduction	130	6	9.9	-3.9	0.94	1	0.6
GO:2000145	regulation of cell motility	180	9	13.7	-4.7	0.94	1	0.7
GO:0009888	tissue development	320	18	24.3	-6.3	0.95	1	0.7
GO:0000278	mitotic cell cycle	165	8	12.5	-4.5	0.95	1	0.6
GO:0022607	cellular component assembly	409	24	31.1	-7.1	0.95	1	0.8
GO:0070925	organelle assembly	132	6	10	-4	0.95	1	0.6
GO:1901576	organic substance biosynthetic process	733	47	55.7	-8.7	0.95	1	0.8
GO:0030234	enzyme regulator activity	200	10	15.2	-5.2	0.95	1	0.7
GO:0007399	nervous system development	398	23	30.3	-7.3	0.95	1	0.8
GO:0032940	secretion by cell	117	5	8.9	-3.9	0.95	1	0.6
GO:0040012	regulation of locomotion	185	9	14.1	-5.1	0.95	1	0.6
GO:0051093	negative regulation of developmental process	154	7	11.7	-4.7	0.96	1	0.6
GO:0051270	regulation of cellular component movement	188	9	14.3	-5.3	0.96	1	0.6
GO:0009605	response to external stimulus	283	15	21.5	-6.5	0.96	1	0.7
GO:0044877	protein-containing complex binding	237	12	18	-6	0.96	1	0.7
GO:0048583	regulation of response to stimulus	563	34	42.8	-8.8	0.96	1	0.8
GO:0009966	regulation of signal transduction	463	27	35.2	-8.2	0.96	1	0.8
GO:0010467	gene expression	732	46	55.6	-9.6	0.96	1	0.8
GO:0035556	intracellular signal transduction	376	21	28.6	-7.6	0.96	1	0.7
GO:0048519	negative regulation of biological process	762	48	57.9	-9.9	0.97	1	0.8
GO:0043933	protein-containing complex subunit organization	224	11	17	-6	0.97	1	0.6
GO:0044085	cellular component biogenesis	440	25	33.4	-8.4	0.97	1	0.7
GO:0071704	organic substance metabolic process	1335	91	101.5	-10.5	0.97	1	0.9
GO:0043603	cellular amide metabolic process	128	5	9.7	-4.7	0.97	1	0.5
GO:0000977	RNA polymerase II transcription regulatory region sequence-specific DNA binding	147	6	11.2	-5.2	0.98	1	0.5
GO:0048856	anatomical structure development	828	52	62.9	-10.9	0.98	1	0.8
GO:0022402	cell cycle process	199	9	15.1	-6.1	0.98	1	0.6
GO:0007275	multicellular organism development	775	48	58.9	-10.9	0.98	1	0.8
GO:0000978	RNA polymerase II cis-regulatory region sequence-specific DNA binding	133	5	10.1	-5.1	0.98	1	0.5
GO:1902531	regulation of intracellular signal transduction	253	12	19.2	-7.2	0.98	1	0.6
GO:0003690	double-stranded DNA binding	188	8	14.3	-6.3	0.98	1	0.6
GO:0048523	negative regulation of cellular process	716	43	54.4	-11.4	0.98	1	0.8
GO:0000987	cis-regulatory region sequence-specific DNA binding	136	5	10.3	-5.3	0.98	1	0.5
GO:0010646	regulation of cell communication	507	28	38.5	-10.5	0.99	1	0.7
GO:1990234	transferase complex	158	6	12	-6	0.99	1	0.5
GO:0048513	animal organ development	522	29	39.7	-10.7	0.99	1	0.7
GO:0048731	system development	709	42	53.9	-11.9	0.99	1	0.8
GO:0023051	regulation of signaling	510	28	38.8	-10.8	0.99	1	0.7
GO:0043565	sequence-specific DNA binding	196	8	14.9	-6.9	0.99	1	0.5
GO:0009968	negative regulation of signal transduction	215	9	16.3	-7.3	0.99	1	0.6
GO:1902494	catalytic complex	250	11	19	-8	0.99	1	0.6
GO:0044237	cellular metabolic process	1314	87	99.9	-12.9	0.99	1	0.9
GO:0000976	transcription cis-regulatory region binding	166	6	12.6	-6.6	0.99	1	0.5
GO:0001067	transcription regulatory region nucleic acid binding	168	6	12.8	-6.8	0.99	1	0.5
GO:0010648	negative regulation of cell communication	228	9	17.3	-8.3	0.99	1	0.5
GO:0023057	negative regulation of signaling	228	9	17.3	-8.3	0.99	1	0.5
GO:0048585	negative regulation of response to stimulus	263	11	20	-9	0.99	1	0.6
GO:1990837	sequence-specific double-stranded DNA binding	175	6	13.3	-7.3	0.99	1	0.5

## Sheet: Cluster 43
Category ID	Category Name	#Genes Category	#Genes Assigned	#Genes Expected	#Genes Enriched	p-value	Corrected p-value	Fold
GO:0002687	positive regulation of leukocyte migration	16	6	0.8	5.2	9.8e-05	0.08	7.1
GO:0002690	positive regulation of leukocyte chemotaxis	12	5	0.6	4.4	0.00022	0.15	7.9
GO:0002688	regulation of leukocyte chemotaxis	14	5	0.7	4.3	0.00051	0.28	6.8
GO:0002685	regulation of leukocyte migration	22	6	1.2	4.8	0.0007	0.356	5.2
GO:0030595	leukocyte chemotaxis	24	6	1.3	4.7	0.0012	0.492	4.7
GO:0042982	amyloid precursor protein metabolic process	17	5	0.9	4.1	0.0014	0.542	5.6
GO:0097529	myeloid leukocyte migration	25	6	1.3	4.7	0.0015	0.566	4.5
GO:0050921	positive regulation of chemotaxis	26	6	1.4	4.6	0.0018	0.612	4.4
GO:0051345	positive regulation of hydrolase activity	89	12	4.7	7.3	0.0019	0.64	2.6
GO:0098655	cation transmembrane transport	67	10	3.5	6.5	0.0022	0.654	2.8
GO:0060326	cell chemotaxis	38	7	2	5	0.0031	0.732	3.5
GO:0030335	positive regulation of cell migration	107	13	5.7	7.3	0.0033	0.766	2.3
GO:0031589	cell-substrate adhesion	71	10	3.7	6.3	0.0034	0.776	2.7
GO:0043269	regulation of ion transport	71	10	3.7	6.3	0.0034	0.776	2.7
GO:0050900	leukocyte migration	39	7	2.1	4.9	0.0036	0.79	3.4
GO:2000147	positive regulation of cell motility	108	13	5.7	7.3	0.0036	0.79	2.3
GO:0034763	negative regulation of transmembrane transport	21	5	1.1	3.9	0.0039	0.804	4.5
GO:0051272	positive regulation of cellular component movement	109	13	5.8	7.2	0.0039	0.804	2.3
GO:0032101	regulation of response to external stimulus	122	14	6.4	7.6	0.0039	0.812	2.2
GO:0070588	calcium ion transmembrane transport	40	7	2.1	4.9	0.0041	0.824	3.3
GO:0040017	positive regulation of locomotion	110	13	5.8	7.2	0.0042	0.824	2.2
GO:0098662	inorganic cation transmembrane transport	62	9	3.3	5.7	0.0044	0.832	2.7
GO:0005884	actin filament	22	5	1.2	3.8	0.0048	0.862	4.3
GO:0043547	positive regulation of GTPase activity	52	8	2.7	5.3	0.005	0.866	2.9
GO:0034765	regulation of ion transmembrane transport	53	8	2.8	5.2	0.0056	0.884	2.9
GO:0019899	enzyme binding	446	35	23.6	11.4	0.0057	0.884	1.5
GO:0050920	regulation of chemotaxis	33	6	1.7	4.3	0.0065	0.908	3.4
GO:0034762	regulation of transmembrane transport	67	9	3.5	5.5	0.0074	0.93	2.5
GO:0098660	inorganic ion transmembrane transport	67	9	3.5	5.5	0.0074	0.93	2.5
GO:0019900	kinase binding	173	17	9.1	7.9	0.0076	0.93	1.9
GO:0051270	regulation of cellular component movement	188	18	9.9	8.1	0.0079	0.932	1.8
GO:0051051	negative regulation of transport	68	9	3.6	5.4	0.0082	0.934	2.5
GO:0043087	regulation of GTPase activity	68	9	3.6	5.4	0.0082	0.934	2.5
GO:1904062	regulation of cation transmembrane transport	46	7	2.4	4.6	0.0091	0.96	2.9
GO:0034220	ion transmembrane transport	82	10	4.3	5.7	0.0096	0.96	2.3
GO:0006935	chemotaxis	82	10	4.3	5.7	0.0096	0.96	2.3
GO:0042330	taxis	83	10	4.4	5.6	0.01	0.964	2.3
GO:0032103	positive regulation of response to external stimulus	59	8	3.1	4.9	0.01	0.964	2.6
GO:0007160	cell-matrix adhesion	48	7	2.5	4.5	0.01	0.964	2.8
GO:0007155	cell adhesion	196	18	10.4	7.6	0.01	0.968	1.7
GO:0051336	regulation of hydrolase activity	125	13	6.6	6.4	0.01	0.968	2
GO:0050727	regulation of inflammatory response	38	6	2	4	0.01	0.97	3
GO:0030001	metal ion transport	86	10	4.5	5.5	0.01	0.97	2.2
GO:1901681	sulfur compound binding	28	5	1.5	3.5	0.01	0.972	3.4
GO:0006816	calcium ion transport	50	7	2.6	4.4	0.01	0.974	2.7
GO:0051648	vesicle localization	39	6	2.1	3.9	0.01	0.976	2.9
GO:0019901	protein kinase binding	157	15	8.3	6.7	0.02	0.978	1.8
GO:0120039	plasma membrane bounded cell projection morphogenesis	143	14	7.6	6.4	0.02	0.978	1.9
GO:0048858	cell projection morphogenesis	143	14	7.6	6.4	0.02	0.978	1.9
GO:0006812	cation transport	103	11	5.4	5.6	0.02	0.986	2
GO:0032990	cell part morphogenesis	145	14	7.7	6.3	0.02	0.986	1.8
GO:0043005	neuron projection	221	19	11.7	7.3	0.02	0.99	1.6
GO:0030334	regulation of cell migration	177	16	9.3	6.7	0.02	0.994	1.7
GO:0010720	positive regulation of cell development	66	8	3.5	4.5	0.02	0.994	2.3
GO:0098857	membrane microdomain	66	8	3.5	4.5	0.02	0.994	2.3
GO:0007044	cell-substrate junction assembly	31	5	1.6	3.4	0.02	0.996	3.1
GO:0001764	neuron migration	31	5	1.6	3.4	0.02	0.996	3.1
GO:0050793	regulation of developmental process	400	30	21.1	8.9	0.02	0.996	1.4
GO:0006811	ion transport	135	13	7.1	5.9	0.02	0.996	1.8
GO:2000145	regulation of cell motility	180	16	9.5	6.5	0.02	0.996	1.7
GO:0051015	actin filament binding	32	5	1.7	3.3	0.02	0.998	3
GO:0006954	inflammatory response	68	8	3.6	4.4	0.02	0.998	2.2
GO:0006928	movement of cell or subcellular component	338	26	17.9	8.1	0.02	0.998	1.5
GO:0031252	cell leading edge	95	10	5	5	0.03	0.998	2
GO:0044297	cell body	123	12	6.5	5.5	0.03	0.998	1.8
GO:0150115	cell-substrate junction organization	33	5	1.7	3.3	0.03	1	2.9
GO:0040012	regulation of locomotion	185	16	9.8	6.2	0.03	1	1.6
GO:0051246	regulation of protein metabolic process	394	29	20.8	8.2	0.03	1	1.4
GO:0048518	positive regulation of biological process	873	56	46.1	9.9	0.03	1	1.2
GO:0045664	regulation of neuron differentiation	34	5	1.8	3.2	0.03	1	2.8
GO:0045597	positive regulation of cell differentiation	156	14	8.2	5.8	0.03	1	1.7
GO:0000902	cell morphogenesis	217	18	11.5	6.5	0.03	1	1.6
GO:0051650	establishment of vesicle localization	35	5	1.8	3.2	0.03	1	2.7
GO:0016477	cell migration	268	21	14.2	6.8	0.04	1	1.5
GO:0032989	cellular component morphogenesis	159	14	8.4	5.6	0.04	1	1.7
GO:0007015	actin filament organization	87	9	4.6	4.4	0.04	1	2
GO:0030030	cell projection organization	285	22	15.1	6.9	0.04	1	1.5
GO:0030027	lamellipodium	48	6	2.5	3.5	0.04	1	2.4
GO:0099513	polymeric cytoskeletal fiber	88	9	4.6	4.4	0.04	1	1.9
GO:0008047	enzyme activator activity	146	13	7.7	5.3	0.04	1	1.7
GO:0033218	amide binding	49	6	2.6	3.4	0.04	1	2.3
GO:0030198	extracellular matrix organization	49	6	2.6	3.4	0.04	1	2.3
GO:0045229	external encapsulating structure organization	49	6	2.6	3.4	0.04	1	2.3
GO:0043062	extracellular structure organization	49	6	2.6	3.4	0.04	1	2.3
GO:0032879	regulation of localization	405	29	21.4	7.6	0.04	1	1.4
GO:0043270	positive regulation of ion transport	37	5	2	3	0.04	1	2.6
GO:0031982	vesicle	306	23	16.2	6.8	0.04	1	1.4
GO:0048522	positive regulation of cellular process	834	53	44	9	0.04	1	1.2
GO:0031175	neuron projection development	210	17	11.1	5.9	0.04	1	1.5
GO:0120025	plasma membrane bounded cell projection	324	24	17.1	6.9	0.05	1	1.4
GO:0006066	alcohol metabolic process	38	5	2	3	0.05	1	2.5
GO:0043085	positive regulation of catalytic activity	180	15	9.5	5.5	0.05	1	1.6
GO:0042802	identical protein binding	292	22	15.4	6.6	0.05	1	1.4
GO:1901135	carbohydrate derivative metabolic process	120	11	6.3	4.7	0.05	1	1.7
GO:1901566	organonitrogen compound biosynthetic process	196	16	10.4	5.6	0.05	1	1.5
GO:1901137	carbohydrate derivative biosynthetic process	78	8	4.1	3.9	0.05	1	1.9
GO:0097708	intracellular vesicle	294	22	15.5	6.5	0.05	1	1.4
GO:0120036	plasma membrane bounded cell projection organization	278	21	14.7	6.3	0.05	1	1.4
GO:0051674	localization of cell	278	21	14.7	6.3	0.05	1	1.4
GO:0048870	cell motility	278	21	14.7	6.3	0.05	1	1.4
GO:0001726	ruffle	39	5	2.1	2.9	0.05	1	2.4
GO:0008022	protein C-terminus binding	39	5	2.1	2.9	0.05	1	2.4
GO:0051094	positive regulation of developmental process	214	17	11.3	5.7	0.05	1	1.5
GO:0045121	membrane raft	65	7	3.4	3.6	0.05	1	2
GO:0055085	transmembrane transport	122	11	6.4	4.6	0.05	1	1.7
GO:0048812	neuron projection morphogenesis	138	12	7.3	4.7	0.06	1	1.6
GO:0030234	enzyme regulator activity	200	16	10.6	5.4	0.06	1	1.5
GO:0050769	positive regulation of neurogenesis	53	6	2.8	3.2	0.06	1	2.1
GO:0001932	regulation of protein phosphorylation	186	15	9.8	5.2	0.06	1	1.5
GO:0007264	small GTPase mediated signal transduction	81	8	4.3	3.7	0.06	1	1.9
GO:0010975	regulation of neuron projection development	110	10	5.8	4.2	0.06	1	1.7
GO:0046983	protein dimerization activity	140	12	7.4	4.6	0.06	1	1.6
GO:0090150	establishment of protein localization to membrane	41	5	2.2	2.8	0.06	1	2.3
GO:0010959	regulation of metal ion transport	54	6	2.9	3.1	0.06	1	2.1
GO:0010256	endomembrane system organization	96	9	5.1	3.9	0.06	1	1.8
GO:0043065	positive regulation of apoptotic process	82	8	4.3	3.7	0.06	1	1.8
GO:0051049	regulation of transport	237	18	12.5	5.5	0.07	1	1.4
GO:0043068	positive regulation of programmed cell death	83	8	4.4	3.6	0.07	1	1.8
GO:0009611	response to wounding	69	7	3.6	3.4	0.07	1	1.9
GO:0048583	regulation of response to stimulus	563	37	29.7	7.3	0.07	1	1.2
GO:0048699	generation of neurons	304	22	16.1	5.9	0.07	1	1.4
GO:0010876	lipid localization	56	6	3	3	0.07	1	2
GO:0030182	neuron differentiation	272	20	14.4	5.6	0.07	1	1.4
GO:0010608	posttranscriptional regulation of gene expression	84	8	4.4	3.6	0.07	1	1.8
GO:0048468	cell development	373	26	19.7	6.3	0.07	1	1.3
GO:0042995	cell projection	356	25	18.8	6.2	0.07	1	1.3
GO:0005829	cytosol	619	40	32.7	7.3	0.07	1	1.2
GO:0031984	organelle subcompartment	160	13	8.5	4.5	0.07	1	1.5
GO:0048471	perinuclear region of cytoplasm	114	10	6	4	0.07	1	1.7
GO:0045595	regulation of cell differentiation	257	19	13.6	5.4	0.08	1	1.4
GO:0051247	positive regulation of protein metabolic process	241	18	12.7	5.3	0.08	1	1.4
GO:0051235	maintenance of location	57	6	3	3	0.08	1	2
GO:0031410	cytoplasmic vesicle	291	21	15.4	5.6	0.08	1	1.4
GO:0099512	supramolecular fiber	115	10	6.1	3.9	0.08	1	1.6
GO:0031399	regulation of protein modification process	258	19	13.6	5.4	0.08	1	1.4
GO:0036477	somatodendritic compartment	162	13	8.6	4.4	0.08	1	1.5
GO:0065003	protein-containing complex assembly	194	15	10.2	4.8	0.08	1	1.5
GO:0099081	supramolecular polymer	116	10	6.1	3.9	0.08	1	1.6
GO:0072657	protein localization to membrane	102	9	5.4	3.6	0.09	1	1.7
GO:0000904	cell morphogenesis involved in differentiation	164	13	8.7	4.3	0.09	1	1.5
GO:0048856	anatomical structure development	828	51	43.7	7.3	0.09	1	1.2
GO:0042063	gliogenesis	59	6	3.1	2.9	0.09	1	1.9
GO:0051962	positive regulation of nervous system development	59	6	3.1	2.9	0.09	1	1.9
GO:0031966	mitochondrial membrane	59	6	3.1	2.9	0.09	1	1.9
GO:0009100	glycoprotein metabolic process	59	6	3.1	2.9	0.09	1	1.9
GO:0016043	cellular component organization	922	56	48.7	7.3	0.09	1	1.2
GO:0048666	neuron development	230	17	12.1	4.9	0.09	1	1.4
GO:0007420	brain development	119	10	6.3	3.7	0.09	1	1.6
GO:0022603	regulation of anatomical structure morphogenesis	182	14	9.6	4.4	0.09	1	1.5
GO:0010942	positive regulation of cell death	89	8	4.7	3.3	0.09	1	1.7
GO:0071840	cellular component organization or biogenesis	945	57	49.9	7.1	0.09	1	1.1
GO:0030425	dendrite	120	10	6.3	3.7	0.1	1	1.6
GO:0005515	protein binding	1253	73	66.2	6.8	0.1	1	1.1
GO:0009653	anatomical structure morphogenesis	490	32	25.9	6.1	0.1	1	1.2
GO:0005856	cytoskeleton	351	24	18.5	5.5	0.1	1	1.3
GO:0005737	cytoplasm	1493	85	78.9	6.1	0.1	1	1.1
GO:0005622	intracellular anatomical structure	1788	99	94.4	4.6	0.1	1	1
GO:0097447	dendritic tree	121	10	6.4	3.6	0.1	1	1.6
GO:0031401	positive regulation of protein modification process	169	13	8.9	4.1	0.1	1	1.5
GO:0005783	endoplasmic reticulum	235	17	12.4	4.6	0.11	1	1.4
GO:0010810	regulation of cell-substrate adhesion	48	5	2.5	2.5	0.11	1	2
GO:0030133	transport vesicle	48	5	2.5	2.5	0.11	1	2
GO:0009101	glycoprotein biosynthetic process	48	5	2.5	2.5	0.11	1	2
GO:0030424	axon	107	9	5.7	3.3	0.11	1	1.6
GO:0051020	GTPase binding	92	8	4.9	3.1	0.11	1	1.6
GO:0048869	cellular developmental process	621	39	32.8	6.2	0.11	1	1.2
GO:0005740	mitochondrial envelope	63	6	3.3	2.7	0.11	1	1.8
GO:0022008	neurogenesis	322	22	17	5	0.11	1	1.3
GO:0032270	positive regulation of cellular protein metabolic process	221	16	11.7	4.3	0.11	1	1.4
GO:0050789	regulation of biological process	1360	78	71.8	6.2	0.11	1	1.1
GO:0097435	supramolecular fiber organization	140	11	7.4	3.6	0.12	1	1.5
GO:0050790	regulation of catalytic activity	255	18	13.5	4.5	0.12	1	1.3
GO:0098794	postsynapse	109	9	5.8	3.2	0.12	1	1.6
GO:0030154	cell differentiation	606	38	32	6	0.12	1	1.2
GO:0032535	regulation of cellular component size	64	6	3.4	2.6	0.12	1	1.8
GO:0099080	supramolecular complex	173	13	9.1	3.9	0.12	1	1.4
GO:0015629	actin cytoskeleton	94	8	5	3	0.12	1	1.6
GO:0030029	actin filament-based process	157	12	8.3	3.7	0.12	1	1.4
GO:0045202	synapse	206	15	10.9	4.1	0.12	1	1.4
GO:0032268	regulation of cellular protein metabolic process	360	24	19	5	0.12	1	1.3
GO:0070161	anchoring junction	126	10	6.7	3.3	0.12	1	1.5
GO:0043933	protein-containing complex subunit organization	224	16	11.8	4.2	0.12	1	1.4
GO:0031267	small GTPase binding	80	7	4.2	2.8	0.13	1	1.7
GO:0043025	neuronal cell body	111	9	5.9	3.1	0.13	1	1.5
GO:0002252	immune effector process	51	5	2.7	2.3	0.13	1	1.9
GO:0150034	distal axon	51	5	2.7	2.3	0.13	1	1.9
GO:0048762	mesenchymal cell differentiation	51	5	2.7	2.3	0.13	1	1.9
GO:0001934	positive regulation of protein phosphorylation	127	10	6.7	3.3	0.13	1	1.5
GO:0031344	regulation of cell projection organization	143	11	7.6	3.4	0.13	1	1.5
GO:0120035	regulation of plasma membrane bounded cell projection organization	143	11	7.6	3.4	0.13	1	1.5
GO:0043231	intracellular membrane-bounded organelle	1529	86	80.8	5.2	0.14	1	1.1
GO:0051640	organelle localization	97	8	5.1	2.9	0.14	1	1.6
GO:0042803	protein homodimerization activity	97	8	5.1	2.9	0.14	1	1.6
GO:0048667	cell morphogenesis involved in neuron differentiation	129	10	6.8	3.2	0.14	1	1.5
GO:0071702	organic substance transport	365	24	19.3	4.7	0.14	1	1.2
GO:0005634	nucleus	1042	61	55	6	0.14	1	1.1
GO:0031347	regulation of defense response	67	6	3.5	2.5	0.14	1	1.7
GO:0010646	regulation of cell communication	507	32	26.8	5.2	0.14	1	1.2
GO:1901615	organic hydroxy compound metabolic process	53	5	2.8	2.2	0.14	1	1.8
GO:0014069	postsynaptic density	68	6	3.6	2.4	0.15	1	1.7
GO:0045785	positive regulation of cell adhesion	68	6	3.6	2.4	0.15	1	1.7
GO:0051174	regulation of phosphorus metabolic process	230	16	12.1	3.9	0.15	1	1.3
GO:0019220	regulation of phosphate metabolic process	230	16	12.1	3.9	0.15	1	1.3
GO:0061564	axon development	99	8	5.2	2.8	0.15	1	1.5
GO:0023051	regulation of signaling	510	32	26.9	5.1	0.15	1	1.2
GO:0030054	cell junction	316	21	16.7	4.3	0.15	1	1.3
GO:0050794	regulation of cellular process	1317	75	69.6	5.4	0.15	1	1.1
GO:0043227	membrane-bounded organelle	1555	87	82.1	4.9	0.15	1	1.1
GO:0071944	cell periphery	602	37	31.8	5.2	0.15	1	1.2
GO:0098791	Golgi apparatus subcompartment	69	6	3.6	2.4	0.15	1	1.6
GO:0099572	postsynaptic specialization	69	6	3.6	2.4	0.15	1	1.6
GO:0032279	asymmetric synapse	69	6	3.6	2.4	0.15	1	1.6
GO:0009605	response to external stimulus	283	19	14.9	4.1	0.15	1	1.3
GO:0042981	regulation of apoptotic process	216	15	11.4	3.6	0.16	1	1.3
GO:0060284	regulation of cell development	101	8	5.3	2.7	0.16	1	1.5
GO:0000976	transcription cis-regulatory region binding	166	12	8.8	3.2	0.16	1	1.4
GO:0007417	central nervous system development	166	12	8.8	3.2	0.16	1	1.4
GO:0098793	presynapse	70	6	3.7	2.3	0.16	1	1.6
GO:0042692	muscle cell differentiation	70	6	3.7	2.3	0.16	1	1.6
GO:0000209	protein polyubiquitination	55	5	2.9	2.1	0.16	1	1.7
GO:0060322	head development	134	10	7.1	2.9	0.16	1	1.4
GO:0005911	cell-cell junction	86	7	4.5	2.5	0.16	1	1.5
GO:0048584	positive regulation of response to stimulus	286	19	15.1	3.9	0.17	1	1.3
GO:0042325	regulation of phosphorylation	218	15	11.5	3.5	0.17	1	1.3
GO:0009966	regulation of signal transduction	463	29	24.5	4.5	0.17	1	1.2
GO:0065009	regulation of molecular function	357	23	18.9	4.1	0.17	1	1.2
GO:0001067	transcription regulatory region nucleic acid binding	168	12	8.9	3.1	0.17	1	1.4
GO:0042060	wound healing	56	5	3	2	0.17	1	1.7
GO:0005802	trans-Golgi network	56	5	3	2	0.17	1	1.7
GO:0051128	regulation of cellular component organization	446	28	23.6	4.4	0.17	1	1.2
GO:0090066	regulation of anatomical structure size	87	7	4.6	2.4	0.17	1	1.5
GO:0002684	positive regulation of immune system process	87	7	4.6	2.4	0.17	1	1.5
GO:0051668	localization within membrane	119	9	6.3	2.7	0.17	1	1.4
GO:0010562	positive regulation of phosphorus metabolic process	152	11	8	3	0.17	1	1.4
GO:0045937	positive regulation of phosphate metabolic process	152	11	8	3	0.17	1	1.4
GO:0000987	cis-regulatory region sequence-specific DNA binding	136	10	7.2	2.8	0.18	1	1.4
GO:0098984	neuron to neuron synapse	72	6	3.8	2.2	0.18	1	1.6
GO:0043067	regulation of programmed cell death	220	15	11.6	3.4	0.18	1	1.3
GO:0030155	regulation of cell adhesion	120	9	6.3	2.7	0.18	1	1.4
GO:0048285	organelle fission	88	7	4.6	2.4	0.18	1	1.5
GO:0005938	cell cortex	57	5	3	2	0.18	1	1.7
GO:0010604	positive regulation of macromolecule metabolic process	539	33	28.5	4.5	0.18	1	1.2
GO:0006468	protein phosphorylation	292	19	15.4	3.6	0.19	1	1.2
GO:0005768	endosome	155	11	8.2	2.8	0.19	1	1.3
GO:0098978	glutamatergic synapse	74	6	3.9	2.1	0.19	1	1.5
GO:0033036	macromolecule localization	507	31	26.8	4.2	0.2	1	1.2
GO:0016310	phosphorylation	329	21	17.4	3.6	0.2	1	1.2
GO:0051169	nuclear transport	59	5	3.1	1.9	0.2	1	1.6
GO:0006913	nucleocytoplasmic transport	59	5	3.1	1.9	0.2	1	1.6
GO:0051098	regulation of binding	75	6	4	2	0.2	1	1.5
GO:0042176	regulation of protein catabolic process	91	7	4.8	2.2	0.2	1	1.5
GO:0005102	signaling receptor binding	174	12	9.2	2.8	0.2	1	1.3
GO:0010941	regulation of cell death	243	16	12.8	3.2	0.2	1	1.2
GO:0008289	lipid binding	108	8	5.7	2.3	0.21	1	1.4
GO:0060255	regulation of macromolecule metabolic process	823	48	43.5	4.5	0.21	1	1.1
GO:0007265	Ras protein signal transduction	60	5	3.2	1.8	0.21	1	1.6
GO:0060485	mesenchyme development	60	5	3.2	1.8	0.21	1	1.6
GO:1990837	sequence-specific double-stranded DNA binding	175	12	9.2	2.8	0.21	1	1.3
GO:0044093	positive regulation of molecular function	244	16	12.9	3.1	0.21	1	1.2
GO:0051223	regulation of protein transport	92	7	4.9	2.1	0.21	1	1.4
GO:0050767	regulation of neurogenesis	76	6	4	2	0.21	1	1.5
GO:0031346	positive regulation of cell projection organization	76	6	4	2	0.21	1	1.5
GO:0016358	dendrite development	76	6	4	2	0.21	1	1.5
GO:0012505	endomembrane system	585	35	30.9	4.1	0.21	1	1.1
GO:1902532	negative regulation of intracellular signal transduction	93	7	4.9	2.1	0.22	1	1.4
GO:0001816	cytokine production	93	7	4.9	2.1	0.22	1	1.4
GO:0045859	regulation of protein kinase activity	93	7	4.9	2.1	0.22	1	1.4
GO:0060627	regulation of vesicle-mediated transport	93	7	4.9	2.1	0.22	1	1.4
GO:0007409	axonogenesis	93	7	4.9	2.1	0.22	1	1.4
GO:0022604	regulation of cell morphogenesis	61	5	3.2	1.8	0.22	1	1.6
GO:0030036	actin cytoskeleton organization	143	10	7.6	2.4	0.22	1	1.3
GO:0008092	cytoskeletal protein binding	178	12	9.4	2.6	0.22	1	1.3
GO:0065008	regulation of biological quality	479	29	25.3	3.7	0.22	1	1.1
GO:0019904	protein domain specific binding	161	11	8.5	2.5	0.23	1	1.3
GO:0000280	nuclear division	78	6	4.1	1.9	0.23	1	1.5
GO:0006810	transport	589	35	31.1	3.9	0.23	1	1.1
GO:0010647	positive regulation of cell communication	248	16	13.1	2.9	0.23	1	1.2
GO:0061061	muscle structure development	111	8	5.9	2.1	0.23	1	1.4
GO:0043603	cellular amide metabolic process	128	9	6.8	2.2	0.23	1	1.3
GO:0042327	positive regulation of phosphorylation	145	10	7.7	2.3	0.23	1	1.3
GO:0023056	positive regulation of signaling	249	16	13.2	2.8	0.23	1	1.2
GO:0031090	organelle membrane	320	20	16.9	3.1	0.24	1	1.2
GO:0003779	actin binding	79	6	4.2	1.8	0.24	1	1.4
GO:0034248	regulation of cellular amide metabolic process	63	5	3.3	1.7	0.24	1	1.5
GO:0005886	plasma membrane	556	33	29.4	3.6	0.24	1	1.1
GO:0040008	regulation of growth	113	8	6	2	0.24	1	1.3
GO:0032880	regulation of protein localization	164	11	8.7	2.3	0.24	1	1.3
GO:0000977	RNA polymerase II transcription regulatory region sequence-specific DNA binding	147	10	7.8	2.2	0.24	1	1.3
GO:1902903	regulation of supramolecular fiber organization	80	6	4.2	1.8	0.24	1	1.4
GO:0001558	regulation of cell growth	64	5	3.4	1.6	0.25	1	1.5
GO:0045860	positive regulation of protein kinase activity	64	5	3.4	1.6	0.25	1	1.5
GO:0090407	organophosphate biosynthetic process	64	5	3.4	1.6	0.25	1	1.5
GO:0050877	nervous system process	97	7	5.1	1.9	0.25	1	1.4
GO:0098827	endoplasmic reticulum subcompartment	97	7	5.1	1.9	0.25	1	1.4
GO:0070201	regulation of establishment of protein localization	97	7	5.1	1.9	0.25	1	1.4
GO:0034329	cell junction assembly	81	6	4.3	1.7	0.25	1	1.4
GO:1902531	regulation of intracellular signal transduction	253	16	13.4	2.6	0.25	1	1.2
GO:1990778	protein localization to cell periphery	65	5	3.4	1.6	0.26	1	1.5
GO:0001817	regulation of cytokine production	82	6	4.3	1.7	0.26	1	1.4
GO:0007399	nervous system development	398	24	21	3	0.26	1	1.1
GO:0009057	macromolecule catabolic process	255	16	13.5	2.5	0.26	1	1.2
GO:0034622	cellular protein-containing complex assembly	133	9	7	2	0.27	1	1.3
GO:0000978	RNA polymerase II cis-regulatory region sequence-specific DNA binding	133	9	7	2	0.27	1	1.3
GO:0005794	Golgi apparatus	273	17	14.4	2.6	0.27	1	1.2
GO:0007165	signal transduction	692	40	36.5	3.5	0.27	1	1.1
GO:0016049	cell growth	83	6	4.4	1.6	0.27	1	1.4
GO:0008015	blood circulation	67	5	3.5	1.5	0.28	1	1.4
GO:0043229	intracellular organelle	1630	89	86.1	2.9	0.28	1	1
GO:0031975	envelope	135	9	7.1	1.9	0.28	1	1.3
GO:0031967	organelle envelope	135	9	7.1	1.9	0.28	1	1.3
GO:0061024	membrane organization	118	8	6.2	1.8	0.28	1	1.3
GO:0010628	positive regulation of gene expression	153	10	8.1	1.9	0.29	1	1.2
GO:0003690	double-stranded DNA binding	188	12	9.9	2.1	0.29	1	1.2
GO:0099503	secretory vesicle	68	5	3.6	1.4	0.29	1	1.4
GO:0042221	response to chemical	495	29	26.1	2.9	0.29	1	1.1
GO:0051130	positive regulation of cellular component organization	224	14	11.8	2.2	0.29	1	1.2
GO:1901565	organonitrogen compound catabolic process	225	14	11.9	2.1	0.3	1	1.2
GO:0030900	forebrain development	69	5	3.6	1.4	0.3	1	1.4
GO:0042592	homeostatic process	226	14	11.9	2.1	0.3	1	1.2
GO:0006952	defense response	138	9	7.3	1.7	0.3	1	1.2
GO:0071705	nitrogen compound transport	316	19	16.7	2.3	0.3	1	1.1
GO:0006996	organelle organization	646	37	34.1	2.9	0.3	1	1.1
GO:0048585	negative regulation of response to stimulus	263	16	13.9	2.1	0.31	1	1.2
GO:0070887	cellular response to chemical stimulus	408	24	21.5	2.5	0.31	1	1.1
GO:0033044	regulation of chromosome organization	70	5	3.7	1.3	0.31	1	1.4
GO:0051960	regulation of nervous system development	87	6	4.6	1.4	0.31	1	1.3
GO:0022607	cellular component assembly	409	24	21.6	2.4	0.31	1	1.1
GO:0048878	chemical homeostasis	157	10	8.3	1.7	0.31	1	1.2
GO:0015031	protein transport	282	17	14.9	2.1	0.31	1	1.1
GO:0009893	positive regulation of metabolic process	575	33	30.4	2.6	0.32	1	1.1
GO:0006796	phosphate-containing compound metabolic process	428	25	22.6	2.4	0.32	1	1.1
GO:0006518	peptide metabolic process	105	7	5.5	1.5	0.32	1	1.3
GO:0030111	regulation of Wnt signaling pathway	71	5	3.7	1.3	0.32	1	1.3
GO:1990234	transferase complex	158	10	8.3	1.7	0.32	1	1.2
GO:0033043	regulation of organelle organization	230	14	12.1	1.9	0.33	1	1.2
GO:0051234	establishment of localization	615	35	32.5	2.5	0.33	1	1.1
GO:0051726	regulation of cell cycle	177	11	9.3	1.7	0.33	1	1.2
GO:0048646	anatomical structure formation involved in morphogenesis	213	13	11.2	1.8	0.33	1	1.2
GO:0006897	endocytosis	107	7	5.7	1.3	0.33	1	1.2
GO:0043565	sequence-specific DNA binding	196	12	10.4	1.6	0.34	1	1.2
GO:1902494	catalytic complex	250	15	13.2	1.8	0.34	1	1.1
GO:0010638	positive regulation of organelle organization	125	8	6.6	1.4	0.34	1	1.2
GO:0045184	establishment of protein localization	305	18	16.1	1.9	0.34	1	1.1
GO:0003013	circulatory system process	73	5	3.9	1.1	0.34	1	1.3
GO:0005096	GTPase activator activity	108	7	5.7	1.3	0.34	1	1.2
GO:0030163	protein catabolic process	197	12	10.4	1.6	0.34	1	1.2
GO:0009968	negative regulation of signal transduction	215	13	11.4	1.6	0.34	1	1.1
GO:0043226	organelle	1645	89	86.9	2.1	0.35	1	1
GO:0051656	establishment of organelle localization	74	5	3.9	1.1	0.35	1	1.3
GO:0060589	nucleoside-triphosphatase regulator activity	109	7	5.8	1.2	0.35	1	1.2
GO:0030695	GTPase regulator activity	109	7	5.8	1.2	0.35	1	1.2
GO:0006793	phosphorus metabolic process	436	25	23	2	0.35	1	1.1
GO:0009628	response to abiotic stimulus	145	9	7.7	1.3	0.36	1	1.2
GO:0098590	plasma membrane region	163	10	8.6	1.4	0.36	1	1.2
GO:0016020	membrane	943	52	49.8	2.2	0.37	1	1
GO:0044877	protein-containing complex binding	237	14	12.5	1.5	0.37	1	1.1
GO:1903827	regulation of cellular protein localization	111	7	5.9	1.1	0.37	1	1.2
GO:0007275	multicellular organism development	775	43	40.9	2.1	0.37	1	1.1
GO:0006886	intracellular protein transport	165	10	8.7	1.3	0.37	1	1.1
GO:0098796	membrane protein complex	147	9	7.8	1.2	0.37	1	1.2
GO:0044085	cellular component biogenesis	440	25	23.2	1.8	0.37	1	1.1
GO:0044057	regulation of system process	76	5	4	1	0.37	1	1.2
GO:0031328	positive regulation of cellular biosynthetic process	311	18	16.4	1.6	0.37	1	1.1
GO:0005789	endoplasmic reticulum membrane	94	6	5	1	0.38	1	1.2
GO:0007010	cytoskeleton organization	257	15	13.6	1.4	0.38	1	1.1
GO:1902533	positive regulation of intracellular signal transduction	130	8	6.9	1.1	0.38	1	1.2
GO:0003700	DNA-binding transcription factor activity	130	8	6.9	1.1	0.38	1	1.2
GO:0006915	apoptotic process	276	16	14.6	1.4	0.38	1	1.1
GO:1903530	regulation of secretion by cell	77	5	4.1	0.9	0.38	1	1.2
GO:0043604	amide biosynthetic process	95	6	5	1	0.39	1	1.2
GO:0030659	cytoplasmic vesicle membrane	95	6	5	1	0.39	1	1.2
GO:0009967	positive regulation of signal transduction	222	13	11.7	1.3	0.39	1	1.1
GO:0051173	positive regulation of nitrogen compound metabolic process	500	28	26.4	1.6	0.39	1	1.1
GO:0051347	positive regulation of transferase activity	96	6	5.1	0.9	0.4	1	1.2
GO:0005667	transcription regulator complex	96	6	5.1	0.9	0.4	1	1.2
GO:0006508	proteolysis	242	14	12.8	1.2	0.4	1	1.1
GO:0019222	regulation of metabolic process	876	48	46.3	1.7	0.4	1	1
GO:0007154	cell communication	745	41	39.3	1.7	0.4	1	1
GO:0006412	translation	79	5	4.2	0.8	0.41	1	1.2
GO:0016192	vesicle-mediated transport	280	16	14.8	1.2	0.41	1	1.1
GO:0048513	animal organ development	522	29	27.6	1.4	0.41	1	1.1
GO:0012506	vesicle membrane	98	6	5.2	0.8	0.42	1	1.2
GO:1905114	cell surface receptor signaling pathway involved in cell-cell signaling	98	6	5.2	0.8	0.42	1	1.2
GO:0051248	negative regulation of protein metabolic process	171	10	9	1	0.42	1	1.1
GO:0051240	positive regulation of multicellular organismal process	208	12	11	1	0.42	1	1.1
GO:0009891	positive regulation of biosynthetic process	319	18	16.8	1.2	0.42	1	1.1
GO:0012501	programmed cell death	282	16	14.9	1.1	0.42	1	1.1
GO:0003008	system process	190	11	10	1	0.42	1	1.1
GO:0032940	secretion by cell	117	7	6.2	0.8	0.42	1	1.1
GO:0035556	intracellular signal transduction	376	21	19.9	1.1	0.43	1	1.1
GO:0042175	nuclear outer membrane-endoplasmic reticulum membrane network	99	6	5.2	0.8	0.43	1	1.1
GO:0005543	phospholipid binding	81	5	4.3	0.7	0.43	1	1.2
GO:0010648	negative regulation of cell communication	228	13	12	1	0.43	1	1.1
GO:0023057	negative regulation of signaling	228	13	12	1	0.43	1	1.1
GO:0007166	cell surface receptor signaling pathway	377	21	19.9	1.1	0.43	1	1.1
GO:0008104	protein localization	452	25	23.9	1.1	0.43	1	1
GO:0043228	non-membrane-bounded organelle	640	35	33.8	1.2	0.44	1	1
GO:0043232	intracellular non-membrane-bounded organelle	640	35	33.8	1.2	0.44	1	1
GO:0046907	intracellular transport	285	16	15.1	0.9	0.44	1	1.1
GO:0051338	regulation of transferase activity	137	8	7.2	0.8	0.44	1	1.1
GO:0051046	regulation of secretion	82	5	4.3	0.7	0.44	1	1.2
GO:0055065	metal ion homeostasis	82	5	4.3	0.7	0.44	1	1.2
GO:0080134	regulation of response to stress	193	11	10.2	0.8	0.44	1	1.1
GO:0010557	positive regulation of macromolecule biosynthetic process	305	17	16.1	0.9	0.45	1	1.1
GO:0051716	cellular response to stimulus	868	47	45.8	1.2	0.45	1	1
GO:0098588	bounding membrane of organelle	175	10	9.2	0.8	0.45	1	1.1
GO:0034613	cellular protein localization	324	18	17.1	0.9	0.45	1	1.1
GO:0033674	positive regulation of kinase activity	83	5	4.4	0.6	0.45	1	1.1
GO:0002682	regulation of immune system process	157	9	8.3	0.7	0.45	1	1.1
GO:0008219	cell death	307	17	16.2	0.8	0.46	1	1
GO:0060548	negative regulation of cell death	158	9	8.3	0.7	0.46	1	1.1
GO:0070727	cellular macromolecule localization	326	18	17.2	0.8	0.46	1	1
GO:0097190	apoptotic signaling pathway	84	5	4.4	0.6	0.46	1	1.1
GO:0043043	peptide biosynthetic process	84	5	4.4	0.6	0.46	1	1.1
GO:0034330	cell junction organization	140	8	7.4	0.6	0.46	1	1.1
GO:0009896	positive regulation of catabolic process	103	6	5.4	0.6	0.46	1	1.1
GO:0043549	regulation of kinase activity	122	7	6.4	0.6	0.47	1	1.1
GO:0051050	positive regulation of transport	141	8	7.4	0.6	0.47	1	1.1
GO:0016071	mRNA metabolic process	104	6	5.5	0.5	0.47	1	1.1
GO:0006464	cellular protein modification process	611	33	32.3	0.7	0.47	1	1
GO:0036211	protein modification process	611	33	32.3	0.7	0.47	1	1
GO:0048729	tissue morphogenesis	123	7	6.5	0.5	0.48	1	1.1
GO:0005975	carbohydrate metabolic process	86	5	4.5	0.5	0.48	1	1.1
GO:0031331	positive regulation of cellular catabolic process	86	5	4.5	0.5	0.48	1	1.1
GO:0019637	organophosphate metabolic process	105	6	5.5	0.5	0.48	1	1.1
GO:1901698	response to nitrogen compound	143	8	7.6	0.4	0.49	1	1.1
GO:0016055	Wnt signaling pathway	87	5	4.6	0.4	0.49	1	1.1
GO:0071417	cellular response to organonitrogen compound	87	5	4.6	0.4	0.49	1	1.1
GO:0198738	cell-cell signaling by wnt	87	5	4.6	0.4	0.49	1	1.1
GO:0048731	system development	709	38	37.4	0.6	0.49	1	1
GO:0015630	microtubule cytoskeleton	200	11	10.6	0.4	0.49	1	1
GO:0002009	morphogenesis of an epithelium	106	6	5.6	0.4	0.49	1	1.1
GO:0051171	regulation of nitrogen compound metabolic process	766	41	40.5	0.5	0.49	1	1
GO:0140352	export from cell	125	7	6.6	0.4	0.49	1	1.1
GO:0044267	cellular protein metabolic process	748	40	39.5	0.5	0.5	1	1
GO:0010629	negative regulation of gene expression	163	9	8.6	0.4	0.5	1	1
GO:1901575	organic substance catabolic process	314	17	16.6	0.4	0.5	1	1
GO:0044772	mitotic cell cycle phase transition	88	5	4.6	0.4	0.5	1	1.1
GO:0033554	cellular response to stress	296	16	15.6	0.4	0.5	1	1
GO:0044092	negative regulation of molecular function	126	7	6.7	0.3	0.5	1	1.1
GO:0051241	negative regulation of multicellular organismal process	145	8	7.7	0.3	0.5	1	1
GO:0031325	positive regulation of cellular metabolic process	523	28	27.6	0.4	0.5	1	1
GO:0071704	organic substance metabolic process	1335	71	70.5	0.5	0.5	1	1
GO:0009894	regulation of catabolic process	183	10	9.7	0.3	0.51	1	1
GO:0007049	cell cycle	278	15	14.7	0.3	0.51	1	1
GO:0055080	cation homeostasis	89	5	4.7	0.3	0.51	1	1.1
GO:0006950	response to stress	449	24	23.7	0.3	0.51	1	1
GO:0051649	establishment of localization in cell	355	19	18.7	0.3	0.52	1	1
GO:0019538	protein metabolic process	809	43	42.7	0.3	0.52	1	1
GO:0098771	inorganic ion homeostasis	90	5	4.8	0.2	0.52	1	1.1
GO:0051239	regulation of multicellular organismal process	376	20	19.9	0.1	0.53	1	1
GO:0007346	regulation of mitotic cell cycle	91	5	4.8	0.2	0.53	1	1
GO:0009888	tissue development	320	17	16.9	0.1	0.53	1	1
GO:1901564	organonitrogen compound metabolic process	870	46	45.9	0.1	0.53	1	1
GO:0044281	small molecule metabolic process	187	10	9.9	0.1	0.53	1	1
GO:0003723	RNA binding	168	9	8.9	0.1	0.54	1	1
GO:0030162	regulation of proteolysis	92	5	4.9	0.1	0.54	1	1
GO:0010243	response to organonitrogen compound	131	7	6.9	0.1	0.55	1	1
GO:0046903	secretion	131	7	6.9	0.1	0.55	1	1
GO:0043170	macromolecule metabolic process	1213	64	64.1	-0.1	0.55	1	1
GO:0009058	biosynthetic process	742	39	39.2	-0.2	0.55	1	1
GO:0044249	cellular biosynthetic process	724	38	38.2	-0.2	0.56	1	1
GO:0033365	protein localization to organelle	171	9	9	0	0.56	1	1
GO:0010033	response to organic substance	401	21	21.2	-0.2	0.56	1	1
GO:0080090	regulation of primary metabolic process	782	41	41.3	-0.3	0.56	1	1
GO:0019725	cellular homeostasis	114	6	6	0	0.57	1	1
GO:0050801	ion homeostasis	95	5	5	0	0.57	1	1
GO:0001525	angiogenesis	95	5	5	0	0.57	1	1
GO:1901699	cellular response to nitrogen compound	95	5	5	0	0.57	1	1
GO:0018193	peptidyl-amino acid modification	231	12	12.2	-0.2	0.57	1	1
GO:0043412	macromolecule modification	634	33	33.5	-0.5	0.58	1	1
GO:0046872	metal ion binding	540	28	28.5	-0.5	0.58	1	1
GO:0031400	negative regulation of protein modification process	97	5	5.1	-0.1	0.59	1	1
GO:0005813	centrosome	97	5	5.1	-0.1	0.59	1	1
GO:0032269	negative regulation of cellular protein metabolic process	156	8	8.2	-0.2	0.59	1	1
GO:0007507	heart development	137	7	7.2	-0.2	0.6	1	1
GO:1901576	organic substance biosynthetic process	733	38	38.7	-0.7	0.6	1	1
GO:2000026	regulation of multicellular organismal development	216	11	11.4	-0.4	0.6	1	1
GO:0010498	proteasomal protein catabolic process	99	5	5.2	-0.2	0.61	1	1
GO:0009059	macromolecule biosynthetic process	642	33	33.9	-0.9	0.61	1	1
GO:0005576	extracellular region	120	6	6.3	-0.3	0.62	1	0.9
GO:0043169	cation binding	548	28	28.9	-0.9	0.62	1	1
GO:0097367	carbohydrate derivative binding	337	17	17.8	-0.8	0.63	1	1
GO:0000981	DNA-binding transcription factor activity, RNA polymerase II-specific	121	6	6.4	-0.4	0.63	1	0.9
GO:0005739	mitochondrion	220	11	11.6	-0.6	0.63	1	0.9
GO:0001501	skeletal system development	101	5	5.3	-0.3	0.63	1	0.9
GO:0044770	cell cycle phase transition	101	5	5.3	-0.3	0.63	1	0.9
GO:0051493	regulation of cytoskeleton organization	102	5	5.4	-0.4	0.64	1	0.9
GO:0055082	cellular chemical homeostasis	102	5	5.4	-0.4	0.64	1	0.9
GO:0009056	catabolic process	380	19	20.1	-1.1	0.65	1	0.9
GO:0000278	mitotic cell cycle	165	8	8.7	-0.7	0.66	1	0.9
GO:0034645	cellular macromolecule biosynthetic process	633	32	33.4	-1.4	0.66	1	1
GO:0034097	response to cytokine	105	5	5.5	-0.5	0.66	1	0.9
GO:0003676	nucleic acid binding	461	23	24.3	-1.3	0.66	1	0.9
GO:0072359	circulatory system development	226	11	11.9	-0.9	0.66	1	0.9
GO:0010605	negative regulation of macromolecule metabolic process	423	21	22.3	-1.3	0.67	1	0.9
GO:0031323	regulation of cellular metabolic process	808	41	42.7	-1.7	0.67	1	1
GO:0007267	cell-cell signaling	207	10	10.9	-0.9	0.67	1	0.9
GO:0044260	cellular macromolecule metabolic process	1093	56	57.7	-1.7	0.67	1	1
GO:0010468	regulation of gene expression	619	31	32.7	-1.7	0.68	1	0.9
GO:0007017	microtubule-based process	148	7	7.8	-0.8	0.68	1	0.9
GO:0048523	negative regulation of cellular process	716	36	37.8	-1.8	0.68	1	1
GO:0051129	negative regulation of cellular component organization	149	7	7.9	-0.9	0.69	1	0.9
GO:0043066	negative regulation of apoptotic process	129	6	6.8	-0.8	0.69	1	0.9
GO:0016787	hydrolase activity	291	14	15.4	-1.4	0.69	1	0.9
GO:0045596	negative regulation of cell differentiation	109	5	5.8	-0.8	0.69	1	0.9
GO:0051276	chromosome organization	232	11	12.3	-1.3	0.7	1	0.9
GO:0140535	intracellular protein-containing complex	151	7	8	-1	0.7	1	0.9
GO:0051603	proteolysis involved in cellular protein catabolic process	151	7	8	-1	0.7	1	0.9
GO:0001944	vasculature development	151	7	8	-1	0.7	1	0.9
GO:0014070	response to organic cyclic compound	110	5	5.8	-0.8	0.7	1	0.9
GO:0051301	cell division	111	5	5.9	-0.9	0.71	1	0.9
GO:0044265	cellular macromolecule catabolic process	214	10	11.3	-1.3	0.71	1	0.9
GO:0070925	organelle assembly	132	6	7	-1	0.71	1	0.9
GO:0048519	negative regulation of biological process	762	38	40.2	-2.2	0.71	1	0.9
GO:0051254	positive regulation of RNA metabolic process	295	14	15.6	-1.6	0.71	1	0.9
GO:0009719	response to endogenous stimulus	235	11	12.4	-1.4	0.72	1	0.9
GO:0010556	regulation of macromolecule biosynthetic process	532	26	28.1	-2.1	0.72	1	0.9
GO:0051093	negative regulation of developmental process	154	7	8.1	-1.1	0.72	1	0.9
GO:0035239	tube morphogenesis	175	8	9.2	-1.2	0.72	1	0.9
GO:0043069	negative regulation of programmed cell death	134	6	7.1	-1.1	0.72	1	0.8
GO:0000785	chromatin	113	5	6	-1	0.73	1	0.8
GO:0045944	positive regulation of transcription by RNA polymerase II	217	10	11.5	-1.5	0.73	1	0.9
GO:0016773	phosphotransferase activity, alcohol group as acceptor	156	7	8.2	-1.2	0.73	1	0.8
GO:0009889	regulation of biosynthetic process	556	27	29.4	-2.4	0.74	1	0.9
GO:0006955	immune response	136	6	7.2	-1.2	0.74	1	0.8
GO:0001775	cell activation	115	5	6.1	-1.1	0.74	1	0.8
GO:0005815	microtubule organizing center	115	5	6.1	-1.1	0.74	1	0.8
GO:0003712	transcription coregulator activity	115	5	6.1	-1.1	0.74	1	0.8
GO:0003677	DNA binding	322	15	17	-2	0.75	1	0.9
GO:0140513	nuclear protein-containing complex	201	9	10.6	-1.6	0.75	1	0.8
GO:0097159	organic cyclic compound binding	756	37	39.9	-2.9	0.76	1	0.9
GO:2000112	regulation of cellular macromolecule biosynthetic process	524	25	27.7	-2.7	0.76	1	0.9
GO:0016772	transferase activity, transferring phosphorus-containing groups	182	8	9.6	-1.6	0.76	1	0.8
GO:0016301	kinase activity	161	7	8.5	-1.5	0.76	1	0.8
GO:0031326	regulation of cellular biosynthetic process	545	26	28.8	-2.8	0.77	1	0.9
GO:0051641	cellular localization	486	23	25.7	-2.7	0.77	1	0.9
GO:0048514	blood vessel morphogenesis	119	5	6.3	-1.3	0.77	1	0.8
GO:0009892	negative regulation of metabolic process	448	21	23.7	-2.7	0.77	1	0.9
GO:0045935	positive regulation of nucleobase-containing compound metabolic process	328	15	17.3	-2.3	0.77	1	0.9
GO:1903508	positive regulation of nucleic acid-templated transcription	267	12	14.1	-2.1	0.77	1	0.9
GO:0045893	positive regulation of transcription, DNA-templated	267	12	14.1	-2.1	0.77	1	0.9
GO:0006396	RNA processing	120	5	6.3	-1.3	0.77	1	0.8
GO:0080135	regulation of cellular response to stress	120	5	6.3	-1.3	0.77	1	0.8
GO:0060341	regulation of cellular localization	163	7	8.6	-1.6	0.77	1	0.8
GO:0044257	cellular protein catabolic process	163	7	8.6	-1.6	0.77	1	0.8
GO:1902680	positive regulation of RNA biosynthetic process	268	12	14.2	-2.2	0.78	1	0.8
GO:0071310	cellular response to organic substance	350	16	18.5	-2.5	0.78	1	0.9
GO:0007169	transmembrane receptor protein tyrosine kinase signaling pathway	122	5	6.4	-1.4	0.79	1	0.8
GO:0071363	cellular response to growth factor stimulus	122	5	6.4	-1.4	0.79	1	0.8
GO:0016567	protein ubiquitination	122	5	6.4	-1.4	0.79	1	0.8
GO:0048589	developmental growth	144	6	7.6	-1.6	0.79	1	0.8
GO:0001568	blood vessel development	144	6	7.6	-1.6	0.79	1	0.8
GO:1901363	heterocyclic compound binding	749	36	39.6	-3.6	0.8	1	0.9
GO:0009790	embryo development	231	10	12.2	-2.2	0.8	1	0.8
GO:0048598	embryonic morphogenesis	124	5	6.5	-1.5	0.8	1	0.8
GO:0005730	nucleolus	146	6	7.7	-1.7	0.8	1	0.8
GO:1903047	mitotic cell cycle process	146	6	7.7	-1.7	0.8	1	0.8
GO:0017076	purine nucleotide binding	315	14	16.6	-2.6	0.8	1	0.8
GO:0032555	purine ribonucleotide binding	315	14	16.6	-2.6	0.8	1	0.8
GO:0010467	gene expression	732	35	38.7	-3.7	0.8	1	0.9
GO:1901701	cellular response to oxygen-containing compound	169	7	8.9	-1.9	0.81	1	0.8
GO:0032553	ribonucleotide binding	316	14	16.7	-2.7	0.81	1	0.8
GO:0006629	lipid metabolic process	148	6	7.8	-1.8	0.81	1	0.8
GO:0044248	cellular catabolic process	338	15	17.9	-2.9	0.81	1	0.8
GO:0071495	cellular response to endogenous stimulus	215	9	11.4	-2.4	0.82	1	0.8
GO:0010564	regulation of cell cycle process	128	5	6.8	-1.8	0.82	1	0.7
GO:0070848	response to growth factor	128	5	6.8	-1.8	0.82	1	0.7
GO:0044238	primary metabolic process	1268	63	67	-4	0.82	1	0.9
GO:0060429	epithelium development	194	8	10.2	-2.2	0.82	1	0.8
GO:0032446	protein modification by small protein conjugation	129	5	6.8	-1.8	0.83	1	0.7
GO:0032559	adenyl ribonucleotide binding	280	12	14.8	-2.8	0.83	1	0.8
GO:0030554	adenyl nucleotide binding	280	12	14.8	-2.8	0.83	1	0.8
GO:0044271	cellular nitrogen compound biosynthetic process	584	27	30.8	-3.8	0.83	1	0.9
GO:0006511	ubiquitin-dependent protein catabolic process	130	5	6.9	-1.9	0.83	1	0.7
GO:0016021	integral component of membrane	425	19	22.4	-3.4	0.83	1	0.8
GO:0034654	nucleobase-containing compound biosynthetic process	508	23	26.8	-3.8	0.84	1	0.9
GO:0035295	tube development	220	9	11.6	-2.6	0.84	1	0.8
GO:0019941	modification-dependent protein catabolic process	132	5	7	-2	0.84	1	0.7
GO:0018130	heterocycle biosynthetic process	510	23	26.9	-3.9	0.85	1	0.9
GO:0043632	modification-dependent macromolecule catabolic process	133	5	7	-2	0.85	1	0.7
GO:0044237	cellular metabolic process	1314	65	69.4	-4.4	0.85	1	0.9
GO:0019438	aromatic compound biosynthetic process	514	23	27.1	-4.1	0.86	1	0.8
GO:0031224	intrinsic component of membrane	434	19	22.9	-3.9	0.86	1	0.8
GO:0007167	enzyme linked receptor protein signaling pathway	181	7	9.6	-2.6	0.86	1	0.7
GO:0008284	positive regulation of cell population proliferation	161	6	8.5	-2.5	0.87	1	0.7
GO:2001141	regulation of RNA biosynthetic process	458	20	24.2	-4.2	0.87	1	0.8
GO:1901362	organic cyclic compound biosynthetic process	520	23	27.5	-4.5	0.87	1	0.8
GO:0006807	nitrogen compound metabolic process	1215	59	64.2	-5.2	0.87	1	0.9
GO:0006325	chromatin organization	163	6	8.6	-2.6	0.88	1	0.7
GO:0005694	chromosome	186	7	9.8	-2.8	0.88	1	0.7
GO:0004672	protein kinase activity	141	5	7.4	-2.4	0.88	1	0.7
GO:0003682	chromatin binding	142	5	7.5	-2.5	0.88	1	0.7
GO:0043167	ion binding	783	36	41.4	-5.4	0.88	1	0.9
GO:1901265	nucleoside phosphate binding	343	14	18.1	-4.1	0.89	1	0.8
GO:0000166	nucleotide binding	343	14	18.1	-4.1	0.89	1	0.8
GO:0032774	RNA biosynthetic process	468	20	24.7	-4.7	0.89	1	0.8
GO:0048534	hematopoietic or lymphoid organ development	145	5	7.7	-2.7	0.89	1	0.7
GO:0031329	regulation of cellular catabolic process	145	5	7.7	-2.7	0.89	1	0.7
GO:0042127	regulation of cell population proliferation	258	10	13.6	-3.6	0.89	1	0.7
GO:0035639	purine ribonucleoside triphosphate binding	302	12	15.9	-3.9	0.9	1	0.8
GO:0009887	animal organ morphogenesis	192	7	10.1	-3.1	0.9	1	0.7
GO:0006366	transcription by RNA polymerase II	346	14	18.3	-4.3	0.9	1	0.8
GO:0016604	nuclear body	147	5	7.8	-2.8	0.9	1	0.6
GO:0000122	negative regulation of transcription by RNA polymerase II	147	5	7.8	-2.8	0.9	1	0.6
GO:0006355	regulation of transcription, DNA-templated	455	19	24	-5	0.91	1	0.8
GO:0036094	small molecule binding	372	15	19.6	-4.6	0.91	1	0.8
GO:1903506	regulation of nucleic acid-templated transcription	456	19	24.1	-5.1	0.91	1	0.8
GO:0022402	cell cycle process	199	7	10.5	-3.5	0.92	1	0.7
GO:0043009	chordate embryonic development	152	5	8	-3	0.92	1	0.6
GO:0070647	protein modification by small protein conjugation or removal	152	5	8	-3	0.92	1	0.6
GO:0005524	ATP binding	268	10	14.2	-4.2	0.92	1	0.7
GO:0009792	embryo development ending in birth or egg hatching	153	5	8.1	-3.1	0.92	1	0.6
GO:0002520	immune system development	153	5	8.1	-3.1	0.92	1	0.6
GO:0051252	regulation of RNA metabolic process	502	21	26.5	-5.5	0.92	1	0.8
GO:0006351	transcription, DNA-templated	464	19	24.5	-5.5	0.93	1	0.8
GO:0097659	nucleic acid-templated transcription	465	19	24.6	-5.6	0.93	1	0.8
GO:0006357	regulation of transcription by RNA polymerase II	339	13	17.9	-4.9	0.93	1	0.7
GO:0008283	cell population proliferation	297	11	15.7	-4.7	0.93	1	0.7
GO:0009890	negative regulation of biosynthetic process	254	9	13.4	-4.4	0.94	1	0.7
GO:0031324	negative regulation of cellular metabolic process	387	15	20.4	-5.4	0.94	1	0.7
GO:1901700	response to oxygen-containing compound	209	7	11	-4	0.94	1	0.6
GO:0016740	transferase activity	410	16	21.7	-5.7	0.94	1	0.7
GO:0044087	regulation of cellular component biogenesis	187	6	9.9	-3.9	0.94	1	0.6
GO:0034641	cellular nitrogen compound metabolic process	761	33	40.2	-7.2	0.94	1	0.8
GO:0019219	regulation of nucleobase-containing compound metabolic process	540	22	28.5	-6.5	0.95	1	0.8
GO:0005654	nucleoplasm	605	25	32	-7	0.95	1	0.8
GO:0051172	negative regulation of nitrogen compound metabolic process	374	14	19.8	-5.8	0.95	1	0.7
GO:0016070	RNA metabolic process	585	24	30.9	-6.9	0.95	1	0.8
GO:2000113	negative regulation of cellular macromolecule biosynthetic process	241	8	12.7	-4.7	0.95	1	0.6
GO:0022414	reproductive process	194	6	10.2	-4.2	0.95	1	0.6
GO:0010558	negative regulation of macromolecule biosynthetic process	245	8	12.9	-4.9	0.96	1	0.6
GO:0006139	nucleobase-containing compound metabolic process	695	29	36.7	-7.7	0.96	1	0.8
GO:0070013	intracellular organelle lumen	716	30	37.8	-7.8	0.96	1	0.8
GO:0043233	organelle lumen	716	30	37.8	-7.8	0.96	1	0.8
GO:0031974	membrane-enclosed lumen	716	30	37.8	-7.8	0.96	1	0.8
GO:0031981	nuclear lumen	676	28	35.7	-7.7	0.96	1	0.8
GO:0090304	nucleic acid metabolic process	656	27	34.6	-7.6	0.96	1	0.8
GO:0031327	negative regulation of cellular biosynthetic process	248	8	13.1	-5.1	0.96	1	0.6
GO:0051253	negative regulation of RNA metabolic process	226	7	11.9	-4.9	0.96	1	0.6
GO:0046483	heterocycle metabolic process	702	29	37.1	-8.1	0.97	1	0.8
GO:1901360	organic cyclic compound metabolic process	723	30	38.2	-8.2	0.97	1	0.8
GO:0045892	negative regulation of transcription, DNA-templated	205	6	10.8	-4.8	0.97	1	0.6
GO:1903507	negative regulation of nucleic acid-templated transcription	206	6	10.9	-4.9	0.97	1	0.6
GO:1902679	negative regulation of RNA biosynthetic process	206	6	10.9	-4.9	0.97	1	0.6
GO:0006725	cellular aromatic compound metabolic process	710	29	37.5	-8.5	0.97	1	0.8
GO:0043168	anion binding	372	13	19.6	-6.6	0.97	1	0.7
GO:0140096	catalytic activity, acting on a protein	425	15	22.4	-7.4	0.98	1	0.7
GO:0045934	negative regulation of nucleobase-containing compound metabolic process	243	7	12.8	-5.8	0.98	1	0.5

## Sheet: Cluster 36
Category ID	Category Name	#Genes Category	#Genes Assigned	#Genes Expected	#Genes Enriched	p-value	Corrected p-value	Fold
GO:0043009	chordate embryonic development	152	8	3.7	4.3	0.03	0.944	2.2
GO:0009792	embryo development ending in birth or egg hatching	153	8	3.7	4.3	0.03	0.95	2.2
GO:0048522	positive regulation of cellular process	834	27	20.2	6.8	0.03	0.976	1.3
GO:0009790	embryo development	231	10	5.6	4.4	0.05	0.99	1.8
GO:0006935	chemotaxis	82	5	2	3	0.05	0.992	2.5
GO:0055065	metal ion homeostasis	82	5	2	3	0.05	0.992	2.5
GO:0042330	taxis	83	5	2	3	0.05	0.992	2.5
GO:0009986	cell surface	84	5	2	3	0.05	0.992	2.5
GO:0016477	cell migration	268	11	6.5	4.5	0.05	0.992	1.7
GO:0006928	movement of cell or subcellular component	338	13	8.2	4.8	0.05	0.992	1.6
GO:0048731	system development	709	23	17.1	5.9	0.05	0.992	1.3
GO:0048732	gland development	88	5	2.1	2.9	0.06	0.994	2.3
GO:0048518	positive regulation of biological process	873	27	21.1	5.9	0.06	0.994	1.3
GO:0055080	cation homeostasis	89	5	2.2	2.8	0.06	0.994	2.3
GO:0051674	localization of cell	278	11	6.7	4.3	0.06	0.994	1.6
GO:0048870	cell motility	278	11	6.7	4.3	0.06	0.994	1.6
GO:0098771	inorganic ion homeostasis	90	5	2.2	2.8	0.06	0.994	2.3
GO:0022603	regulation of anatomical structure morphogenesis	182	8	4.4	3.6	0.07	0.994	1.8
GO:0007409	axonogenesis	93	5	2.2	2.8	0.07	0.996	2.2
GO:0051093	negative regulation of developmental process	154	7	3.7	3.3	0.07	0.996	1.9
GO:0050801	ion homeostasis	95	5	2.3	2.7	0.08	0.996	2.2
GO:0005667	transcription regulator complex	96	5	2.3	2.7	0.08	0.996	2.2
GO:0048869	cellular developmental process	621	20	15	5	0.08	0.998	1.3
GO:0032989	cellular component morphogenesis	159	7	3.8	3.2	0.08	0.998	1.8
GO:0001701	in utero embryonic development	98	5	2.4	2.6	0.08	0.998	2.1
GO:0061564	axon development	99	5	2.4	2.6	0.09	1	2.1
GO:0044089	positive regulation of cellular component biogenesis	101	5	2.4	2.6	0.09	1	2
GO:0060284	regulation of cell development	101	5	2.4	2.6	0.09	1	2
GO:0048856	anatomical structure development	828	25	20	5	0.09	1	1.2
GO:0031401	positive regulation of protein modification process	169	7	4.1	2.9	0.11	1	1.7
GO:0009653	anatomical structure morphogenesis	490	16	11.9	4.1	0.11	1	1.4
GO:0048812	neuron projection morphogenesis	138	6	3.3	2.7	0.11	1	1.8
GO:0030154	cell differentiation	606	19	14.7	4.3	0.11	1	1.3
GO:0046983	protein dimerization activity	140	6	3.4	2.6	0.12	1	1.8
GO:0051247	positive regulation of protein metabolic process	241	9	5.8	3.2	0.12	1	1.5
GO:0006464	cellular protein modification process	611	19	14.8	4.2	0.12	1	1.3
GO:0036211	protein modification process	611	19	14.8	4.2	0.12	1	1.3
GO:1903827	regulation of cellular protein localization	111	5	2.7	2.3	0.13	1	1.9
GO:0048858	cell projection morphogenesis	143	6	3.5	2.5	0.13	1	1.7
GO:0120039	plasma membrane bounded cell projection morphogenesis	143	6	3.5	2.5	0.13	1	1.7
GO:0051173	positive regulation of nitrogen compound metabolic process	500	16	12.1	3.9	0.13	1	1.3
GO:0010604	positive regulation of macromolecule metabolic process	539	17	13	4	0.13	1	1.3
GO:0008270	zinc ion binding	112	5	2.7	2.3	0.13	1	1.8
GO:0007275	multicellular organism development	775	23	18.7	4.3	0.13	1	1.2
GO:0032990	cell part morphogenesis	145	6	3.5	2.5	0.13	1	1.7
GO:0000785	chromatin	113	5	2.7	2.3	0.13	1	1.8
GO:0016604	nuclear body	147	6	3.6	2.4	0.14	1	1.7
GO:0000902	cell morphogenesis	217	8	5.2	2.8	0.15	1	1.5
GO:0050793	regulation of developmental process	400	13	9.7	3.3	0.15	1	1.3
GO:0045937	positive regulation of phosphate metabolic process	152	6	3.7	2.3	0.16	1	1.6
GO:0010562	positive regulation of phosphorus metabolic process	152	6	3.7	2.3	0.16	1	1.6
GO:0005694	chromosome	186	7	4.5	2.5	0.16	1	1.6
GO:0032270	positive regulation of cellular protein metabolic process	221	8	5.3	2.7	0.16	1	1.5
GO:0044087	regulation of cellular component biogenesis	187	7	4.5	2.5	0.16	1	1.5
GO:0009967	positive regulation of signal transduction	222	8	5.4	2.6	0.16	1	1.5
GO:0005887	integral component of plasma membrane	120	5	2.9	2.1	0.16	1	1.7
GO:0005576	extracellular region	120	5	2.9	2.1	0.16	1	1.7
GO:0043412	macromolecule modification	634	19	15.3	3.7	0.16	1	1.2
GO:0051130	positive regulation of cellular component organization	224	8	5.4	2.6	0.17	1	1.5
GO:0007169	transmembrane receptor protein tyrosine kinase signaling pathway	122	5	3	2	0.17	1	1.7
GO:0048513	animal organ development	522	16	12.6	3.4	0.17	1	1.3
GO:0048598	embryonic morphogenesis	124	5	3	2	0.18	1	1.7
GO:0031226	intrinsic component of plasma membrane	124	5	3	2	0.18	1	1.7
GO:0043565	sequence-specific DNA binding	196	7	4.7	2.3	0.19	1	1.5
GO:0001934	positive regulation of protein phosphorylation	127	5	3.1	1.9	0.19	1	1.6
GO:0098590	plasma membrane region	163	6	3.9	2.1	0.2	1	1.5
GO:0048667	cell morphogenesis involved in neuron differentiation	129	5	3.1	1.9	0.2	1	1.6
GO:0000904	cell morphogenesis involved in differentiation	164	6	4	2	0.2	1	1.5
GO:0009893	positive regulation of metabolic process	575	17	13.9	3.1	0.2	1	1.2
GO:0005794	Golgi apparatus	273	9	6.6	2.4	0.21	1	1.4
GO:0140513	nuclear protein-containing complex	201	7	4.9	2.1	0.21	1	1.4
GO:0046914	transition metal ion binding	133	5	3.2	1.8	0.22	1	1.6
GO:0045892	negative regulation of transcription, DNA-templated	205	7	5	2	0.22	1	1.4
GO:1902679	negative regulation of RNA biosynthetic process	206	7	5	2	0.22	1	1.4
GO:1903507	negative regulation of nucleic acid-templated transcription	206	7	5	2	0.22	1	1.4
GO:0006259	DNA metabolic process	138	5	3.3	1.7	0.24	1	1.5
GO:0031175	neuron projection development	210	7	5.1	1.9	0.24	1	1.4
GO:0007399	nervous system development	398	12	9.6	2.4	0.24	1	1.2
GO:0010647	positive regulation of cell communication	248	8	6	2	0.24	1	1.3
GO:1990837	sequence-specific double-stranded DNA binding	175	6	4.2	1.8	0.24	1	1.4
GO:0048584	positive regulation of response to stimulus	286	9	6.9	2.1	0.25	1	1.3
GO:0023056	positive regulation of signaling	249	8	6	2	0.25	1	1.3
GO:0003682	chromatin binding	142	5	3.4	1.6	0.26	1	1.5
GO:0043228	non-membrane-bounded organelle	640	18	15.5	2.5	0.26	1	1.2
GO:0043232	intracellular non-membrane-bounded organelle	640	18	15.5	2.5	0.26	1	1.2
GO:2000026	regulation of multicellular organismal development	216	7	5.2	1.8	0.26	1	1.3
GO:0031325	positive regulation of cellular metabolic process	523	15	12.6	2.4	0.27	1	1.2
GO:0048589	developmental growth	144	5	3.5	1.5	0.27	1	1.4
GO:0051241	negative regulation of multicellular organismal process	145	5	3.5	1.5	0.27	1	1.4
GO:0042327	positive regulation of phosphorylation	145	5	3.5	1.5	0.27	1	1.4
GO:0005730	nucleolus	146	5	3.5	1.5	0.28	1	1.4
GO:1903047	mitotic cell cycle process	146	5	3.5	1.5	0.28	1	1.4
GO:0045595	regulation of cell differentiation	257	8	6.2	1.8	0.28	1	1.3
GO:0031399	regulation of protein modification process	258	8	6.2	1.8	0.28	1	1.3
GO:0003690	double-stranded DNA binding	188	6	4.5	1.5	0.3	1	1.3
GO:0051253	negative regulation of RNA metabolic process	226	7	5.5	1.5	0.3	1	1.3
GO:0048699	generation of neurons	304	9	7.4	1.6	0.31	1	1.2
GO:0045893	positive regulation of transcription, DNA-templated	267	8	6.5	1.5	0.31	1	1.2
GO:1903508	positive regulation of nucleic acid-templated transcription	267	8	6.5	1.5	0.31	1	1.2
GO:0009887	animal organ morphogenesis	192	6	4.6	1.4	0.32	1	1.3
GO:1902680	positive regulation of RNA biosynthetic process	268	8	6.5	1.5	0.32	1	1.2
GO:0051174	regulation of phosphorus metabolic process	230	7	5.6	1.4	0.32	1	1.3
GO:0033043	regulation of organelle organization	230	7	5.6	1.4	0.32	1	1.3
GO:0019220	regulation of phosphate metabolic process	230	7	5.6	1.4	0.32	1	1.3
GO:0048666	neuron development	230	7	5.6	1.4	0.32	1	1.3
GO:0018193	peptidyl-amino acid modification	231	7	5.6	1.4	0.32	1	1.3
GO:0045597	positive regulation of cell differentiation	156	5	3.8	1.2	0.32	1	1.3
GO:0048878	chemical homeostasis	157	5	3.8	1.2	0.33	1	1.3
GO:0030182	neuron differentiation	272	8	6.6	1.4	0.33	1	1.2
GO:0022402	cell cycle process	199	6	4.8	1.2	0.35	1	1.2
GO:0019904	protein domain specific binding	161	5	3.9	1.1	0.35	1	1.3
GO:0030054	cell junction	316	9	7.6	1.4	0.35	1	1.2
GO:0015630	microtubule cytoskeleton	200	6	4.8	1.2	0.35	1	1.2
GO:0036477	somatodendritic compartment	162	5	3.9	1.1	0.35	1	1.3
GO:0060341	regulation of cellular localization	163	5	3.9	1.1	0.36	1	1.3
GO:2000113	negative regulation of cellular macromolecule biosynthetic process	241	7	5.8	1.2	0.36	1	1.2
GO:0032880	regulation of protein localization	164	5	4	1	0.36	1	1.3
GO:0000278	mitotic cell cycle	165	5	4	1	0.37	1	1.3
GO:0006886	intracellular protein transport	165	5	4	1	0.37	1	1.3
GO:0045934	negative regulation of nucleobase-containing compound metabolic process	243	7	5.9	1.1	0.37	1	1.2
GO:0000976	transcription cis-regulatory region binding	166	5	4	1	0.37	1	1.2
GO:0003677	DNA binding	322	9	7.8	1.2	0.37	1	1.2
GO:0022008	neurogenesis	322	9	7.8	1.2	0.37	1	1.2
GO:0009605	response to external stimulus	283	8	6.8	1.2	0.38	1	1.2
GO:0044093	positive regulation of molecular function	244	7	5.9	1.1	0.38	1	1.2
GO:0044260	cellular macromolecule metabolic process	1093	28	26.4	1.6	0.38	1	1.1
GO:0010558	negative regulation of macromolecule biosynthetic process	245	7	5.9	1.1	0.38	1	1.2
GO:0045202	synapse	206	6	5	1	0.38	1	1.2
GO:0030030	cell projection organization	285	8	6.9	1.1	0.38	1	1.2
GO:0001067	transcription regulatory region nucleic acid binding	168	5	4.1	0.9	0.38	1	1.2
GO:0019538	protein metabolic process	809	21	19.6	1.4	0.39	1	1.1
GO:0051240	positive regulation of multicellular organismal process	208	6	5	1	0.39	1	1.2
GO:0051128	regulation of cellular component organization	446	12	10.8	1.2	0.39	1	1.1
GO:0031327	negative regulation of cellular biosynthetic process	248	7	6	1	0.39	1	1.2
GO:0045935	positive regulation of nucleobase-containing compound metabolic process	328	9	7.9	1.1	0.4	1	1.1
GO:0007165	signal transduction	692	18	16.7	1.3	0.4	1	1.1
GO:0005102	signaling receptor binding	174	5	4.2	0.8	0.41	1	1.2
GO:0048468	cell development	373	10	9	1	0.41	1	1.1
GO:0051094	positive regulation of developmental process	214	6	5.2	0.8	0.42	1	1.2
GO:0009890	negative regulation of biosynthetic process	254	7	6.1	0.9	0.42	1	1.1
GO:0035239	tube morphogenesis	175	5	4.2	0.8	0.42	1	1.2
GO:0051254	positive regulation of RNA metabolic process	295	8	7.1	0.9	0.42	1	1.1
GO:0071840	cellular component organization or biogenesis	945	24	22.9	1.1	0.42	1	1.1
GO:0051239	regulation of multicellular organismal process	376	10	9.1	0.9	0.43	1	1.1
GO:0030334	regulation of cell migration	177	5	4.3	0.7	0.43	1	1.2
GO:0045944	positive regulation of transcription by RNA polymerase II	217	6	5.2	0.8	0.43	1	1.1
GO:0008283	cell population proliferation	297	8	7.2	0.8	0.43	1	1.1
GO:0046872	metal ion binding	540	14	13.1	0.9	0.43	1	1.1
GO:0042127	regulation of cell population proliferation	258	7	6.2	0.8	0.43	1	1.1
GO:2000145	regulation of cell motility	180	5	4.4	0.6	0.44	1	1.1
GO:0043085	positive regulation of catalytic activity	180	5	4.4	0.6	0.44	1	1.1
GO:0005739	mitochondrion	220	6	5.3	0.7	0.44	1	1.1
GO:0035295	tube development	220	6	5.3	0.7	0.44	1	1.1
GO:0044267	cellular protein metabolic process	748	19	18.1	0.9	0.45	1	1.1
GO:0043005	neuron projection	221	6	5.3	0.7	0.45	1	1.1
GO:0007167	enzyme linked receptor protein signaling pathway	181	5	4.4	0.6	0.45	1	1.1
GO:0140096	catalytic activity, acting on a protein	425	11	10.3	0.7	0.46	1	1.1
GO:0043169	cation binding	548	14	13.3	0.7	0.46	1	1.1
GO:0010557	positive regulation of macromolecule biosynthetic process	305	8	7.4	0.6	0.46	1	1.1
GO:0040012	regulation of locomotion	185	5	4.5	0.5	0.47	1	1.1
GO:0034645	cellular macromolecule biosynthetic process	633	16	15.3	0.7	0.47	1	1
GO:0072359	circulatory system development	226	6	5.5	0.5	0.47	1	1.1
GO:0042592	homeostatic process	226	6	5.5	0.5	0.47	1	1.1
GO:0070013	intracellular organelle lumen	716	18	17.3	0.7	0.47	1	1
GO:0043233	organelle lumen	716	18	17.3	0.7	0.47	1	1
GO:0031974	membrane-enclosed lumen	716	18	17.3	0.7	0.47	1	1
GO:0001932	regulation of protein phosphorylation	186	5	4.5	0.5	0.47	1	1.1
GO:0016043	cellular component organization	922	23	22.3	0.7	0.48	1	1
GO:0031981	nuclear lumen	676	17	16.3	0.7	0.48	1	1
GO:0005856	cytoskeleton	351	9	8.5	0.5	0.48	1	1.1
GO:0051270	regulation of cellular component movement	188	5	4.5	0.5	0.48	1	1.1
GO:0031328	positive regulation of cellular biosynthetic process	311	8	7.5	0.5	0.49	1	1.1
GO:0051246	regulation of protein metabolic process	394	10	9.5	0.5	0.49	1	1
GO:0009059	macromolecule biosynthetic process	642	16	15.5	0.5	0.5	1	1
GO:0051276	chromosome organization	232	6	5.6	0.4	0.5	1	1.1
GO:0065008	regulation of biological quality	479	12	11.6	0.4	0.5	1	1
GO:0065009	regulation of molecular function	357	9	8.6	0.4	0.5	1	1
GO:0044085	cellular component biogenesis	440	11	10.6	0.4	0.51	1	1
GO:0005654	nucleoplasm	605	15	14.6	0.4	0.51	1	1
GO:0065003	protein-containing complex assembly	194	5	4.7	0.3	0.51	1	1.1
GO:0032268	regulation of cellular protein metabolic process	360	9	8.7	0.3	0.52	1	1
GO:0009891	positive regulation of biosynthetic process	319	8	7.7	0.3	0.52	1	1
GO:0007049	cell cycle	278	7	6.7	0.3	0.52	1	1
GO:0120036	plasma membrane bounded cell projection organization	278	7	6.7	0.3	0.52	1	1
GO:0044877	protein-containing complex binding	237	6	5.7	0.3	0.52	1	1
GO:0009888	tissue development	320	8	7.7	0.3	0.52	1	1
GO:0007155	cell adhesion	196	5	4.7	0.3	0.52	1	1.1
GO:0032879	regulation of localization	405	10	9.8	0.2	0.53	1	1
GO:0034613	cellular protein localization	324	8	7.8	0.2	0.54	1	1
GO:0022607	cellular component assembly	409	10	9.9	0.1	0.54	1	1
GO:0070727	cellular macromolecule localization	326	8	7.9	0.1	0.54	1	1
GO:0051716	cellular response to stimulus	868	21	21	0	0.55	1	1
GO:0007154	cell communication	745	18	18	0	0.56	1	1
GO:1901564	organonitrogen compound metabolic process	870	21	21	0	0.56	1	1
GO:0031410	cytoplasmic vesicle	291	7	7	0	0.57	1	1
GO:0007267	cell-cell signaling	207	5	5	0	0.57	1	1
GO:0012505	endomembrane system	585	14	14.1	-0.1	0.57	1	1
GO:1902494	catalytic complex	250	6	6	0	0.57	1	1
GO:0007166	cell surface receptor signaling pathway	377	9	9.1	-0.1	0.58	1	1
GO:0003676	nucleic acid binding	461	11	11.1	-0.1	0.58	1	1
GO:0005634	nucleus	1042	25	25.2	-0.2	0.58	1	1
GO:0097708	intracellular vesicle	294	7	7.1	-0.1	0.58	1	1
GO:0009966	regulation of signal transduction	463	11	11.2	-0.2	0.58	1	1
GO:0033554	cellular response to stress	296	7	7.2	-0.2	0.59	1	1
GO:0016021	integral component of membrane	425	10	10.3	-0.3	0.6	1	1
GO:0048646	anatomical structure formation involved in morphogenesis	213	5	5.2	-0.2	0.6	1	1
GO:0043170	macromolecule metabolic process	1213	29	29.3	-0.3	0.6	1	1
GO:0051171	regulation of nitrogen compound metabolic process	766	18	18.5	-0.5	0.62	1	1
GO:0031323	regulation of cellular metabolic process	808	19	19.5	-0.5	0.62	1	1
GO:0042325	regulation of phosphorylation	218	5	5.3	-0.3	0.62	1	0.9
GO:0031224	intrinsic component of membrane	434	10	10.5	-0.5	0.63	1	1
GO:0031982	vesicle	306	7	7.4	-0.4	0.63	1	0.9
GO:0006996	organelle organization	646	15	15.6	-0.6	0.63	1	1
GO:0048583	regulation of response to stimulus	563	13	13.6	-0.6	0.63	1	1
GO:0043933	protein-containing complex subunit organization	224	5	5.4	-0.4	0.65	1	0.9
GO:0016020	membrane	943	22	22.8	-0.8	0.65	1	1
GO:0060255	regulation of macromolecule metabolic process	823	19	19.9	-0.9	0.66	1	1
GO:0080090	regulation of primary metabolic process	782	18	18.9	-0.9	0.66	1	1
GO:0071705	nitrogen compound transport	316	7	7.6	-0.6	0.66	1	0.9
GO:0009058	biosynthetic process	742	17	17.9	-0.9	0.66	1	0.9
GO:0005829	cytosol	619	14	15	-1	0.67	1	0.9
GO:0071702	organic substance transport	365	8	8.8	-0.8	0.68	1	0.9
GO:0016740	transferase activity	410	9	9.9	-0.9	0.69	1	0.9
GO:0019222	regulation of metabolic process	876	20	21.2	-1.2	0.69	1	0.9
GO:0120025	plasma membrane bounded cell projection	324	7	7.8	-0.8	0.69	1	0.9
GO:0016192	vesicle-mediated transport	280	6	6.8	-0.8	0.69	1	0.9
GO:0006355	regulation of transcription, DNA-templated	455	10	11	-1	0.69	1	0.9
GO:1903506	regulation of nucleic acid-templated transcription	456	10	11	-1	0.69	1	0.9
GO:0015031	protein transport	282	6	6.8	-0.8	0.7	1	0.9
GO:2001141	regulation of RNA biosynthetic process	458	10	11.1	-1.1	0.7	1	0.9
GO:0046907	intracellular transport	285	6	6.9	-0.9	0.71	1	0.9
GO:0051172	negative regulation of nitrogen compound metabolic process	374	8	9	-1	0.71	1	0.9
GO:0006807	nitrogen compound metabolic process	1215	28	29.4	-1.4	0.71	1	1
GO:0035556	intracellular signal transduction	376	8	9.1	-1.1	0.71	1	0.9
GO:0048519	negative regulation of biological process	762	17	18.4	-1.4	0.71	1	0.9
GO:0010646	regulation of cell communication	507	11	12.3	-1.3	0.72	1	0.9
GO:0006351	transcription, DNA-templated	464	10	11.2	-1.2	0.72	1	0.9
GO:0034654	nucleobase-containing compound biosynthetic process	508	11	12.3	-1.3	0.72	1	0.9
GO:0097659	nucleic acid-templated transcription	465	10	11.2	-1.2	0.72	1	0.9
GO:0018130	heterocycle biosynthetic process	510	11	12.3	-1.3	0.72	1	0.9
GO:0023051	regulation of signaling	510	11	12.3	-1.3	0.72	1	0.9
GO:0010605	negative regulation of macromolecule metabolic process	423	9	10.2	-1.2	0.72	1	0.9
GO:0044249	cellular biosynthetic process	724	16	17.5	-1.5	0.72	1	0.9
GO:0016787	hydrolase activity	291	6	7	-1	0.73	1	0.9
GO:0032774	RNA biosynthetic process	468	10	11.3	-1.3	0.73	1	0.9
GO:0042802	identical protein binding	292	6	7.1	-1.1	0.73	1	0.8
GO:0006468	protein phosphorylation	292	6	7.1	-1.1	0.73	1	0.8
GO:0005886	plasma membrane	556	12	13.4	-1.4	0.73	1	0.9
GO:0019438	aromatic compound biosynthetic process	514	11	12.4	-1.4	0.73	1	0.9
GO:0006357	regulation of transcription by RNA polymerase II	339	7	8.2	-1.2	0.74	1	0.9
GO:1901576	organic substance biosynthetic process	733	16	17.7	-1.7	0.75	1	0.9
GO:0031324	negative regulation of cellular metabolic process	387	8	9.4	-1.4	0.75	1	0.9
GO:1901362	organic cyclic compound biosynthetic process	520	11	12.6	-1.6	0.75	1	0.9
GO:1902531	regulation of intracellular signal transduction	253	5	6.1	-1.1	0.75	1	0.8
GO:0006366	transcription by RNA polymerase II	346	7	8.4	-1.4	0.76	1	0.8
GO:0044237	cellular metabolic process	1314	30	31.8	-1.8	0.76	1	0.9
GO:0050790	regulation of catalytic activity	255	5	6.2	-1.2	0.76	1	0.8
GO:0007010	cytoskeleton organization	257	5	6.2	-1.2	0.76	1	0.8
GO:0090304	nucleic acid metabolic process	656	14	15.9	-1.9	0.76	1	0.9
GO:0043227	membrane-bounded organelle	1555	36	37.6	-1.6	0.77	1	1
GO:0045184	establishment of protein localization	305	6	7.4	-1.4	0.77	1	0.8
GO:0019899	enzyme binding	446	9	10.8	-1.8	0.78	1	0.8
GO:0042995	cell projection	356	7	8.6	-1.6	0.78	1	0.8
GO:0009892	negative regulation of metabolic process	448	9	10.8	-1.8	0.79	1	0.8
GO:0042221	response to chemical	495	10	12	-2	0.79	1	0.8
GO:0019219	regulation of nucleobase-containing compound metabolic process	540	11	13.1	-2.1	0.8	1	0.8
GO:0008104	protein localization	452	9	10.9	-1.9	0.8	1	0.8
GO:0043231	intracellular membrane-bounded organelle	1529	35	37	-2	0.8	1	0.9
GO:0048523	negative regulation of cellular process	716	15	17.3	-2.3	0.8	1	0.9
GO:0043226	organelle	1645	38	39.8	-1.8	0.8	1	1
GO:0051252	regulation of RNA metabolic process	502	10	12.1	-2.1	0.81	1	0.8
GO:0006915	apoptotic process	276	5	6.7	-1.7	0.82	1	0.7
GO:0033036	macromolecule localization	507	10	12.3	-2.3	0.82	1	0.8
GO:0044238	primary metabolic process	1268	28	30.7	-2.7	0.83	1	0.9
GO:0009889	regulation of biosynthetic process	556	11	13.4	-2.4	0.83	1	0.8
GO:0016310	phosphorylation	329	6	8	-2	0.83	1	0.8
GO:0071944	cell periphery	602	12	14.6	-2.6	0.83	1	0.8
GO:0012501	programmed cell death	282	5	6.8	-1.8	0.83	1	0.7
GO:0006139	nucleobase-containing compound metabolic process	695	14	16.8	-2.8	0.84	1	0.8
GO:0006796	phosphate-containing compound metabolic process	428	8	10.4	-2.4	0.84	1	0.8
GO:0050794	regulation of cellular process	1317	29	31.9	-2.9	0.85	1	0.9
GO:0050789	regulation of biological process	1360	30	32.9	-2.9	0.85	1	0.9
GO:2000112	regulation of cellular macromolecule biosynthetic process	524	10	12.7	-2.7	0.85	1	0.8
GO:0046483	heterocycle metabolic process	702	14	17	-3	0.86	1	0.8
GO:0043229	intracellular organelle	1630	37	39.4	-2.4	0.86	1	0.9
GO:0006793	phosphorus metabolic process	436	8	10.5	-2.5	0.86	1	0.8
GO:0010468	regulation of gene expression	619	12	15	-3	0.86	1	0.8
GO:0051641	cellular localization	486	9	11.8	-2.8	0.87	1	0.8
GO:0010556	regulation of macromolecule biosynthetic process	532	10	12.9	-2.9	0.87	1	0.8
GO:0006725	cellular aromatic compound metabolic process	710	14	17.2	-3.2	0.87	1	0.8
GO:0005515	protein binding	1253	27	30.3	-3.3	0.87	1	0.9
GO:0071704	organic substance metabolic process	1335	29	32.3	-3.3	0.88	1	0.9
GO:0044271	cellular nitrogen compound biosynthetic process	584	11	14.1	-3.1	0.88	1	0.8
GO:0034641	cellular nitrogen compound metabolic process	761	15	18.4	-3.4	0.88	1	0.8
GO:0016070	RNA metabolic process	585	11	14.1	-3.1	0.88	1	0.8
GO:0006950	response to stress	449	8	10.9	-2.9	0.88	1	0.7
GO:0051649	establishment of localization in cell	355	6	8.6	-2.6	0.88	1	0.7
GO:0006810	transport	589	11	14.2	-3.2	0.89	1	0.8
GO:0008219	cell death	307	5	7.4	-2.4	0.89	1	0.7
GO:1901360	organic cyclic compound metabolic process	723	14	17.5	-3.5	0.89	1	0.8
GO:0031326	regulation of cellular biosynthetic process	545	10	13.2	-3.2	0.89	1	0.8
GO:0070887	cellular response to chemical stimulus	408	7	9.9	-2.9	0.89	1	0.7
GO:0010467	gene expression	732	14	17.7	-3.7	0.9	1	0.8
GO:0031090	organelle membrane	320	5	7.7	-2.7	0.91	1	0.6
GO:0043167	ion binding	783	15	18.9	-3.9	0.91	1	0.8
GO:0051234	establishment of localization	615	11	14.9	-3.9	0.92	1	0.7
GO:0044248	cellular catabolic process	338	5	8.2	-3.2	0.93	1	0.6
GO:0071310	cellular response to organic substance	350	5	8.5	-3.5	0.94	1	0.6
GO:0005622	intracellular anatomical structure	1788	40	43.2	-3.2	0.95	1	0.9
GO:1901363	heterocyclic compound binding	749	13	18.1	-5.1	0.96	1	0.7
GO:0097159	organic cyclic compound binding	756	13	18.3	-5.3	0.96	1	0.7
GO:0009056	catabolic process	380	5	9.2	-4.2	0.97	1	0.5
GO:0010033	response to organic substance	401	5	9.7	-4.7	0.98	1	0.5
GO:0005737	cytoplasm	1493	30	36.1	-6.1	0.98	1	0.8

## Sheet: Cluster 48
Category ID	Category Name	#Genes Category	#Genes Assigned	#Genes Expected	#Genes Enriched	p-value	Corrected p-value	Fold
GO:0005929	cilium	67	15	6.3	8.7	0.00094	0.534	2.4
GO:0001825	blastocyst formation	11	5	1	4	0.002	0.802	4.8
GO:0016528	sarcoplasm	11	5	1	4	0.002	0.802	4.8
GO:0010256	endomembrane system organization	96	18	9	9	0.0026	0.852	2
GO:0036064	ciliary basal body	23	7	2.2	4.8	0.0038	0.912	3.2
GO:0007030	Golgi organization	37	9	3.5	5.5	0.0057	0.958	2.6
GO:0042060	wound healing	56	11	5.3	5.7	0.01	1	2.1
GO:0001824	blastocyst development	22	6	2.1	3.9	0.01	1	2.9
GO:0032456	endocytic recycling	17	5	1.6	3.4	0.02	1	3.1
GO:0070925	organelle assembly	132	20	12.4	7.6	0.02	1	1.6
GO:0042180	cellular ketone metabolic process	31	7	2.9	4.1	0.02	1	2.4
GO:0004857	enzyme inhibitor activity	38	8	3.6	4.4	0.02	1	2.2
GO:0009611	response to wounding	69	12	6.5	5.5	0.02	1	1.9
GO:0016052	carbohydrate catabolic process	19	5	1.8	3.2	0.03	1	2.8
GO:0030133	transport vesicle	48	9	4.5	4.5	0.03	1	2
GO:0044782	cilium organization	41	8	3.8	4.2	0.03	1	2.1
GO:0005525	GTP binding	41	8	3.8	4.2	0.03	1	2.1
GO:0033143	regulation of intracellular steroid hormone receptor signaling pathway	20	5	1.9	3.1	0.03	1	2.7
GO:0030522	intracellular receptor signaling pathway	50	9	4.7	4.3	0.04	1	1.9
GO:0007389	pattern specification process	74	12	6.9	5.1	0.04	1	1.7
GO:0030518	intracellular steroid hormone receptor signaling pathway	28	6	2.6	3.4	0.04	1	2.3
GO:0140297	DNA-binding transcription factor binding	84	13	7.9	5.1	0.05	1	1.7
GO:0044282	small molecule catabolic process	29	6	2.7	3.3	0.05	1	2.2
GO:0019001	guanyl nucleotide binding	44	8	4.1	3.9	0.05	1	1.9
GO:0032561	guanyl ribonucleotide binding	44	8	4.1	3.9	0.05	1	1.9
GO:0002757	immune response-activating signal transduction	22	5	2.1	2.9	0.05	1	2.4
GO:0002429	immune response-activating cell surface receptor signaling pathway	22	5	2.1	2.9	0.05	1	2.4
GO:0099003	vesicle-mediated transport in synapse	37	7	3.5	3.5	0.05	1	2
GO:0009790	embryo development	231	29	21.7	7.3	0.05	1	1.3
GO:0043401	steroid hormone mediated signaling pathway	30	6	2.8	3.2	0.06	1	2.1
GO:0030258	lipid modification	23	5	2.2	2.8	0.06	1	2.3
GO:0007276	gamete generation	87	13	8.2	4.8	0.06	1	1.6
GO:0010970	transport along microtubule	31	6	2.9	3.1	0.06	1	2.1
GO:0016491	oxidoreductase activity	63	10	5.9	4.1	0.06	1	1.7
GO:0010634	positive regulation of epithelial cell migration	39	7	3.7	3.3	0.07	1	1.9
GO:0060271	cilium assembly	39	7	3.7	3.3	0.07	1	1.9
GO:0051216	cartilage development	47	8	4.4	3.6	0.07	1	1.8
GO:1901879	regulation of protein depolymerization	24	5	2.3	2.7	0.07	1	2.2
GO:0002768	immune response-regulating cell surface receptor signaling pathway	24	5	2.3	2.7	0.07	1	2.2
GO:0090174	organelle membrane fusion	24	5	2.3	2.7	0.07	1	2.2
GO:0006906	vesicle fusion	24	5	2.3	2.7	0.07	1	2.2
GO:0099568	cytoplasmic region	32	6	3	3	0.07	1	2
GO:0099504	synaptic vesicle cycle	32	6	3	3	0.07	1	2
GO:0032940	secretion by cell	117	16	11	5	0.07	1	1.5
GO:0061448	connective tissue development	65	10	6.1	3.9	0.08	1	1.6
GO:0001818	negative regulation of cytokine production	25	5	2.3	2.7	0.08	1	2.1
GO:0019953	sexual reproduction	109	15	10.2	4.8	0.08	1	1.5
GO:0032504	multicellular organism reproduction	109	15	10.2	4.8	0.08	1	1.5
GO:0048609	multicellular organismal reproductive process	109	15	10.2	4.8	0.08	1	1.5
GO:0007018	microtubule-based movement	49	8	4.6	3.4	0.08	1	1.7
GO:0051604	protein maturation	49	8	4.6	3.4	0.08	1	1.7
GO:0098876	vesicle-mediated transport to the plasma membrane	33	6	3.1	2.9	0.08	1	1.9
GO:0048545	response to steroid hormone	41	7	3.8	3.2	0.08	1	1.8
GO:0003006	developmental process involved in reproduction	137	18	12.8	5.2	0.08	1	1.4
GO:0048646	anatomical structure formation involved in morphogenesis	213	26	20	6	0.09	1	1.3
GO:0060627	regulation of vesicle-mediated transport	93	13	8.7	4.3	0.09	1	1.5
GO:0051261	protein depolymerization	26	5	2.4	2.6	0.09	1	2.1
GO:0007017	microtubule-based process	148	19	13.9	5.1	0.09	1	1.4
GO:0048863	stem cell differentiation	42	7	3.9	3.1	0.09	1	1.8
GO:0099111	microtubule-based transport	34	6	3.2	2.8	0.09	1	1.9
GO:0016050	vesicle organization	59	9	5.5	3.5	0.09	1	1.6
GO:0046903	secretion	131	17	12.3	4.7	0.1	1	1.4
GO:0019787	ubiquitin-like protein transferase activity	86	12	8.1	3.9	0.1	1	1.5
GO:0002764	immune response-regulating signaling pathway	43	7	4	3	0.1	1	1.7
GO:0016788	hydrolase activity, acting on ester bonds	104	14	9.8	4.2	0.1	1	1.4
GO:0043624	cellular protein complex disassembly	27	5	2.5	2.5	0.1	1	2
GO:0061025	membrane fusion	27	5	2.5	2.5	0.1	1	2
GO:0030658	transport vesicle membrane	27	5	2.5	2.5	0.1	1	2
GO:0010632	regulation of epithelial cell migration	60	9	5.6	3.4	0.1	1	1.6
GO:0007283	spermatogenesis	60	9	5.6	3.4	0.1	1	1.6
GO:0042578	phosphoric ester hydrolase activity	60	9	5.6	3.4	0.1	1	1.6
GO:0070382	exocytic vesicle	35	6	3.3	2.7	0.1	1	1.8
GO:0071383	cellular response to steroid hormone stimulus	35	6	3.3	2.7	0.1	1	1.8
GO:0000323	lytic vacuole	52	8	4.9	3.1	0.11	1	1.6
GO:0005764	lysosome	52	8	4.9	3.1	0.11	1	1.6
GO:0048232	male gamete generation	61	9	5.7	3.3	0.11	1	1.6
GO:0006091	generation of precursor metabolites and energy	44	7	4.1	2.9	0.11	1	1.7
GO:0043009	chordate embryonic development	152	19	14.3	4.7	0.11	1	1.3
GO:0070647	protein modification by small protein conjugation or removal	152	19	14.3	4.7	0.11	1	1.3
GO:0008134	transcription factor binding	143	18	13.4	4.6	0.11	1	1.3
GO:0016922	nuclear receptor binding	36	6	3.4	2.6	0.11	1	1.8
GO:0030705	cytoskeleton-dependent intracellular transport	36	6	3.4	2.6	0.11	1	1.8
GO:0002253	activation of immune response	28	5	2.6	2.4	0.11	1	1.9
GO:0000302	response to reactive oxygen species	28	5	2.6	2.4	0.11	1	1.9
GO:1901615	organic hydroxy compound metabolic process	53	8	5	3	0.12	1	1.6
GO:0009792	embryo development ending in birth or egg hatching	153	19	14.3	4.7	0.12	1	1.3
GO:0140352	export from cell	125	16	11.7	4.3	0.12	1	1.4
GO:0140513	nuclear protein-containing complex	201	24	18.8	5.2	0.12	1	1.3
GO:0044283	small molecule biosynthetic process	62	9	5.8	3.2	0.12	1	1.5
GO:1903532	positive regulation of secretion by cell	45	7	4.2	2.8	0.12	1	1.7
GO:0007369	gastrulation	45	7	4.2	2.8	0.12	1	1.7
GO:0001701	in utero embryonic development	98	13	9.2	3.8	0.12	1	1.4
GO:0009653	anatomical structure morphogenesis	490	53	46	7	0.12	1	1.2
GO:0009755	hormone-mediated signaling pathway	37	6	3.5	2.5	0.13	1	1.7
GO:0034976	response to endoplasmic reticulum stress	37	6	3.5	2.5	0.13	1	1.7
GO:0048284	organelle fusion	29	5	2.7	2.3	0.13	1	1.8
GO:0003924	GTPase activity	29	5	2.7	2.3	0.13	1	1.8
GO:0043244	regulation of protein-containing complex disassembly	29	5	2.7	2.3	0.13	1	1.8
GO:0005768	endosome	155	19	14.5	4.5	0.13	1	1.3
GO:0051276	chromosome organization	232	27	21.8	5.2	0.13	1	1.2
GO:0006996	organelle organization	646	68	60.6	7.4	0.13	1	1.1
GO:0033002	muscle cell proliferation	46	7	4.3	2.7	0.13	1	1.6
GO:0015031	protein transport	282	32	26.4	5.6	0.13	1	1.2
GO:0007611	learning or memory	38	6	3.6	2.4	0.14	1	1.7
GO:0019318	hexose metabolic process	38	6	3.6	2.4	0.14	1	1.7
GO:0006066	alcohol metabolic process	38	6	3.6	2.4	0.14	1	1.7
GO:0031300	intrinsic component of organelle membrane	64	9	6	3	0.14	1	1.5
GO:0004842	ubiquitin-protein transferase activity	82	11	7.7	3.3	0.14	1	1.4
GO:0005773	vacuole	73	10	6.8	3.2	0.14	1	1.5
GO:0016043	cellular component organization	922	94	86.5	7.5	0.14	1	1.1
GO:0010975	regulation of neuron projection development	110	14	10.3	3.7	0.14	1	1.4
GO:0032446	protein modification by small protein conjugation	129	16	12.1	3.9	0.14	1	1.3
GO:0048562	embryonic organ morphogenesis	47	7	4.4	2.6	0.14	1	1.6
GO:0051047	positive regulation of secretion	47	7	4.4	2.6	0.14	1	1.6
GO:0006511	ubiquitin-dependent protein catabolic process	130	16	12.2	3.8	0.15	1	1.3
GO:1903320	regulation of protein modification by small protein conjugation or removal	39	6	3.7	2.3	0.15	1	1.6
GO:0071705	nitrogen compound transport	316	35	29.6	5.4	0.15	1	1.2
GO:0051049	regulation of transport	237	27	22.2	4.8	0.16	1	1.2
GO:0006650	glycerophospholipid metabolic process	48	7	4.5	2.5	0.16	1	1.6
GO:0045444	fat cell differentiation	48	7	4.5	2.5	0.16	1	1.6
GO:0048660	regulation of smooth muscle cell proliferation	31	5	2.9	2.1	0.16	1	1.7
GO:0000151	ubiquitin ligase complex	57	8	5.3	2.7	0.16	1	1.5
GO:0044262	cellular carbohydrate metabolic process	57	8	5.3	2.7	0.16	1	1.5
GO:0007179	transforming growth factor beta receptor signaling pathway	40	6	3.8	2.2	0.17	1	1.6
GO:0005996	monosaccharide metabolic process	40	6	3.8	2.2	0.17	1	1.6
GO:0019827	stem cell population maintenance	40	6	3.8	2.2	0.17	1	1.6
GO:0019941	modification-dependent protein catabolic process	132	16	12.4	3.6	0.17	1	1.3
GO:0010631	epithelial cell migration	76	10	7.1	2.9	0.17	1	1.4
GO:0090132	epithelium migration	76	10	7.1	2.9	0.17	1	1.4
GO:0090130	tissue migration	76	10	7.1	2.9	0.17	1	1.4
GO:0003682	chromatin binding	142	17	13.3	3.7	0.17	1	1.3
GO:0061659	ubiquitin-like protein ligase activity	67	9	6.3	2.7	0.17	1	1.4
GO:0005737	cytoplasm	1493	146	140	6	0.17	1	1
GO:0043632	modification-dependent macromolecule catabolic process	133	16	12.5	3.5	0.17	1	1.3
GO:0048659	smooth muscle cell proliferation	32	5	3	2	0.17	1	1.7
GO:0005975	carbohydrate metabolic process	86	11	8.1	2.9	0.18	1	1.4
GO:0048598	embryonic morphogenesis	124	15	11.6	3.4	0.18	1	1.3
GO:0044703	multi-organism reproductive process	124	15	11.6	3.4	0.18	1	1.3
GO:0042326	negative regulation of phosphorylation	77	10	7.2	2.8	0.18	1	1.4
GO:0031410	cytoplasmic vesicle	291	32	27.3	4.7	0.18	1	1.2
GO:0098727	maintenance of cell number	41	6	3.8	2.2	0.18	1	1.6
GO:0035265	organ growth	41	6	3.8	2.2	0.18	1	1.6
GO:0050890	cognition	41	6	3.8	2.2	0.18	1	1.6
GO:0036293	response to decreased oxygen levels	41	6	3.8	2.2	0.18	1	1.6
GO:0001666	response to hypoxia	41	6	3.8	2.2	0.18	1	1.6
GO:0016485	protein processing	41	6	3.8	2.2	0.18	1	1.6
GO:0006325	chromatin organization	163	19	15.3	3.7	0.18	1	1.2
GO:0044257	cellular protein catabolic process	163	19	15.3	3.7	0.18	1	1.2
GO:0008380	RNA splicing	50	7	4.7	2.3	0.18	1	1.5
GO:0071840	cellular component organization or biogenesis	945	95	88.6	6.4	0.18	1	1.1
GO:0006810	transport	589	61	55.2	5.8	0.19	1	1.1
GO:0051651	maintenance of location in cell	33	5	3.1	1.9	0.19	1	1.6
GO:0008021	synaptic vesicle	33	5	3.1	1.9	0.19	1	1.6
GO:0006006	glucose metabolic process	33	5	3.1	1.9	0.19	1	1.6
GO:0051640	organelle localization	97	12	9.1	2.9	0.19	1	1.3
GO:0061629	RNA polymerase II-specific DNA-binding transcription factor binding	69	9	6.5	2.5	0.19	1	1.4
GO:0031965	nuclear membrane	42	6	3.9	2.1	0.2	1	1.5
GO:1901575	organic substance catabolic process	314	34	29.4	4.6	0.2	1	1.2
GO:0035592	establishment of protein localization to extracellular region	51	7	4.8	2.2	0.2	1	1.5
GO:0009306	protein secretion	51	7	4.8	2.2	0.2	1	1.5
GO:0097708	intracellular vesicle	294	32	27.6	4.4	0.2	1	1.2
GO:0071702	organic substance transport	365	39	34.2	4.8	0.2	1	1.1
GO:0051649	establishment of localization in cell	355	38	33.3	4.7	0.2	1	1.1
GO:0030030	cell projection organization	285	31	26.7	4.3	0.2	1	1.2
GO:0046907	intracellular transport	285	31	26.7	4.3	0.2	1	1.2
GO:0031982	vesicle	306	33	28.7	4.3	0.21	1	1.1
GO:0007059	chromosome segregation	61	8	5.7	2.3	0.21	1	1.4
GO:0008757	S-adenosylmethionine-dependent methyltransferase activity	34	5	3.2	1.8	0.21	1	1.6
GO:0070482	response to oxygen levels	43	6	4	2	0.21	1	1.5
GO:0046982	protein heterodimerization activity	43	6	4	2	0.21	1	1.5
GO:0061564	axon development	99	12	9.3	2.7	0.21	1	1.3
GO:0007049	cell cycle	278	30	26.1	3.9	0.22	1	1.2
GO:0120036	plasma membrane bounded cell projection organization	278	30	26.1	3.9	0.22	1	1.2
GO:0010563	negative regulation of phosphorus metabolic process	81	10	7.6	2.4	0.22	1	1.3
GO:0045936	negative regulation of phosphate metabolic process	81	10	7.6	2.4	0.22	1	1.3
GO:0006887	exocytosis	53	7	5	2	0.22	1	1.4
GO:0006605	protein targeting	44	6	4.1	1.9	0.23	1	1.5
GO:0007033	vacuole organization	35	5	3.3	1.7	0.23	1	1.5
GO:0031461	cullin-RING ubiquitin ligase complex	35	5	3.3	1.7	0.23	1	1.5
GO:0048639	positive regulation of developmental growth	35	5	3.3	1.7	0.23	1	1.5
GO:0033673	negative regulation of kinase activity	35	5	3.3	1.7	0.23	1	1.5
GO:0006909	phagocytosis	35	5	3.3	1.7	0.23	1	1.5
GO:0006396	RNA processing	120	14	11.3	2.7	0.23	1	1.2
GO:1902494	catalytic complex	250	27	23.4	3.6	0.24	1	1.2
GO:0030234	enzyme regulator activity	200	22	18.8	3.2	0.24	1	1.2
GO:0071692	protein localization to extracellular region	54	7	5.1	1.9	0.24	1	1.4
GO:0003007	heart morphogenesis	54	7	5.1	1.9	0.24	1	1.4
GO:0090596	sensory organ morphogenesis	45	6	4.2	1.8	0.24	1	1.4
GO:0140535	intracellular protein-containing complex	151	17	14.2	2.8	0.24	1	1.2
GO:0051603	proteolysis involved in cellular protein catabolic process	151	17	14.2	2.8	0.24	1	1.2
GO:2000058	regulation of ubiquitin-dependent protein catabolic process	36	5	3.4	1.6	0.24	1	1.5
GO:0030177	positive regulation of Wnt signaling pathway	36	5	3.4	1.6	0.24	1	1.5
GO:0007281	germ cell development	36	5	3.4	1.6	0.24	1	1.5
GO:0140096	catalytic activity, acting on a protein	425	44	39.9	4.1	0.25	1	1.1
GO:0005769	early endosome	64	8	6	2	0.25	1	1.3
GO:0061630	ubiquitin protein ligase activity	64	8	6	2	0.25	1	1.3
GO:0016567	protein ubiquitination	122	14	11.4	2.6	0.25	1	1.2
GO:0007409	axonogenesis	93	11	8.7	2.3	0.25	1	1.3
GO:0006508	proteolysis	242	26	22.7	3.3	0.25	1	1.1
GO:0009967	positive regulation of signal transduction	222	24	20.8	3.2	0.25	1	1.2
GO:0006644	phospholipid metabolic process	55	7	5.2	1.8	0.25	1	1.4
GO:0000785	chromatin	113	13	10.6	2.4	0.26	1	1.2
GO:0031345	negative regulation of cell projection organization	46	6	4.3	1.7	0.26	1	1.4
GO:0016791	phosphatase activity	46	6	4.3	1.7	0.26	1	1.4
GO:0031344	regulation of cell projection organization	143	16	13.4	2.6	0.26	1	1.2
GO:0120035	regulation of plasma membrane bounded cell projection organization	143	16	13.4	2.6	0.26	1	1.2
GO:0051234	establishment of localization	615	62	57.7	4.3	0.26	1	1.1
GO:0021537	telencephalon development	37	5	3.5	1.5	0.26	1	1.4
GO:0045184	establishment of protein localization	305	32	28.6	3.4	0.26	1	1.1
GO:0015631	tubulin binding	75	9	7	2	0.27	1	1.3
GO:0010876	lipid localization	56	7	5.3	1.7	0.27	1	1.3
GO:0012505	endomembrane system	585	59	54.9	4.1	0.27	1	1.1
GO:0022414	reproductive process	194	21	18.2	2.8	0.27	1	1.2
GO:0005815	microtubule organizing center	115	13	10.8	2.2	0.28	1	1.2
GO:0099512	supramolecular fiber	115	13	10.8	2.2	0.28	1	1.2
GO:0006886	intracellular protein transport	165	18	15.5	2.5	0.28	1	1.2
GO:0044057	regulation of system process	76	9	7.1	1.9	0.28	1	1.3
GO:0050878	regulation of body fluid levels	38	5	3.6	1.4	0.28	1	1.4
GO:0007626	locomotory behavior	38	5	3.6	1.4	0.28	1	1.4
GO:0051235	maintenance of location	57	7	5.3	1.7	0.28	1	1.3
GO:0010035	response to inorganic substance	57	7	5.3	1.7	0.28	1	1.3
GO:0090287	regulation of cellular response to growth factor stimulus	57	7	5.3	1.7	0.28	1	1.3
GO:0009056	catabolic process	380	39	35.6	3.4	0.28	1	1.1
GO:0099081	supramolecular polymer	116	13	10.9	2.1	0.29	1	1.2
GO:0001933	negative regulation of protein phosphorylation	67	8	6.3	1.7	0.29	1	1.3
GO:0003713	transcription coactivator activity	67	8	6.3	1.7	0.29	1	1.3
GO:0008047	enzyme activator activity	146	16	13.7	2.3	0.29	1	1.2
GO:0030324	lung development	48	6	4.5	1.5	0.29	1	1.3
GO:0150063	visual system development	77	9	7.2	1.8	0.29	1	1.2
GO:0001654	eye development	77	9	7.2	1.8	0.29	1	1.2
GO:0048880	sensory system development	77	9	7.2	1.8	0.29	1	1.2
GO:0030163	protein catabolic process	197	21	18.5	2.5	0.29	1	1.1
GO:0046486	glycerolipid metabolic process	58	7	5.4	1.6	0.3	1	1.3
GO:0031301	integral component of organelle membrane	58	7	5.4	1.6	0.3	1	1.3
GO:0051348	negative regulation of transferase activity	39	5	3.7	1.3	0.3	1	1.4
GO:0001649	osteoblast differentiation	39	5	3.7	1.3	0.3	1	1.4
GO:0007178	transmembrane receptor protein serine/threonine kinase signaling pathway	68	8	6.4	1.6	0.3	1	1.3
GO:0001216	DNA-binding transcription activator activity	68	8	6.4	1.6	0.3	1	1.3
GO:0016192	vesicle-mediated transport	280	29	26.3	2.7	0.3	1	1.1
GO:0099513	polymeric cytoskeletal fiber	88	10	8.3	1.7	0.31	1	1.2
GO:0031647	regulation of protein stability	49	6	4.6	1.4	0.31	1	1.3
GO:0005925	focal adhesion	49	6	4.6	1.4	0.31	1	1.3
GO:0007423	sensory organ development	98	11	9.2	1.8	0.31	1	1.2
GO:1901700	response to oxygen-containing compound	209	22	19.6	2.4	0.31	1	1.1
GO:0099177	regulation of trans-synaptic signaling	59	7	5.5	1.5	0.31	1	1.3
GO:0050804	modulation of chemical synaptic transmission	59	7	5.5	1.5	0.31	1	1.3
GO:0043086	negative regulation of catalytic activity	69	8	6.5	1.5	0.32	1	1.2
GO:0050770	regulation of axonogenesis	40	5	3.8	1.2	0.32	1	1.3
GO:0050708	regulation of protein secretion	40	5	3.8	1.2	0.32	1	1.3
GO:0031253	cell projection membrane	40	5	3.8	1.2	0.32	1	1.3
GO:0006820	anion transport	40	5	3.8	1.2	0.32	1	1.3
GO:0030674	protein-macromolecule adaptor activity	40	5	3.8	1.2	0.32	1	1.3
GO:0016569	covalent chromatin modification	109	12	10.2	1.8	0.32	1	1.2
GO:0051222	positive regulation of protein transport	50	6	4.7	1.3	0.33	1	1.3
GO:0030323	respiratory tube development	50	6	4.7	1.3	0.33	1	1.3
GO:0071560	cellular response to transforming growth factor beta stimulus	50	6	4.7	1.3	0.33	1	1.3
GO:0018210	peptidyl-threonine modification	50	6	4.7	1.3	0.33	1	1.3
GO:1903362	regulation of cellular protein catabolic process	50	6	4.7	1.3	0.33	1	1.3
GO:0008017	microtubule binding	50	6	4.7	1.3	0.33	1	1.3
GO:0018107	peptidyl-threonine phosphorylation	50	6	4.7	1.3	0.33	1	1.3
GO:0071900	regulation of protein serine/threonine kinase activity	50	6	4.7	1.3	0.33	1	1.3
GO:0042393	histone binding	60	7	5.6	1.4	0.33	1	1.2
GO:0042995	cell projection	356	36	33.4	2.6	0.33	1	1.1
GO:0050865	regulation of cell activation	70	8	6.6	1.4	0.33	1	1.2
GO:0001655	urogenital system development	70	8	6.6	1.4	0.33	1	1.2
GO:0035107	appendage morphogenesis	41	5	3.8	1.2	0.34	1	1.3
GO:0035108	limb morphogenesis	41	5	3.8	1.2	0.34	1	1.3
GO:0008168	methyltransferase activity	41	5	3.8	1.2	0.34	1	1.3
GO:0016741	transferase activity, transferring one-carbon groups	41	5	3.8	1.2	0.34	1	1.3
GO:1903050	regulation of proteolysis involved in cellular protein catabolic process	41	5	3.8	1.2	0.34	1	1.3
GO:0009887	animal organ morphogenesis	192	20	18	2	0.34	1	1.1
GO:0051050	positive regulation of transport	141	15	13.2	1.8	0.34	1	1.1
GO:1904951	positive regulation of establishment of protein localization	51	6	4.8	1.2	0.34	1	1.3
GO:0030055	cell-substrate junction	51	6	4.8	1.2	0.34	1	1.3
GO:0060348	bone development	51	6	4.8	1.2	0.34	1	1.3
GO:0016236	macroautophagy	51	6	4.8	1.2	0.34	1	1.3
GO:0140098	catalytic activity, acting on RNA	51	6	4.8	1.2	0.34	1	1.3
GO:0016740	transferase activity	410	41	38.5	2.5	0.34	1	1.1
GO:0031625	ubiquitin protein ligase binding	61	7	5.7	1.3	0.35	1	1.2
GO:0016607	nuclear speck	61	7	5.7	1.3	0.35	1	1.2
GO:0016197	endosomal transport	61	7	5.7	1.3	0.35	1	1.2
GO:0001501	skeletal system development	101	11	9.5	1.5	0.35	1	1.2
GO:0048584	positive regulation of response to stimulus	286	29	26.8	2.2	0.35	1	1.1
GO:0044248	cellular catabolic process	338	34	31.7	2.3	0.35	1	1.1
GO:0044265	cellular macromolecule catabolic process	214	22	20.1	1.9	0.35	1	1.1
GO:0043169	cation binding	548	54	51.4	2.6	0.36	1	1.1
GO:0050778	positive regulation of immune response	42	5	3.9	1.1	0.36	1	1.3
GO:0007623	circadian rhythm	42	5	3.9	1.1	0.36	1	1.3
GO:0051223	regulation of protein transport	92	10	8.6	1.4	0.36	1	1.2
GO:0030162	regulation of proteolysis	92	10	8.6	1.4	0.36	1	1.2
GO:0045862	positive regulation of proteolysis	52	6	4.9	1.1	0.36	1	1.2
GO:0120031	plasma membrane bounded cell projection assembly	82	9	7.7	1.3	0.36	1	1.2
GO:0051046	regulation of secretion	82	9	7.7	1.3	0.36	1	1.2
GO:0005874	microtubule	62	7	5.8	1.2	0.36	1	1.2
GO:0030031	cell projection assembly	83	9	7.8	1.2	0.37	1	1.2
GO:0060322	head development	134	14	12.6	1.4	0.37	1	1.1
GO:0005635	nuclear envelope	73	8	6.8	1.2	0.38	1	1.2
GO:0000278	mitotic cell cycle	165	17	15.5	1.5	0.38	1	1.1
GO:0002064	epithelial cell development	43	5	4	1	0.38	1	1.2
GO:0000819	sister chromatid segregation	43	5	4	1	0.38	1	1.2
GO:0006397	mRNA processing	63	7	5.9	1.1	0.38	1	1.2
GO:0023061	signal release	63	7	5.9	1.1	0.38	1	1.2
GO:0002694	regulation of leukocyte activation	63	7	5.9	1.1	0.38	1	1.2
GO:0010647	positive regulation of cell communication	248	25	23.3	1.7	0.38	1	1.1
GO:0051249	regulation of lymphocyte activation	53	6	5	1	0.38	1	1.2
GO:0032787	monocarboxylic acid metabolic process	53	6	5	1	0.38	1	1.2
GO:0071559	response to transforming growth factor beta	53	6	5	1	0.38	1	1.2
GO:0031329	regulation of cellular catabolic process	145	15	13.6	1.4	0.38	1	1.1
GO:0016570	histone modification	104	11	9.8	1.2	0.38	1	1.1
GO:0015629	actin cytoskeleton	94	10	8.8	1.2	0.39	1	1.1
GO:0023056	positive regulation of signaling	249	25	23.4	1.6	0.39	1	1.1
GO:1901265	nucleoside phosphate binding	343	34	32.2	1.8	0.39	1	1.1
GO:0000166	nucleotide binding	343	34	32.2	1.8	0.39	1	1.1
GO:0044281	small molecule metabolic process	187	19	17.5	1.5	0.39	1	1.1
GO:0048608	reproductive structure development	74	8	6.9	1.1	0.39	1	1.2
GO:0003712	transcription coregulator activity	115	12	10.8	1.2	0.39	1	1.1
GO:0032386	regulation of intracellular transport	64	7	6	1	0.39	1	1.2
GO:0019637	organophosphate metabolic process	105	11	9.8	1.2	0.4	1	1.1
GO:0034097	response to cytokine	105	11	9.8	1.2	0.4	1	1.1
GO:0032984	protein-containing complex disassembly	44	5	4.1	0.9	0.4	1	1.2
GO:0090575	RNA polymerase II transcription regulator complex	44	5	4.1	0.9	0.4	1	1.2
GO:0019866	organelle inner membrane	44	5	4.1	0.9	0.4	1	1.2
GO:0016604	nuclear body	147	15	13.8	1.2	0.4	1	1.1
GO:0061458	reproductive system development	75	8	7	1	0.41	1	1.1
GO:0007507	heart development	137	14	12.8	1.2	0.41	1	1.1
GO:0046777	protein autophosphorylation	65	7	6.1	0.9	0.41	1	1.1
GO:0044389	ubiquitin-like protein ligase binding	65	7	6.1	0.9	0.41	1	1.1
GO:0031175	neuron projection development	210	21	19.7	1.3	0.41	1	1.1
GO:1990234	transferase complex	158	16	14.8	1.2	0.41	1	1.1
GO:0060548	negative regulation of cell death	158	16	14.8	1.2	0.41	1	1.1
GO:0005794	Golgi apparatus	273	27	25.6	1.4	0.41	1	1.1
GO:0000209	protein polyubiquitination	55	6	5.2	0.8	0.41	1	1.2
GO:0060541	respiratory system development	55	6	5.2	0.8	0.41	1	1.2
GO:0015630	microtubule cytoskeleton	200	20	18.8	1.2	0.41	1	1.1
GO:0006629	lipid metabolic process	148	15	13.9	1.1	0.42	1	1.1
GO:1902115	regulation of organelle assembly	45	5	4.2	0.8	0.42	1	1.2
GO:0048705	skeletal system morphogenesis	45	5	4.2	0.8	0.42	1	1.2
GO:0031331	positive regulation of cellular catabolic process	86	9	8.1	0.9	0.42	1	1.1
GO:0006897	endocytosis	107	11	10	1	0.42	1	1.1
GO:0031346	positive regulation of cell projection organization	76	8	7.1	0.9	0.42	1	1.1
GO:0070201	regulation of establishment of protein localization	97	10	9.1	0.9	0.43	1	1.1
GO:0051129	negative regulation of cellular component organization	149	15	14	1	0.43	1	1.1
GO:0005802	trans-Golgi network	56	6	5.3	0.7	0.43	1	1.1
GO:0016055	Wnt signaling pathway	87	9	8.2	0.8	0.43	1	1.1
GO:0090066	regulation of anatomical structure size	87	9	8.2	0.8	0.43	1	1.1
GO:0198738	cell-cell signaling by wnt	87	9	8.2	0.8	0.43	1	1.1
GO:0005622	intracellular anatomical structure	1788	169	167.7	1.3	0.43	1	1
GO:0090304	nucleic acid metabolic process	656	63	61.5	1.5	0.43	1	1
GO:2000147	positive regulation of cell motility	108	11	10.1	0.9	0.43	1	1.1
GO:0005096	GTPase activator activity	108	11	10.1	0.9	0.43	1	1.1
GO:0043066	negative regulation of apoptotic process	129	13	12.1	0.9	0.44	1	1.1
GO:0060173	limb development	46	5	4.3	0.7	0.44	1	1.2
GO:0043542	endothelial cell migration	46	5	4.3	0.7	0.44	1	1.2
GO:1904062	regulation of cation transmembrane transport	46	5	4.3	0.7	0.44	1	1.2
GO:0002683	negative regulation of immune system process	46	5	4.3	0.7	0.44	1	1.2
GO:0048872	homeostasis of number of cells	46	5	4.3	0.7	0.44	1	1.2
GO:0006869	lipid transport	46	5	4.3	0.7	0.44	1	1.2
GO:0048736	appendage development	46	5	4.3	0.7	0.44	1	1.2
GO:1903530	regulation of secretion by cell	77	8	7.2	0.8	0.44	1	1.1
GO:0046872	metal ion binding	540	52	50.6	1.4	0.44	1	1
GO:0012506	vesicle membrane	98	10	9.2	0.8	0.44	1	1.1
GO:0043010	camera-type eye development	67	7	6.3	0.7	0.44	1	1.1
GO:0001228	DNA-binding transcription activator activity, RNA polymerase II-specific	67	7	6.3	0.7	0.44	1	1.1
GO:0046983	protein dimerization activity	140	14	13.1	0.9	0.44	1	1.1
GO:0008284	positive regulation of cell population proliferation	161	16	15.1	0.9	0.44	1	1.1
GO:0051128	regulation of cellular component organization	446	43	41.8	1.2	0.45	1	1
GO:0048856	anatomical structure development	828	79	77.7	1.3	0.45	1	1
GO:0051272	positive regulation of cellular component movement	109	11	10.2	0.8	0.45	1	1.1
GO:0060589	nucleoside-triphosphatase regulator activity	109	11	10.2	0.8	0.45	1	1.1
GO:0045596	negative regulation of cell differentiation	109	11	10.2	0.8	0.45	1	1.1
GO:0030695	GTPase regulator activity	109	11	10.2	0.8	0.45	1	1.1
GO:0007275	multicellular organism development	775	74	72.7	1.3	0.45	1	1
GO:0007005	mitochondrion organization	57	6	5.3	0.7	0.45	1	1.1
GO:0062012	regulation of small molecule metabolic process	57	6	5.3	0.7	0.45	1	1.1
GO:1901565	organonitrogen compound catabolic process	225	22	21.1	0.9	0.45	1	1
GO:0030154	cell differentiation	606	58	56.8	1.2	0.45	1	1
GO:0045321	leukocyte activation	99	10	9.3	0.7	0.45	1	1.1
GO:0048468	cell development	373	36	35	1	0.45	1	1
GO:0048588	developmental cell growth	47	5	4.4	0.6	0.45	1	1.1
GO:0021700	developmental maturation	47	5	4.4	0.6	0.45	1	1.1
GO:0043227	membrane-bounded organelle	1555	147	145.8	1.2	0.46	1	1
GO:0051051	negative regulation of transport	68	7	6.4	0.6	0.46	1	1.1
GO:0099503	secretory vesicle	68	7	6.4	0.6	0.46	1	1.1
GO:0099080	supramolecular complex	173	17	16.2	0.8	0.46	1	1
GO:0010243	response to organonitrogen compound	131	13	12.3	0.7	0.46	1	1.1
GO:0014070	response to organic cyclic compound	110	11	10.3	0.7	0.46	1	1.1
GO:0040017	positive regulation of locomotion	110	11	10.3	0.7	0.46	1	1.1
GO:0001667	ameboidal-type cell migration	100	10	9.4	0.6	0.47	1	1.1
GO:0050776	regulation of immune response	79	8	7.4	0.6	0.47	1	1.1
GO:0061061	muscle structure development	111	11	10.4	0.6	0.47	1	1.1
GO:0044255	cellular lipid metabolic process	111	11	10.4	0.6	0.47	1	1.1
GO:0016787	hydrolase activity	291	28	27.3	0.7	0.47	1	1
GO:0030900	forebrain development	69	7	6.5	0.5	0.47	1	1.1
GO:0022412	cellular process involved in reproduction in multicellular organism	48	5	4.5	0.5	0.47	1	1.1
GO:0060560	developmental growth involved in morphogenesis	48	5	4.5	0.5	0.47	1	1.1
GO:0043565	sequence-specific DNA binding	196	19	18.4	0.6	0.48	1	1
GO:0071363	cellular response to growth factor stimulus	122	12	11.4	0.6	0.48	1	1
GO:1990837	sequence-specific double-stranded DNA binding	175	17	16.4	0.6	0.48	1	1
GO:0051093	negative regulation of developmental process	154	15	14.4	0.6	0.48	1	1
GO:0046649	lymphocyte activation	80	8	7.5	0.5	0.48	1	1.1
GO:0000978	RNA polymerase II cis-regulatory region sequence-specific DNA binding	133	13	12.5	0.5	0.48	1	1
GO:0005694	chromosome	186	18	17.4	0.6	0.48	1	1
GO:0032103	positive regulation of response to external stimulus	59	6	5.5	0.5	0.48	1	1.1
GO:0120025	plasma membrane bounded cell projection	324	31	30.4	0.6	0.48	1	1
GO:0071704	organic substance metabolic process	1335	126	125.2	0.8	0.48	1	1
GO:0008270	zinc ion binding	112	11	10.5	0.5	0.48	1	1
GO:0048589	developmental growth	144	14	13.5	0.5	0.49	1	1
GO:0001568	blood vessel development	144	14	13.5	0.5	0.49	1	1
GO:0006366	transcription by RNA polymerase II	346	33	32.4	0.6	0.49	1	1
GO:0043226	organelle	1645	155	154.3	0.7	0.49	1	1
GO:0009966	regulation of signal transduction	463	44	43.4	0.6	0.49	1	1
GO:0048729	tissue morphogenesis	123	12	11.5	0.5	0.49	1	1
GO:0098793	presynapse	70	7	6.6	0.4	0.49	1	1.1
GO:0042221	response to chemical	495	47	46.4	0.6	0.49	1	1
GO:0030182	neuron differentiation	272	26	25.5	0.5	0.49	1	1
GO:0045732	positive regulation of protein catabolic process	49	5	4.6	0.4	0.49	1	1.1
GO:0043069	negative regulation of programmed cell death	134	13	12.6	0.4	0.49	1	1
GO:0000976	transcription cis-regulatory region binding	166	16	15.6	0.4	0.49	1	1
GO:0017076	purine nucleotide binding	315	30	29.5	0.5	0.5	1	1
GO:0032555	purine ribonucleotide binding	315	30	29.5	0.5	0.5	1	1
GO:0048534	hematopoietic or lymphoid organ development	145	14	13.6	0.4	0.5	1	1
GO:0010646	regulation of cell communication	507	48	47.5	0.5	0.5	1	1
GO:0003002	regionalization	60	6	5.6	0.4	0.5	1	1.1
GO:0097367	carbohydrate derivative binding	337	32	31.6	0.4	0.5	1	1
GO:0010033	response to organic substance	401	38	37.6	0.4	0.5	1	1
GO:0032553	ribonucleotide binding	316	30	29.6	0.4	0.5	1	1
GO:0030111	regulation of Wnt signaling pathway	71	7	6.7	0.3	0.5	1	1.1
GO:0009896	positive regulation of catabolic process	103	10	9.7	0.3	0.5	1	1
GO:0018193	peptidyl-amino acid modification	231	22	21.7	0.3	0.51	1	1
GO:0010467	gene expression	732	69	68.6	0.4	0.51	1	1
GO:0006928	movement of cell or subcellular component	338	32	31.7	0.3	0.51	1	1
GO:0004175	endopeptidase activity	50	5	4.7	0.3	0.51	1	1.1
GO:0045177	apical part of cell	50	5	4.7	0.3	0.51	1	1.1
GO:0007517	muscle organ development	50	5	4.7	0.3	0.51	1	1.1
GO:0045927	positive regulation of growth	50	5	4.7	0.3	0.51	1	1.1
GO:0002682	regulation of immune system process	157	15	14.7	0.3	0.51	1	1
GO:0051336	regulation of hydrolase activity	125	12	11.7	0.3	0.51	1	1
GO:0033554	cellular response to stress	296	28	27.8	0.2	0.51	1	1
GO:0071345	cellular response to cytokine stimulus	93	9	8.7	0.3	0.51	1	1
GO:0001067	transcription regulatory region nucleic acid binding	168	16	15.8	0.2	0.52	1	1
GO:0006357	regulation of transcription by RNA polymerase II	339	32	31.8	0.2	0.52	1	1
GO:0000987	cis-regulatory region sequence-specific DNA binding	136	13	12.8	0.2	0.52	1	1
GO:0023051	regulation of signaling	510	48	47.8	0.2	0.52	1	1
GO:0019899	enzyme binding	446	42	41.8	0.2	0.52	1	1
GO:0016070	RNA metabolic process	585	55	54.9	0.1	0.52	1	1
GO:0001775	cell activation	115	11	10.8	0.2	0.52	1	1
GO:0003008	system process	190	18	17.8	0.2	0.52	1	1
GO:0036094	small molecule binding	372	35	34.9	0.1	0.52	1	1
GO:0016049	cell growth	83	8	7.8	0.2	0.52	1	1
GO:0048568	embryonic organ development	83	8	7.8	0.2	0.52	1	1
GO:0071396	cellular response to lipid	83	8	7.8	0.2	0.52	1	1
GO:0005789	endoplasmic reticulum membrane	94	9	8.8	0.2	0.53	1	1
GO:0050790	regulation of catalytic activity	255	24	23.9	0.1	0.53	1	1
GO:0009057	macromolecule catabolic process	255	24	23.9	0.1	0.53	1	1
GO:0002252	immune effector process	51	5	4.8	0.2	0.53	1	1
GO:0098813	nuclear chromosome segregation	51	5	4.8	0.2	0.53	1	1
GO:0032886	regulation of microtubule-based process	51	5	4.8	0.2	0.53	1	1
GO:0019216	regulation of lipid metabolic process	51	5	4.8	0.2	0.53	1	1
GO:0001822	kidney development	62	6	5.8	0.2	0.53	1	1
GO:0060070	canonical Wnt signaling pathway	62	6	5.8	0.2	0.53	1	1
GO:0032989	cellular component morphogenesis	159	15	14.9	0.1	0.53	1	1
GO:0014706	striated muscle tissue development	73	7	6.8	0.2	0.54	1	1
GO:0097190	apoptotic signaling pathway	84	8	7.9	0.1	0.54	1	1
GO:0018209	peptidyl-serine modification	84	8	7.9	0.1	0.54	1	1
GO:0006281	DNA repair	84	8	7.9	0.1	0.54	1	1
GO:0018105	peptidyl-serine phosphorylation	84	8	7.9	0.1	0.54	1	1
GO:0007167	enzyme linked receptor protein signaling pathway	181	17	17	0	0.54	1	1
GO:0006950	response to stress	449	42	42.1	-0.1	0.54	1	1
GO:0006139	nucleobase-containing compound metabolic process	695	65	65.2	-0.2	0.54	1	1
GO:0030659	cytoplasmic vesicle membrane	95	9	8.9	0.1	0.54	1	1
GO:0002009	morphogenesis of an epithelium	106	10	9.9	0.1	0.54	1	1
GO:0048869	cellular developmental process	621	58	58.2	-0.2	0.55	1	1
GO:0034660	ncRNA metabolic process	52	5	4.9	0.1	0.55	1	1
GO:0003012	muscle system process	52	5	4.9	0.1	0.55	1	1
GO:0070848	response to growth factor	128	12	12	0	0.55	1	1
GO:0010817	regulation of hormone levels	63	6	5.9	0.1	0.55	1	1
GO:0003677	DNA binding	322	30	30.2	-0.2	0.55	1	1
GO:0022411	cellular component disassembly	74	7	6.9	0.1	0.55	1	1
GO:0051656	establishment of organelle localization	74	7	6.9	0.1	0.55	1	1
GO:0060537	muscle tissue development	74	7	6.9	0.1	0.55	1	1
GO:0070887	cellular response to chemical stimulus	408	38	38.3	-0.3	0.55	1	1
GO:0051716	cellular response to stimulus	868	81	81.4	-0.4	0.55	1	1
GO:0051347	positive regulation of transferase activity	96	9	9	0	0.55	1	1
GO:0005667	transcription regulator complex	96	9	9	0	0.55	1	1
GO:0019904	protein domain specific binding	161	15	15.1	-0.1	0.55	1	1
GO:0043167	ion binding	783	73	73.4	-0.4	0.56	1	1
GO:0030335	positive regulation of cell migration	107	10	10	0	0.56	1	1
GO:0007399	nervous system development	398	37	37.3	-0.3	0.56	1	1
GO:0009894	regulation of catabolic process	183	17	17.2	-0.2	0.56	1	1
GO:0022607	cellular component assembly	409	38	38.4	-0.4	0.56	1	1
GO:0048667	cell morphogenesis involved in neuron differentiation	129	12	12.1	-0.1	0.56	1	1
GO:0007166	cell surface receptor signaling pathway	377	35	35.4	-0.4	0.56	1	1
GO:0035639	purine ribonucleoside triphosphate binding	302	28	28.3	-0.3	0.56	1	1
GO:0001944	vasculature development	151	14	14.2	-0.2	0.56	1	1
GO:0050769	positive regulation of neurogenesis	53	5	5	0	0.56	1	1
GO:0034765	regulation of ion transmembrane transport	53	5	5	0	0.56	1	1
GO:0010506	regulation of autophagy	53	5	5	0	0.56	1	1
GO:2001233	regulation of apoptotic signaling pathway	53	5	5	0	0.56	1	1
GO:0001558	regulation of cell growth	64	6	6	0	0.57	1	1
GO:0072001	renal system development	64	6	6	0	0.57	1	1
GO:0032535	regulation of cellular component size	64	6	6	0	0.57	1	1
GO:0045860	positive regulation of protein kinase activity	64	6	6	0	0.57	1	1
GO:0030003	cellular cation homeostasis	75	7	7	0	0.57	1	1
GO:0019900	kinase binding	173	16	16.2	-0.2	0.57	1	1
GO:0050877	nervous system process	97	9	9.1	-0.1	0.57	1	1
GO:0098827	endoplasmic reticulum subcompartment	97	9	9.1	-0.1	0.57	1	1
GO:0031400	negative regulation of protein modification process	97	9	9.1	-0.1	0.57	1	1
GO:0033993	response to lipid	108	10	10.1	-0.1	0.57	1	1
GO:0048514	blood vessel morphogenesis	119	11	11.2	-0.2	0.57	1	1
GO:0003700	DNA-binding transcription factor activity	130	12	12.2	-0.2	0.57	1	1
GO:0000902	cell morphogenesis	217	20	20.4	-0.4	0.57	1	1
GO:0098590	plasma membrane region	163	15	15.3	-0.3	0.58	1	1
GO:0048699	generation of neurons	304	28	28.5	-0.5	0.58	1	1
GO:1901360	organic cyclic compound metabolic process	723	67	67.8	-0.8	0.58	1	1
GO:0019752	carboxylic acid metabolic process	87	8	8.2	-0.2	0.58	1	1
GO:0030855	epithelial cell differentiation	87	8	8.2	-0.2	0.58	1	1
GO:0061919	process utilizing autophagic mechanism	87	8	8.2	-0.2	0.58	1	1
GO:0006914	autophagy	87	8	8.2	-0.2	0.58	1	1
GO:0050767	regulation of neurogenesis	76	7	7.1	-0.1	0.58	1	1
GO:0008233	peptidase activity	76	7	7.1	-0.1	0.58	1	1
GO:0098916	anterograde trans-synaptic signaling	76	7	7.1	-0.1	0.58	1	1
GO:0006873	cellular ion homeostasis	76	7	7.1	-0.1	0.58	1	1
GO:0007268	chemical synaptic transmission	76	7	7.1	-0.1	0.58	1	1
GO:1905114	cell surface receptor signaling pathway involved in cell-cell signaling	98	9	9.2	-0.2	0.58	1	1
GO:0007267	cell-cell signaling	207	19	19.4	-0.4	0.58	1	1
GO:0048638	regulation of developmental growth	65	6	6.1	-0.1	0.58	1	1
GO:0140014	mitotic nuclear division	65	6	6.1	-0.1	0.58	1	1
GO:0000226	microtubule cytoskeleton organization	109	10	10.2	-0.2	0.58	1	1
GO:0046483	heterocycle metabolic process	702	65	65.8	-0.8	0.58	1	1
GO:0060828	regulation of canonical Wnt signaling pathway	54	5	5.1	-0.1	0.58	1	1
GO:0007154	cell communication	745	69	69.9	-0.9	0.58	1	1
GO:0010628	positive regulation of gene expression	153	14	14.3	-0.3	0.58	1	1
GO:0002520	immune system development	153	14	14.3	-0.3	0.58	1	1
GO:0000904	cell morphogenesis involved in differentiation	164	15	15.4	-0.4	0.59	1	1
GO:0007165	signal transduction	692	64	64.9	-0.9	0.59	1	1
GO:0044238	primary metabolic process	1268	118	118.9	-0.9	0.59	1	1
GO:0048666	neuron development	230	21	21.6	-0.6	0.59	1	1
GO:0000981	DNA-binding transcription factor activity, RNA polymerase II-specific	121	11	11.3	-0.3	0.59	1	1
GO:0042175	nuclear outer membrane-endoplasmic reticulum membrane network	99	9	9.3	-0.3	0.59	1	1
GO:0043436	oxoacid metabolic process	88	8	8.3	-0.3	0.59	1	1
GO:0044772	mitotic cell cycle phase transition	88	8	8.3	-0.3	0.59	1	1
GO:0048732	gland development	88	8	8.3	-0.3	0.59	1	1
GO:1901698	response to nitrogen compound	143	13	13.4	-0.4	0.59	1	1
GO:0106311	protein threonine kinase activity	66	6	6.2	-0.2	0.6	1	1
GO:0106310	protein serine kinase activity	66	6	6.2	-0.2	0.6	1	1
GO:0110053	regulation of actin filament organization	55	5	5.2	-0.2	0.6	1	1
GO:0022407	regulation of cell-cell adhesion	55	5	5.2	-0.2	0.6	1	1
GO:0005085	guanyl-nucleotide exchange factor activity	55	5	5.2	-0.2	0.6	1	1
GO:0035295	tube development	220	20	20.6	-0.6	0.6	1	1
GO:0034622	cellular protein-containing complex assembly	133	12	12.5	-0.5	0.6	1	1
GO:0030097	hemopoiesis	133	12	12.5	-0.5	0.6	1	1
GO:0051301	cell division	111	10	10.4	-0.4	0.61	1	1
GO:0051726	regulation of cell cycle	177	16	16.6	-0.6	0.61	1	1
GO:1901363	heterocyclic compound binding	749	69	70.2	-1.2	0.61	1	1
GO:0003690	double-stranded DNA binding	188	17	17.6	-0.6	0.61	1	1
GO:0022402	cell cycle process	199	18	18.7	-0.7	0.61	1	1
GO:0000280	nuclear division	78	7	7.3	-0.3	0.61	1	1
GO:0099537	trans-synaptic signaling	78	7	7.3	-0.3	0.61	1	1
GO:0043229	intracellular organelle	1630	152	152.9	-0.9	0.61	1	1
GO:0044237	cellular metabolic process	1314	122	123.2	-1.2	0.61	1	1
GO:0098552	side of membrane	67	6	6.3	-0.3	0.61	1	1
GO:0006082	organic acid metabolic process	90	8	8.4	-0.4	0.62	1	0.9
GO:0048731	system development	709	65	66.5	-1.5	0.62	1	1
GO:0140640	catalytic activity, acting on a nucleic acid	79	7	7.4	-0.4	0.62	1	0.9
GO:1903047	mitotic cell cycle process	146	13	13.7	-0.7	0.63	1	0.9
GO:0031975	envelope	135	12	12.7	-0.7	0.63	1	0.9
GO:0031967	organelle envelope	135	12	12.7	-0.7	0.63	1	0.9
GO:0072594	establishment of protein localization to organelle	68	6	6.4	-0.4	0.63	1	0.9
GO:0006875	cellular metal ion homeostasis	68	6	6.4	-0.4	0.63	1	0.9
GO:0043087	regulation of GTPase activity	68	6	6.4	-0.4	0.63	1	0.9
GO:0006725	cellular aromatic compound metabolic process	710	65	66.6	-1.6	0.63	1	1
GO:0009725	response to hormone	113	10	10.6	-0.6	0.63	1	0.9
GO:0040008	regulation of growth	113	10	10.6	-0.6	0.63	1	0.9
GO:0051674	localization of cell	278	25	26.1	-1.1	0.63	1	1
GO:0048870	cell motility	278	25	26.1	-1.1	0.63	1	1
GO:0055082	cellular chemical homeostasis	102	9	9.6	-0.6	0.63	1	0.9
GO:0005938	cell cortex	57	5	5.3	-0.3	0.63	1	0.9
GO:0009617	response to bacterium	57	5	5.3	-0.3	0.63	1	0.9
GO:0019898	extrinsic component of membrane	57	5	5.3	-0.3	0.63	1	0.9
GO:0009991	response to extracellular stimulus	57	5	5.3	-0.3	0.63	1	0.9
GO:0022008	neurogenesis	322	29	30.2	-1.2	0.63	1	1
GO:0042176	regulation of protein catabolic process	91	8	8.5	-0.5	0.63	1	0.9
GO:0007346	regulation of mitotic cell cycle	91	8	8.5	-0.5	0.63	1	0.9
GO:0031401	positive regulation of protein modification process	169	15	15.8	-0.8	0.63	1	0.9
GO:1901701	cellular response to oxygen-containing compound	169	15	15.8	-0.8	0.63	1	0.9
GO:0000977	RNA polymerase II transcription regulatory region sequence-specific DNA binding	147	13	13.8	-0.8	0.64	1	0.9
GO:0071407	cellular response to organic cyclic compound	80	7	7.5	-0.5	0.64	1	0.9
GO:0005615	extracellular space	80	7	7.5	-0.5	0.64	1	0.9
GO:0006974	cellular response to DNA damage stimulus	136	12	12.8	-0.8	0.64	1	0.9
GO:0006351	transcription, DNA-templated	464	42	43.5	-1.5	0.64	1	1
GO:0019725	cellular homeostasis	114	10	10.7	-0.7	0.64	1	0.9
GO:0019219	regulation of nucleobase-containing compound metabolic process	540	49	50.6	-1.6	0.64	1	1
GO:0098791	Golgi apparatus subcompartment	69	6	6.5	-0.5	0.64	1	0.9
GO:0001503	ossification	69	6	6.5	-0.5	0.64	1	0.9
GO:0018205	peptidyl-lysine modification	69	6	6.5	-0.5	0.64	1	0.9
GO:0019538	protein metabolic process	809	74	75.9	-1.9	0.64	1	1
GO:0042127	regulation of cell population proliferation	258	23	24.2	-1.2	0.64	1	1
GO:0097659	nucleic acid-templated transcription	465	42	43.6	-1.6	0.64	1	1
GO:0097159	organic cyclic compound binding	756	69	70.9	-1.9	0.65	1	1
GO:0051020	GTPase binding	92	8	8.6	-0.6	0.65	1	0.9
GO:0032870	cellular response to hormone stimulus	92	8	8.6	-0.6	0.65	1	0.9
GO:0044092	negative regulation of molecular function	126	11	11.8	-0.8	0.65	1	0.9
GO:0006355	regulation of transcription, DNA-templated	455	41	42.7	-1.7	0.65	1	1
GO:0008610	lipid biosynthetic process	81	7	7.6	-0.6	0.65	1	0.9
GO:0072359	circulatory system development	226	20	21.2	-1.2	0.65	1	0.9
GO:0071495	cellular response to endogenous stimulus	215	19	20.2	-1.2	0.65	1	0.9
GO:0016071	mRNA metabolic process	104	9	9.8	-0.8	0.65	1	0.9
GO:0042692	muscle cell differentiation	70	6	6.6	-0.6	0.66	1	0.9
GO:1903506	regulation of nucleic acid-templated transcription	456	41	42.8	-1.8	0.66	1	1
GO:0048812	neuron projection morphogenesis	138	12	12.9	-0.9	0.66	1	0.9
GO:0005829	cytosol	619	56	58.1	-2.1	0.66	1	1
GO:0060429	epithelium development	194	17	18.2	-1.2	0.66	1	0.9
GO:0051962	positive regulation of nervous system development	59	5	5.5	-0.5	0.66	1	0.9
GO:0009100	glycoprotein metabolic process	59	5	5.5	-0.5	0.66	1	0.9
GO:0001817	regulation of cytokine production	82	7	7.7	-0.7	0.66	1	0.9
GO:0032774	RNA biosynthetic process	468	42	43.9	-1.9	0.66	1	1
GO:2001141	regulation of RNA biosynthetic process	458	41	43	-2	0.67	1	1
GO:0031589	cell-substrate adhesion	71	6	6.7	-0.7	0.67	1	0.9
GO:0009314	response to radiation	71	6	6.7	-0.7	0.67	1	0.9
GO:0043269	regulation of ion transport	71	6	6.7	-0.7	0.67	1	0.9
GO:0051252	regulation of RNA metabolic process	502	45	47.1	-2.1	0.67	1	1
GO:0034641	cellular nitrogen compound metabolic process	761	69	71.4	-2.4	0.67	1	1
GO:0016020	membrane	943	86	88.4	-2.4	0.67	1	1
GO:0051254	positive regulation of RNA metabolic process	295	26	27.7	-1.7	0.67	1	0.9
GO:0045935	positive regulation of nucleobase-containing compound metabolic process	328	29	30.8	-1.8	0.67	1	0.9
GO:0071310	cellular response to organic substance	350	31	32.8	-1.8	0.68	1	0.9
GO:0033674	positive regulation of kinase activity	83	7	7.8	-0.8	0.68	1	0.9
GO:0098687	chromosomal region	60	5	5.6	-0.6	0.68	1	0.9
GO:0032259	methylation	60	5	5.6	-0.6	0.68	1	0.9
GO:0060485	mesenchyme development	60	5	5.6	-0.6	0.68	1	0.9
GO:0006979	response to oxidative stress	60	5	5.6	-0.6	0.68	1	0.9
GO:0005856	cytoskeleton	351	31	32.9	-1.9	0.68	1	0.9
GO:0050801	ion homeostasis	95	8	8.9	-0.9	0.68	1	0.9
GO:0010639	negative regulation of organelle organization	72	6	6.8	-0.8	0.68	1	0.9
GO:0017111	nucleoside-triphosphatase activity	72	6	6.8	-0.8	0.68	1	0.9
GO:0010629	negative regulation of gene expression	163	14	15.3	-1.3	0.68	1	0.9
GO:0060341	regulation of cellular localization	163	14	15.3	-1.3	0.68	1	0.9
GO:0061024	membrane organization	118	10	11.1	-1.1	0.68	1	0.9
GO:0003676	nucleic acid binding	461	41	43.2	-2.2	0.69	1	0.9
GO:0008283	cell population proliferation	297	26	27.9	-1.9	0.69	1	0.9
GO:0005634	nucleus	1042	95	97.7	-2.7	0.69	1	1
GO:0035239	tube morphogenesis	175	15	16.4	-1.4	0.69	1	0.9
GO:1902533	positive regulation of intracellular signal transduction	130	11	12.2	-1.2	0.69	1	0.9
GO:0044085	cellular component biogenesis	440	39	41.3	-2.3	0.69	1	0.9
GO:0043170	macromolecule metabolic process	1213	111	113.8	-2.8	0.69	1	1
GO:0007420	brain development	119	10	11.2	-1.2	0.69	1	0.9
GO:0003013	circulatory system process	73	6	6.8	-0.8	0.7	1	0.9
GO:0043231	intracellular membrane-bounded organelle	1529	141	143.4	-2.4	0.7	1	1
GO:0099536	synaptic signaling	85	7	8	-1	0.7	1	0.9
GO:0032270	positive regulation of cellular protein metabolic process	221	19	20.7	-1.7	0.7	1	0.9
GO:0005654	nucleoplasm	605	54	56.7	-2.7	0.7	1	1
GO:1901135	carbohydrate derivative metabolic process	120	10	11.3	-1.3	0.71	1	0.9
GO:0030155	regulation of cell adhesion	120	10	11.3	-1.3	0.71	1	0.9
GO:0005576	extracellular region	120	10	11.3	-1.3	0.71	1	0.9
GO:0042803	protein homodimerization activity	97	8	9.1	-1.1	0.71	1	0.9
GO:0044093	positive regulation of molecular function	244	21	22.9	-1.9	0.71	1	0.9
GO:0120039	plasma membrane bounded cell projection morphogenesis	143	12	13.4	-1.4	0.71	1	0.9
GO:0048858	cell projection morphogenesis	143	12	13.4	-1.4	0.71	1	0.9
GO:0016477	cell migration	268	23	25.1	-2.1	0.72	1	0.9
GO:0046914	transition metal ion binding	133	11	12.5	-1.5	0.72	1	0.9
GO:0031224	intrinsic component of membrane	434	38	40.7	-2.7	0.72	1	0.9
GO:0016773	phosphotransferase activity, alcohol group as acceptor	156	13	14.6	-1.6	0.72	1	0.9
GO:0032269	negative regulation of cellular protein metabolic process	156	13	14.6	-1.6	0.72	1	0.9
GO:0009719	response to endogenous stimulus	235	20	22	-2	0.72	1	0.9
GO:0005783	endoplasmic reticulum	235	20	22	-2	0.72	1	0.9
GO:0051173	positive regulation of nitrogen compound metabolic process	500	44	46.9	-2.9	0.72	1	0.9
GO:0043933	protein-containing complex subunit organization	224	19	21	-2	0.72	1	0.9
GO:0051960	regulation of nervous system development	87	7	8.2	-1.2	0.72	1	0.9
GO:0002684	positive regulation of immune system process	87	7	8.2	-1.2	0.72	1	0.9
GO:0043161	proteasome-mediated ubiquitin-dependent protein catabolic process	87	7	8.2	-1.2	0.72	1	0.9
GO:0048513	animal organ development	522	46	49	-3	0.72	1	0.9
GO:0032559	adenyl ribonucleotide binding	280	24	26.3	-2.3	0.72	1	0.9
GO:0030554	adenyl nucleotide binding	280	24	26.3	-2.3	0.72	1	0.9
GO:0043549	regulation of kinase activity	122	10	11.4	-1.4	0.72	1	0.9
GO:0032101	regulation of response to external stimulus	122	10	11.4	-1.4	0.72	1	0.9
GO:0007169	transmembrane receptor protein tyrosine kinase signaling pathway	122	10	11.4	-1.4	0.72	1	0.9
GO:0051241	negative regulation of multicellular organismal process	145	12	13.6	-1.6	0.73	1	0.9
GO:0032990	cell part morphogenesis	145	12	13.6	-1.6	0.73	1	0.9
GO:0010498	proteasomal protein catabolic process	99	8	9.3	-1.3	0.73	1	0.9
GO:0031325	positive regulation of cellular metabolic process	523	46	49	-3	0.73	1	0.9
GO:0019901	protein kinase binding	157	13	14.7	-1.7	0.73	1	0.9
GO:0031326	regulation of cellular biosynthetic process	545	48	51.1	-3.1	0.73	1	0.9
GO:0004674	protein serine/threonine kinase activity	111	9	10.4	-1.4	0.73	1	0.9
GO:0009889	regulation of biosynthetic process	556	49	52.1	-3.1	0.73	1	0.9
GO:0043085	positive regulation of catalytic activity	180	15	16.9	-1.9	0.73	1	0.9
GO:0016462	pyrophosphatase activity	76	6	7.1	-1.1	0.73	1	0.8
GO:0048285	organelle fission	88	7	8.3	-1.3	0.73	1	0.8
GO:0005515	protein binding	1253	114	117.5	-3.5	0.74	1	1
GO:0009968	negative regulation of signal transduction	215	18	20.2	-2.2	0.74	1	0.9
GO:0050794	regulation of cellular process	1317	120	123.5	-3.5	0.74	1	1
GO:0030054	cell junction	316	27	29.6	-2.6	0.74	1	0.9
GO:0000122	negative regulation of transcription by RNA polymerase II	147	12	13.8	-1.8	0.74	1	0.9
GO:0009605	response to external stimulus	283	24	26.5	-2.5	0.74	1	0.9
GO:0043168	anion binding	372	32	34.9	-2.9	0.74	1	0.9
GO:0048193	Golgi vesicle transport	77	6	7.2	-1.2	0.74	1	0.8
GO:1901990	regulation of mitotic cell cycle phase transition	65	5	6.1	-1.1	0.75	1	0.8
GO:0050789	regulation of biological process	1360	124	127.5	-3.5	0.75	1	1
GO:0051345	positive regulation of hydrolase activity	89	7	8.3	-1.3	0.75	1	0.8
GO:0055080	cation homeostasis	89	7	8.3	-1.3	0.75	1	0.8
GO:0044770	cell cycle phase transition	101	8	9.5	-1.5	0.75	1	0.8
GO:0065003	protein-containing complex assembly	194	16	18.2	-2.2	0.75	1	0.9
GO:0008219	cell death	307	26	28.8	-2.8	0.75	1	0.9
GO:0031984	organelle subcompartment	160	13	15	-2	0.76	1	0.9
GO:0016817	hydrolase activity, acting on acid anhydrides	78	6	7.3	-1.3	0.76	1	0.8
GO:0016818	hydrolase activity, acting on acid anhydrides, in phosphorus-containing anhydrides	78	6	7.3	-1.3	0.76	1	0.8
GO:0051338	regulation of transferase activity	137	11	12.8	-1.8	0.76	1	0.9
GO:0098771	inorganic ion homeostasis	90	7	8.4	-1.4	0.76	1	0.8
GO:0010720	positive regulation of cell development	66	5	6.2	-1.2	0.76	1	0.8
GO:0050673	epithelial cell proliferation	66	5	6.2	-1.2	0.76	1	0.8
GO:0048471	perinuclear region of cytoplasm	114	9	10.7	-1.7	0.76	1	0.8
GO:0009607	response to biotic stimulus	126	10	11.8	-1.8	0.76	1	0.8
GO:0016301	kinase activity	161	13	15.1	-2.1	0.76	1	0.9
GO:0051247	positive regulation of protein metabolic process	241	20	22.6	-2.6	0.76	1	0.9
GO:0051641	cellular localization	486	42	45.6	-3.6	0.76	1	0.9
GO:0006259	DNA metabolic process	138	11	12.9	-1.9	0.76	1	0.8
GO:0034654	nucleobase-containing compound biosynthetic process	508	44	47.6	-3.6	0.76	1	0.9
GO:0009888	tissue development	320	27	30	-3	0.77	1	0.9
GO:0031090	organelle membrane	320	27	30	-3	0.77	1	0.9
GO:0033043	regulation of organelle organization	230	19	21.6	-2.6	0.77	1	0.9
GO:0048583	regulation of response to stimulus	563	49	52.8	-3.8	0.77	1	0.9
GO:0007155	cell adhesion	196	16	18.4	-2.4	0.77	1	0.9
GO:0098609	cell-cell adhesion	103	8	9.7	-1.7	0.77	1	0.8
GO:0044267	cellular protein metabolic process	748	66	70.1	-4.1	0.77	1	0.9
GO:0034762	regulation of transmembrane transport	67	5	6.3	-1.3	0.77	1	0.8
GO:0098655	cation transmembrane transport	67	5	6.3	-1.3	0.77	1	0.8
GO:0008015	blood circulation	67	5	6.3	-1.3	0.77	1	0.8
GO:0043228	non-membrane-bounded organelle	640	56	60	-4	0.77	1	0.9
GO:0043232	intracellular non-membrane-bounded organelle	640	56	60	-4	0.77	1	0.9
GO:0070013	intracellular organelle lumen	716	63	67.1	-4.1	0.77	1	0.9
GO:0043233	organelle lumen	716	63	67.1	-4.1	0.77	1	0.9
GO:0031974	membrane-enclosed lumen	716	63	67.1	-4.1	0.77	1	0.9
GO:1901362	organic cyclic compound biosynthetic process	520	45	48.8	-3.8	0.77	1	0.9
GO:0006915	apoptotic process	276	23	25.9	-2.9	0.77	1	0.9
GO:0018130	heterocycle biosynthetic process	510	44	47.8	-3.8	0.77	1	0.9
GO:0010556	regulation of macromolecule biosynthetic process	532	46	49.9	-3.9	0.78	1	0.9
GO:1902903	regulation of supramolecular fiber organization	80	6	7.5	-1.5	0.78	1	0.8
GO:0031267	small GTPase binding	80	6	7.5	-1.5	0.78	1	0.8
GO:0006954	inflammatory response	68	5	6.4	-1.4	0.78	1	0.8
GO:0044087	regulation of cellular component biogenesis	187	15	17.5	-2.5	0.78	1	0.9
GO:1903508	positive regulation of nucleic acid-templated transcription	267	22	25	-3	0.79	1	0.9
GO:0045893	positive regulation of transcription, DNA-templated	267	22	25	-3	0.79	1	0.9
GO:0001816	cytokine production	93	7	8.7	-1.7	0.79	1	0.8
GO:0045859	regulation of protein kinase activity	93	7	8.7	-1.7	0.79	1	0.8
GO:0006464	cellular protein modification process	611	53	57.3	-4.3	0.79	1	0.9
GO:0036211	protein modification process	611	53	57.3	-4.3	0.79	1	0.9
GO:0009058	biosynthetic process	742	65	69.6	-4.6	0.79	1	0.9
GO:2000112	regulation of cellular macromolecule biosynthetic process	524	45	49.1	-4.1	0.79	1	0.9
GO:0004672	protein kinase activity	141	11	13.2	-2.2	0.79	1	0.8
GO:0005524	ATP binding	268	22	25.1	-3.1	0.79	1	0.9
GO:1902680	positive regulation of RNA biosynthetic process	268	22	25.1	-3.1	0.79	1	0.9
GO:0016021	integral component of membrane	425	36	39.9	-3.9	0.79	1	0.9
GO:0043410	positive regulation of MAPK cascade	69	5	6.5	-1.5	0.79	1	0.8
GO:0005509	calcium ion binding	69	5	6.5	-1.5	0.79	1	0.8
GO:0043412	macromolecule modification	634	55	59.5	-4.5	0.79	1	0.9
GO:0045595	regulation of cell differentiation	257	21	24.1	-3.1	0.79	1	0.9
GO:0031323	regulation of cellular metabolic process	808	71	75.8	-4.8	0.79	1	0.9
GO:0019438	aromatic compound biosynthetic process	514	44	48.2	-4.2	0.79	1	0.9
GO:1901576	organic substance biosynthetic process	733	64	68.7	-4.7	0.8	1	0.9
GO:0055065	metal ion homeostasis	82	6	7.7	-1.7	0.8	1	0.8
GO:0051130	positive regulation of cellular component organization	224	18	21	-3	0.8	1	0.9
GO:0006807	nitrogen compound metabolic process	1215	109	113.9	-4.9	0.8	1	1
GO:0030099	myeloid cell differentiation	70	5	6.6	-1.6	0.8	1	0.8
GO:0005819	spindle	70	5	6.6	-1.6	0.8	1	0.8
GO:0051668	localization within membrane	119	9	11.2	-2.2	0.8	1	0.8
GO:0044249	cellular biosynthetic process	724	63	67.9	-4.9	0.8	1	0.9
GO:0001525	angiogenesis	95	7	8.9	-1.9	0.8	1	0.8
GO:0012501	programmed cell death	282	23	26.4	-3.4	0.81	1	0.9
GO:0010604	positive regulation of macromolecule metabolic process	539	46	50.5	-4.5	0.81	1	0.9
GO:0030425	dendrite	120	9	11.3	-2.3	0.81	1	0.8
GO:0032956	regulation of actin cytoskeleton organization	71	5	6.7	-1.7	0.81	1	0.8
GO:0060562	epithelial tube morphogenesis	71	5	6.7	-1.7	0.81	1	0.8
GO:0033036	macromolecule localization	507	43	47.5	-4.5	0.81	1	0.9
GO:0045597	positive regulation of cell differentiation	156	12	14.6	-2.6	0.81	1	0.8
GO:0008104	protein localization	452	38	42.4	-4.4	0.81	1	0.9
GO:0003723	RNA binding	168	13	15.8	-2.8	0.81	1	0.8
GO:0048523	negative regulation of cellular process	716	62	67.1	-5.1	0.82	1	0.9
GO:2000145	regulation of cell motility	180	14	16.9	-2.9	0.82	1	0.8
GO:0097447	dendritic tree	121	9	11.3	-2.3	0.82	1	0.8
GO:0009628	response to abiotic stimulus	145	11	13.6	-2.6	0.82	1	0.8
GO:0048878	chemical homeostasis	157	12	14.7	-2.7	0.82	1	0.8
GO:0009893	positive regulation of metabolic process	575	49	53.9	-4.9	0.82	1	0.9
GO:0010468	regulation of gene expression	619	53	58.1	-5.1	0.82	1	0.9
GO:0098984	neuron to neuron synapse	72	5	6.8	-1.8	0.82	1	0.7
GO:0005813	centrosome	97	7	9.1	-2.1	0.82	1	0.8
GO:0031324	negative regulation of cellular metabolic process	387	32	36.3	-4.3	0.82	1	0.9
GO:0010648	negative regulation of cell communication	228	18	21.4	-3.4	0.82	1	0.8
GO:0023057	negative regulation of signaling	228	18	21.4	-3.4	0.82	1	0.8
GO:0048519	negative regulation of biological process	762	66	71.5	-5.5	0.83	1	0.9
GO:0045892	negative regulation of transcription, DNA-templated	205	16	19.2	-3.2	0.83	1	0.8
GO:0045944	positive regulation of transcription by RNA polymerase II	217	17	20.4	-3.4	0.83	1	0.8
GO:0016772	transferase activity, transferring phosphorus-containing groups	182	14	17.1	-3.1	0.83	1	0.8
GO:0031981	nuclear lumen	676	58	63.4	-5.4	0.83	1	0.9
GO:0043254	regulation of protein-containing complex assembly	73	5	6.8	-1.8	0.83	1	0.7
GO:0002521	leukocyte differentiation	73	5	6.8	-1.8	0.83	1	0.7
GO:1903507	negative regulation of nucleic acid-templated transcription	206	16	19.3	-3.3	0.83	1	0.8
GO:1902679	negative regulation of RNA biosynthetic process	206	16	19.3	-3.3	0.83	1	0.8
GO:0051248	negative regulation of protein metabolic process	171	13	16	-3	0.83	1	0.8
GO:0033365	protein localization to organelle	171	13	16	-3	0.83	1	0.8
GO:0042325	regulation of phosphorylation	218	17	20.4	-3.4	0.83	1	0.8
GO:0065008	regulation of biological quality	479	40	44.9	-4.9	0.83	1	0.9
GO:0051174	regulation of phosphorus metabolic process	230	18	21.6	-3.6	0.84	1	0.8
GO:0019220	regulation of phosphate metabolic process	230	18	21.6	-3.6	0.84	1	0.8
GO:0006955	immune response	136	10	12.8	-2.8	0.84	1	0.8
GO:0098978	glutamatergic synapse	74	5	6.9	-1.9	0.84	1	0.7
GO:0031226	intrinsic component of plasma membrane	124	9	11.6	-2.6	0.84	1	0.8
GO:0007015	actin filament organization	87	6	8.2	-2.2	0.84	1	0.7
GO:0071417	cellular response to organonitrogen compound	87	6	8.2	-2.2	0.84	1	0.7
GO:0010941	regulation of cell death	243	19	22.8	-3.8	0.84	1	0.8
GO:0005739	mitochondrion	220	17	20.6	-3.6	0.84	1	0.8
GO:0040012	regulation of locomotion	185	14	17.3	-3.3	0.85	1	0.8
GO:0045787	positive regulation of cell cycle	75	5	7	-2	0.85	1	0.7
GO:0048522	positive regulation of cellular process	834	72	78.2	-6.2	0.85	1	0.9
GO:0060284	regulation of cell development	101	7	9.5	-2.5	0.85	1	0.7
GO:0032268	regulation of cellular protein metabolic process	360	29	33.8	-4.8	0.85	1	0.9
GO:0044271	cellular nitrogen compound biosynthetic process	584	49	54.8	-5.8	0.85	1	0.9
GO:0042802	identical protein binding	292	23	27.4	-4.4	0.86	1	0.8
GO:0016358	dendrite development	76	5	7.1	-2.1	0.86	1	0.7
GO:0044260	cellular macromolecule metabolic process	1093	96	102.5	-6.5	0.86	1	0.9
GO:0031399	regulation of protein modification process	258	20	24.2	-4.2	0.86	1	0.8
GO:0001934	positive regulation of protein phosphorylation	127	9	11.9	-2.9	0.86	1	0.8
GO:0032880	regulation of protein localization	164	12	15.4	-3.4	0.86	1	0.8
GO:0051270	regulation of cellular component movement	188	14	17.6	-3.6	0.86	1	0.8
GO:1901564	organonitrogen compound metabolic process	870	75	81.6	-6.6	0.86	1	0.9
GO:0010557	positive regulation of macromolecule biosynthetic process	305	24	28.6	-4.6	0.86	1	0.8
GO:0010562	positive regulation of phosphorus metabolic process	152	11	14.3	-3.3	0.86	1	0.8
GO:0045937	positive regulation of phosphate metabolic process	152	11	14.3	-3.3	0.86	1	0.8
GO:0032970	regulation of actin filament-based process	77	5	7.2	-2.2	0.86	1	0.7
GO:0009059	macromolecule biosynthetic process	642	54	60.2	-6.2	0.86	1	0.9
GO:0010564	regulation of cell cycle process	128	9	12	-3	0.87	1	0.7
GO:0030334	regulation of cell migration	177	13	16.6	-3.6	0.87	1	0.8
GO:1901987	regulation of cell cycle phase transition	78	5	7.3	-2.3	0.87	1	0.7
GO:0035556	intracellular signal transduction	376	30	35.3	-5.3	0.87	1	0.9
GO:0048518	positive regulation of biological process	873	75	81.9	-6.9	0.87	1	0.9
GO:0005886	plasma membrane	556	46	52.1	-6.1	0.87	1	0.9
GO:0009891	positive regulation of biosynthetic process	319	25	29.9	-4.9	0.87	1	0.8
GO:0007417	central nervous system development	166	12	15.6	-3.6	0.87	1	0.8
GO:0051094	positive regulation of developmental process	214	16	20.1	-4.1	0.87	1	0.8
GO:0051253	negative regulation of RNA metabolic process	226	17	21.2	-4.2	0.87	1	0.8
GO:0042592	homeostatic process	226	17	21.2	-4.2	0.87	1	0.8
GO:0071944	cell periphery	602	50	56.5	-6.5	0.88	1	0.9
GO:0048585	negative regulation of response to stimulus	263	20	24.7	-4.7	0.88	1	0.8
GO:0042981	regulation of apoptotic process	216	16	20.3	-4.3	0.88	1	0.8
GO:1902532	negative regulation of intracellular signal transduction	93	6	8.7	-2.7	0.88	1	0.7
GO:0009892	negative regulation of metabolic process	448	36	42	-6	0.89	1	0.9
GO:0065009	regulation of molecular function	357	28	33.5	-5.5	0.89	1	0.8
GO:0043207	response to external biotic stimulus	119	8	11.2	-3.2	0.89	1	0.7
GO:0051707	response to other organism	119	8	11.2	-3.2	0.89	1	0.7
GO:1902531	regulation of intracellular signal transduction	253	19	23.7	-4.7	0.89	1	0.8
GO:0045202	synapse	206	15	19.3	-4.3	0.89	1	0.8
GO:0042327	positive regulation of phosphorylation	145	10	13.6	-3.6	0.89	1	0.7
GO:0022603	regulation of anatomical structure morphogenesis	182	13	17.1	-4.1	0.89	1	0.8
GO:0080135	regulation of cellular response to stress	120	8	11.3	-3.3	0.89	1	0.7
GO:0005887	integral component of plasma membrane	120	8	11.3	-3.3	0.89	1	0.7
GO:0009890	negative regulation of biosynthetic process	254	19	23.8	-4.8	0.89	1	0.8
GO:0032879	regulation of localization	405	32	38	-6	0.89	1	0.8
GO:1901699	cellular response to nitrogen compound	95	6	8.9	-2.9	0.9	1	0.7
GO:0034220	ion transmembrane transport	82	5	7.7	-2.7	0.9	1	0.7
GO:0043065	positive regulation of apoptotic process	82	5	7.7	-2.7	0.9	1	0.7
GO:0043067	regulation of programmed cell death	220	16	20.6	-4.6	0.9	1	0.8
GO:0008285	negative regulation of cell population proliferation	96	6	9	-3	0.9	1	0.7
GO:0055085	transmembrane transport	122	8	11.4	-3.4	0.9	1	0.7
GO:0010558	negative regulation of macromolecule biosynthetic process	245	18	23	-5	0.9	1	0.8
GO:0034645	cellular macromolecule biosynthetic process	633	52	59.4	-7.4	0.9	1	0.9
GO:0006811	ion transport	135	9	12.7	-3.7	0.9	1	0.7
GO:0042330	taxis	83	5	7.8	-2.8	0.9	1	0.6
GO:0043068	positive regulation of programmed cell death	83	5	7.8	-2.8	0.9	1	0.6
GO:0051172	negative regulation of nitrogen compound metabolic process	374	29	35.1	-6.1	0.9	1	0.8
GO:0010608	posttranscriptional regulation of gene expression	84	5	7.9	-2.9	0.91	1	0.6
GO:0009986	cell surface	84	5	7.9	-2.9	0.91	1	0.6
GO:0043043	peptide biosynthetic process	84	5	7.9	-2.9	0.91	1	0.6
GO:1903827	regulation of cellular protein localization	111	7	10.4	-3.4	0.91	1	0.7
GO:0036477	somatodendritic compartment	162	11	15.2	-4.2	0.91	1	0.7
GO:0010605	negative regulation of macromolecule metabolic process	423	33	39.7	-6.7	0.91	1	0.8
GO:0031327	negative regulation of cellular biosynthetic process	248	18	23.3	-5.3	0.91	1	0.8
GO:0098588	bounding membrane of organelle	175	12	16.4	-4.4	0.91	1	0.7
GO:0010638	positive regulation of organelle organization	125	8	11.7	-3.7	0.92	1	0.7
GO:0006952	defense response	138	9	12.9	-3.9	0.92	1	0.7
GO:0070161	anchoring junction	126	8	11.8	-3.8	0.92	1	0.7
GO:0031328	positive regulation of cellular biosynthetic process	311	23	29.2	-6.2	0.92	1	0.8
GO:0097435	supramolecular fiber organization	140	9	13.1	-4.1	0.92	1	0.7
GO:0008092	cytoskeletal protein binding	178	12	16.7	-4.7	0.92	1	0.7
GO:0051246	regulation of protein metabolic process	394	30	36.9	-6.9	0.93	1	0.8
GO:2000026	regulation of multicellular organismal development	216	15	20.3	-5.3	0.93	1	0.7
GO:2000113	negative regulation of cellular macromolecule biosynthetic process	241	17	22.6	-5.6	0.93	1	0.8
GO:0051171	regulation of nitrogen compound metabolic process	766	63	71.8	-8.8	0.93	1	0.9
GO:0072657	protein localization to membrane	102	6	9.6	-3.6	0.93	1	0.6
GO:0051493	regulation of cytoskeleton organization	102	6	9.6	-3.6	0.93	1	0.6
GO:0019222	regulation of metabolic process	876	73	82.2	-9.2	0.93	1	0.9
GO:0010942	positive regulation of cell death	89	5	8.3	-3.3	0.93	1	0.6
GO:0022857	transmembrane transporter activity	89	5	8.3	-3.3	0.93	1	0.6
GO:0043408	regulation of MAPK cascade	103	6	9.7	-3.7	0.93	1	0.6
GO:0060255	regulation of macromolecule metabolic process	823	68	77.2	-9.2	0.93	1	0.9
GO:0045934	negative regulation of nucleobase-containing compound metabolic process	243	17	22.8	-5.8	0.93	1	0.7
GO:0006468	protein phosphorylation	292	21	27.4	-6.4	0.94	1	0.8
GO:0030029	actin filament-based process	157	10	14.7	-4.7	0.94	1	0.7
GO:0007010	cytoskeleton organization	257	18	24.1	-6.1	0.94	1	0.7
GO:0080090	regulation of primary metabolic process	782	64	73.3	-9.3	0.94	1	0.9
GO:0016310	phosphorylation	329	24	30.9	-6.9	0.94	1	0.8
GO:0050793	regulation of developmental process	400	30	37.5	-7.5	0.94	1	0.8
GO:0043005	neuron projection	221	15	20.7	-5.7	0.94	1	0.7
GO:0006518	peptide metabolic process	105	6	9.8	-3.8	0.94	1	0.6
GO:0001932	regulation of protein phosphorylation	186	12	17.4	-5.4	0.95	1	0.7
GO:0030424	axon	107	6	10	-4	0.95	1	0.6
GO:0005102	signaling receptor binding	174	11	16.3	-5.3	0.95	1	0.7
GO:0044877	protein-containing complex binding	237	16	22.2	-6.2	0.95	1	0.7
GO:0034613	cellular protein localization	324	23	30.4	-7.4	0.95	1	0.8
GO:0098794	postsynapse	109	6	10.2	-4.2	0.95	1	0.6
GO:0043604	amide biosynthetic process	95	5	8.9	-3.9	0.95	1	0.6
GO:0031252	cell leading edge	95	5	8.9	-3.9	0.95	1	0.6
GO:0070727	cellular macromolecule localization	326	23	30.6	-7.6	0.96	1	0.8
GO:0051239	regulation of multicellular organismal process	376	27	35.3	-8.3	0.96	1	0.8
GO:0080134	regulation of response to stress	193	12	18.1	-6.1	0.96	1	0.7
GO:0030036	actin cytoskeleton organization	143	8	13.4	-5.4	0.97	1	0.6
GO:0044089	positive regulation of cellular component biogenesis	101	5	9.5	-4.5	0.97	1	0.5
GO:0000165	MAPK cascade	117	6	11	-5	0.97	1	0.5
GO:0006812	cation transport	103	5	9.7	-4.7	0.97	1	0.5
GO:0005730	nucleolus	146	8	13.7	-5.7	0.97	1	0.6
GO:0006793	phosphorus metabolic process	436	31	40.9	-9.9	0.98	1	0.8
GO:0006796	phosphate-containing compound metabolic process	428	30	40.1	-10.1	0.98	1	0.7
GO:0051240	positive regulation of multicellular organismal process	208	12	19.5	-7.5	0.98	1	0.6
GO:0034330	cell junction organization	140	7	13.1	-6.1	0.98	1	0.5
GO:0043603	cellular amide metabolic process	128	6	12	-6	0.99	1	0.5
GO:0098796	membrane protein complex	147	7	13.8	-6.8	0.99	1	0.5
GO:1901566	organonitrogen compound biosynthetic process	196	10	18.4	-8.4	0.99	1	0.5
GO:0044297	cell body	123	5	11.5	-6.5	0.99	1	0.4

## Sheet: Cluster 42
Category ID	Category Name	#Genes Category	#Genes Assigned	#Genes Expected	#Genes Enriched	p-value	Corrected p-value	Fold
GO:0031667	response to nutrient levels	53	10	3.1	6.9	0.00066	0.38	3.3
GO:0009991	response to extracellular stimulus	57	10	3.3	6.7	0.0012	0.506	3
GO:1902911	protein kinase complex	26	6	1.5	4.5	0.0029	0.778	4
GO:0031098	stress-activated protein kinase signaling cascade	44	8	2.5	5.5	0.003	0.78	3.1
GO:0070302	regulation of stress-activated protein kinase signaling cascade	35	7	2	5	0.0031	0.784	3.5
GO:0106106	cold-induced thermogenesis	19	5	1.1	3.9	0.0036	0.812	4.6
GO:1990845	adaptive thermogenesis	20	5	1.2	3.8	0.0045	0.852	4.3
GO:0045598	regulation of fat cell differentiation	29	6	1.7	4.3	0.0052	0.872	3.6
GO:0070304	positive regulation of stress-activated protein kinase signaling cascade	21	5	1.2	3.8	0.0057	0.9	4.1
GO:0080134	regulation of response to stress	193	20	11.1	8.9	0.0058	0.902	1.8
GO:0009056	catabolic process	380	33	21.9	11.1	0.0067	0.91	1.5
GO:0019903	protein phosphatase binding	40	7	2.3	4.7	0.0068	0.922	3
GO:0001659	temperature homeostasis	22	5	1.3	3.7	0.007	0.938	3.9
GO:0038023	signaling receptor activity	72	10	4.2	5.8	0.0071	0.944	2.4
GO:0007186	G protein-coupled receptor signaling pathway	42	7	2.4	4.6	0.0089	0.97	2.9
GO:0051403	stress-activated MAPK cascade	42	7	2.4	4.6	0.0089	0.97	2.9
GO:1901575	organic substance catabolic process	314	28	18.1	9.9	0.0092	0.97	1.5
GO:0004888	transmembrane signaling receptor activity	53	8	3.1	4.9	0.0096	0.972	2.6
GO:0032872	regulation of stress-activated MAPK cascade	33	6	1.9	4.1	0.01	0.974	3.1
GO:2000377	regulation of reactive oxygen species metabolic process	24	5	1.4	3.6	0.01	0.978	3.6
GO:0005774	vacuolar membrane	27	5	1.6	3.4	0.02	0.996	3.2
GO:0045444	fat cell differentiation	48	7	2.8	4.2	0.02	0.996	2.5
GO:0032869	cellular response to insulin stimulus	38	6	2.2	3.8	0.02	0.996	2.7
GO:0006979	response to oxidative stress	60	8	3.5	4.5	0.02	0.996	2.3
GO:0043491	protein kinase B signaling	28	5	1.6	3.4	0.02	0.996	3.1
GO:0062197	cellular response to chemical stress	49	7	2.8	4.2	0.02	0.996	2.5
GO:0005773	vacuole	73	9	4.2	4.8	0.02	0.996	2.1
GO:0019902	phosphatase binding	50	7	2.9	4.1	0.02	0.996	2.4
GO:0044248	cellular catabolic process	338	28	19.5	8.5	0.02	1	1.4
GO:0007254	JNK cascade	30	5	1.7	3.3	0.03	1	2.9
GO:0001934	positive regulation of protein phosphorylation	127	13	7.3	5.7	0.03	1	1.8
GO:0031669	cellular response to nutrient levels	31	5	1.8	3.2	0.03	1	2.8
GO:0061448	connective tissue development	65	8	3.8	4.2	0.03	1	2.1
GO:0032868	response to insulin	42	6	2.4	3.6	0.03	1	2.5
GO:0051247	positive regulation of protein metabolic process	241	21	13.9	7.1	0.03	1	1.5
GO:0072593	reactive oxygen species metabolic process	32	5	1.8	3.2	0.03	1	2.7
GO:0030496	midbody	32	5	1.8	3.2	0.03	1	2.7
GO:0042594	response to starvation	32	5	1.8	3.2	0.03	1	2.7
GO:1990234	transferase complex	158	15	9.1	5.9	0.03	1	1.6
GO:0005085	guanyl-nucleotide exchange factor activity	55	7	3.2	3.8	0.04	1	2.2
GO:0071407	cellular response to organic cyclic compound	80	9	4.6	4.4	0.04	1	1.9
GO:0019838	growth factor binding	33	5	1.9	3.1	0.04	1	2.6
GO:0043434	response to peptide hormone	56	7	3.2	3.8	0.04	1	2.2
GO:0048871	multicellular organismal homeostasis	56	7	3.2	3.8	0.04	1	2.2
GO:0080135	regulation of cellular response to stress	120	12	6.9	5.1	0.04	1	1.7
GO:0007264	small GTPase mediated signal transduction	81	9	4.7	4.3	0.04	1	1.9
GO:0034599	cellular response to oxidative stress	45	6	2.6	3.4	0.04	1	2.3
GO:0043410	positive regulation of MAPK cascade	69	8	4	4	0.04	1	2
GO:0019898	extrinsic component of membrane	57	7	3.3	3.7	0.04	1	2.1
GO:0005096	GTPase activator activity	108	11	6.2	4.8	0.04	1	1.8
GO:0008289	lipid binding	108	11	6.2	4.8	0.04	1	1.8
GO:1901699	cellular response to nitrogen compound	95	10	5.5	4.5	0.04	1	1.8
GO:1902494	catalytic complex	250	21	14.4	6.6	0.04	1	1.5
GO:0060589	nucleoside-triphosphatase regulator activity	109	11	6.3	4.7	0.05	1	1.7
GO:0030695	GTPase regulator activity	109	11	6.3	4.7	0.05	1	1.7
GO:0071375	cellular response to peptide hormone stimulus	46	6	2.7	3.3	0.05	1	2.3
GO:0031668	cellular response to extracellular stimulus	35	5	2	3	0.05	1	2.5
GO:0046700	heterocycle catabolic process	59	7	3.4	3.6	0.05	1	2.1
GO:0044270	cellular nitrogen compound catabolic process	59	7	3.4	3.6	0.05	1	2.1
GO:1901361	organic cyclic compound catabolic process	59	7	3.4	3.6	0.05	1	2.1
GO:0019439	aromatic compound catabolic process	59	7	3.4	3.6	0.05	1	2.1
GO:0051216	cartilage development	47	6	2.7	3.3	0.05	1	2.2
GO:0061695	transferase complex, transferring phosphorus-containing groups	47	6	2.7	3.3	0.05	1	2.2
GO:1901565	organonitrogen compound catabolic process	225	19	13	6	0.05	1	1.5
GO:0000287	magnesium ion binding	36	5	2.1	2.9	0.05	1	2.4
GO:0007281	germ cell development	36	5	2.1	2.9	0.05	1	2.4
GO:0007265	Ras protein signal transduction	60	7	3.5	3.5	0.05	1	2
GO:0009725	response to hormone	113	11	6.5	4.5	0.06	1	1.7
GO:1901981	phosphatidylinositol phosphate binding	37	5	2.1	2.9	0.06	1	2.3
GO:0071496	cellular response to external stimulus	37	5	2.1	2.9	0.06	1	2.3
GO:0035091	phosphatidylinositol binding	61	7	3.5	3.5	0.06	1	2
GO:0030234	enzyme regulator activity	200	17	11.5	5.5	0.06	1	1.5
GO:0001932	regulation of protein phosphorylation	186	16	10.7	5.3	0.06	1	1.5
GO:0010942	positive regulation of cell death	89	9	5.1	3.9	0.07	1	1.8
GO:0051241	negative regulation of multicellular organismal process	145	13	8.4	4.6	0.07	1	1.6
GO:0042327	positive regulation of phosphorylation	145	13	8.4	4.6	0.07	1	1.6
GO:0042325	regulation of phosphorylation	218	18	12.6	5.4	0.07	1	1.4
GO:0042326	negative regulation of phosphorylation	77	8	4.4	3.6	0.07	1	1.8
GO:0016570	histone modification	104	10	6	4	0.07	1	1.7
GO:0042176	regulation of protein catabolic process	91	9	5.3	3.7	0.08	1	1.7
GO:0000323	lytic vacuole	52	6	3	3	0.08	1	2
GO:0005764	lysosome	52	6	3	3	0.08	1	2
GO:0010008	endosome membrane	40	5	2.3	2.7	0.08	1	2.2
GO:0032270	positive regulation of cellular protein metabolic process	221	18	12.8	5.2	0.08	1	1.4
GO:0032870	cellular response to hormone stimulus	92	9	5.3	3.7	0.08	1	1.7
GO:0051056	regulation of small GTPase mediated signal transduction	53	6	3.1	2.9	0.08	1	2
GO:0050673	epithelial cell proliferation	66	7	3.8	3.2	0.08	1	1.8
GO:0051099	positive regulation of binding	41	5	2.4	2.6	0.08	1	2.1
GO:0046578	regulation of Ras protein signal transduction	41	5	2.4	2.6	0.08	1	2.1
GO:0022414	reproductive process	194	16	11.2	4.8	0.09	1	1.4
GO:1901652	response to peptide	67	7	3.9	3.1	0.09	1	1.8
GO:0001933	negative regulation of protein phosphorylation	67	7	3.9	3.1	0.09	1	1.8
GO:0009057	macromolecule catabolic process	255	20	14.7	5.3	0.09	1	1.4
GO:0033993	response to lipid	108	10	6.2	3.8	0.09	1	1.6
GO:0010563	negative regulation of phosphorus metabolic process	81	8	4.7	3.3	0.09	1	1.7
GO:0045936	negative regulation of phosphate metabolic process	81	8	4.7	3.3	0.09	1	1.7
GO:0019953	sexual reproduction	109	10	6.3	3.7	0.09	1	1.6
GO:0016569	covalent chromatin modification	109	10	6.3	3.7	0.09	1	1.6
GO:0050678	regulation of epithelial cell proliferation	55	6	3.2	2.8	0.09	1	1.9
GO:1901653	cellular response to peptide	55	6	3.2	2.8	0.09	1	1.9
GO:0010562	positive regulation of phosphorus metabolic process	152	13	8.8	4.2	0.09	1	1.5
GO:0045937	positive regulation of phosphate metabolic process	152	13	8.8	4.2	0.09	1	1.5
GO:0007165	signal transduction	692	47	40	7	0.1	1	1.2
GO:0043065	positive regulation of apoptotic process	82	8	4.7	3.3	0.1	1	1.7
GO:0014070	response to organic cyclic compound	110	10	6.4	3.6	0.1	1	1.6
GO:0031330	negative regulation of cellular catabolic process	43	5	2.5	2.5	0.1	1	2
GO:0001503	ossification	69	7	4	3	0.1	1	1.8
GO:0018205	peptidyl-lysine modification	69	7	4	3	0.1	1	1.8
GO:0009894	regulation of catabolic process	183	15	10.6	4.4	0.1	1	1.4
GO:0043068	positive regulation of programmed cell death	83	8	4.8	3.2	0.1	1	1.7
GO:0031401	positive regulation of protein modification process	169	14	9.8	4.2	0.1	1	1.4
GO:0051174	regulation of phosphorus metabolic process	230	18	13.3	4.7	0.11	1	1.4
GO:0019220	regulation of phosphate metabolic process	230	18	13.3	4.7	0.11	1	1.4
GO:0044262	cellular carbohydrate metabolic process	57	6	3.3	2.7	0.11	1	1.8
GO:0010035	response to inorganic substance	57	6	3.3	2.7	0.11	1	1.8
GO:0018209	peptidyl-serine modification	84	8	4.9	3.1	0.11	1	1.6
GO:0009986	cell surface	84	8	4.9	3.1	0.11	1	1.6
GO:0018105	peptidyl-serine phosphorylation	84	8	4.9	3.1	0.11	1	1.6
GO:0019901	protein kinase binding	157	13	9.1	3.9	0.11	1	1.4
GO:0034655	nucleobase-containing compound catabolic process	58	6	3.3	2.7	0.11	1	1.8
GO:0043235	receptor complex	58	6	3.3	2.7	0.11	1	1.8
GO:0009895	negative regulation of catabolic process	58	6	3.3	2.7	0.11	1	1.8
GO:0019900	kinase binding	173	14	10	4	0.12	1	1.4
GO:0033554	cellular response to stress	296	22	17.1	4.9	0.12	1	1.3
GO:0030100	regulation of endocytosis	46	5	2.7	2.3	0.12	1	1.9
GO:0001501	skeletal system development	101	9	5.8	3.2	0.12	1	1.5
GO:0071417	cellular response to organonitrogen compound	87	8	5	3	0.12	1	1.6
GO:0061919	process utilizing autophagic mechanism	87	8	5	3	0.12	1	1.6
GO:0006914	autophagy	87	8	5	3	0.12	1	1.6
GO:0031329	regulation of cellular catabolic process	145	12	8.4	3.6	0.13	1	1.4
GO:0043408	regulation of MAPK cascade	103	9	5.9	3.1	0.14	1	1.5
GO:0051098	regulation of binding	75	7	4.3	2.7	0.14	1	1.6
GO:0019899	enzyme binding	446	31	25.8	5.2	0.14	1	1.2
GO:0022412	cellular process involved in reproduction in multicellular organism	48	5	2.8	2.2	0.14	1	1.8
GO:0007154	cell communication	745	49	43	6	0.14	1	1.1
GO:0098797	plasma membrane protein complex	62	6	3.6	2.4	0.14	1	1.7
GO:0048583	regulation of response to stimulus	563	38	32.5	5.5	0.14	1	1.2
GO:0006950	response to stress	449	31	25.9	5.1	0.15	1	1.2
GO:0042592	homeostatic process	226	17	13.1	3.9	0.15	1	1.3
GO:0045732	positive regulation of protein catabolic process	49	5	2.8	2.2	0.15	1	1.8
GO:0006898	receptor-mediated endocytosis	49	5	2.8	2.2	0.15	1	1.8
GO:0016491	oxidoreductase activity	63	6	3.6	2.4	0.15	1	1.6
GO:0002694	regulation of leukocyte activation	63	6	3.6	2.4	0.15	1	1.6
GO:0006793	phosphorus metabolic process	436	30	25.2	4.8	0.16	1	1.2
GO:1903362	regulation of cellular protein catabolic process	50	5	2.9	2.1	0.16	1	1.7
GO:0006897	endocytosis	107	9	6.2	2.8	0.16	1	1.5
GO:0045860	positive regulation of protein kinase activity	64	6	3.7	2.3	0.16	1	1.6
GO:0003006	developmental process involved in reproduction	137	11	7.9	3.1	0.16	1	1.4
GO:0030312	external encapsulating structure	51	5	2.9	2.1	0.17	1	1.7
GO:0016236	macroautophagy	51	5	2.9	2.1	0.17	1	1.7
GO:0031012	extracellular matrix	51	5	2.9	2.1	0.17	1	1.7
GO:0046777	protein autophosphorylation	65	6	3.8	2.2	0.17	1	1.6
GO:1901701	cellular response to oxygen-containing compound	169	13	9.8	3.2	0.17	1	1.3
GO:0032504	multicellular organism reproduction	109	9	6.3	2.7	0.17	1	1.4
GO:0048609	multicellular organismal reproductive process	109	9	6.3	2.7	0.17	1	1.4
GO:0045596	negative regulation of cell differentiation	109	9	6.3	2.7	0.17	1	1.4
GO:0044703	multi-organism reproductive process	124	10	7.2	2.8	0.17	1	1.4
GO:0070887	cellular response to chemical stimulus	408	28	23.6	4.4	0.17	1	1.2
GO:0035556	intracellular signal transduction	376	26	21.7	4.3	0.18	1	1.2
GO:0016192	vesicle-mediated transport	280	20	16.2	3.8	0.18	1	1.2
GO:0045862	positive regulation of proteolysis	52	5	3	2	0.18	1	1.7
GO:0016310	phosphorylation	329	23	19	4	0.18	1	1.2
GO:0005543	phospholipid binding	81	7	4.7	2.3	0.18	1	1.5
GO:0031347	regulation of defense response	67	6	3.9	2.1	0.19	1	1.6
GO:0001228	DNA-binding transcription activator activity, RNA polymerase II-specific	67	6	3.9	2.1	0.19	1	1.6
GO:0006796	phosphate-containing compound metabolic process	428	29	24.7	4.3	0.19	1	1.2
GO:0010506	regulation of autophagy	53	5	3.1	1.9	0.19	1	1.6
GO:0016482	cytosolic transport	53	5	3.1	1.9	0.19	1	1.6
GO:0006954	inflammatory response	68	6	3.9	2.1	0.2	1	1.5
GO:0001216	DNA-binding transcription activator activity	68	6	3.9	2.1	0.2	1	1.5
GO:1901698	response to nitrogen compound	143	11	8.3	2.7	0.2	1	1.3
GO:0060828	regulation of canonical Wnt signaling pathway	54	5	3.1	1.9	0.2	1	1.6
GO:0071396	cellular response to lipid	83	7	4.8	2.2	0.2	1	1.5
GO:0051716	cellular response to stimulus	868	55	50.1	4.9	0.2	1	1.1
GO:1902531	regulation of intracellular signal transduction	253	18	14.6	3.4	0.2	1	1.2
GO:0071310	cellular response to organic substance	350	24	20.2	3.8	0.2	1	1.2
GO:0048471	perinuclear region of cytoplasm	114	9	6.6	2.4	0.21	1	1.4
GO:1902533	positive regulation of intracellular signal transduction	130	10	7.5	2.5	0.21	1	1.3
GO:0050865	regulation of cell activation	70	6	4	2	0.21	1	1.5
GO:0008047	enzyme activator activity	146	11	8.4	2.6	0.22	1	1.3
GO:1901700	response to oxygen-containing compound	209	15	12.1	2.9	0.22	1	1.2
GO:0055086	nucleobase-containing small molecule metabolic process	56	5	3.2	1.8	0.22	1	1.5
GO:0098796	membrane protein complex	147	11	8.5	2.5	0.22	1	1.3
GO:0042127	regulation of cell population proliferation	258	18	14.9	3.1	0.22	1	1.2
GO:0007005	mitochondrion organization	57	5	3.3	1.7	0.23	1	1.5
GO:0062012	regulation of small molecule metabolic process	57	5	3.3	1.7	0.23	1	1.5
GO:1903706	regulation of hemopoiesis	57	5	3.3	1.7	0.23	1	1.5
GO:0000165	MAPK cascade	117	9	6.8	2.2	0.23	1	1.3
GO:0006468	protein phosphorylation	292	20	16.9	3.1	0.23	1	1.2
GO:0019752	carboxylic acid metabolic process	87	7	5	2	0.23	1	1.4
GO:0007276	gamete generation	87	7	5	2	0.23	1	1.4
GO:0034622	cellular protein-containing complex assembly	133	10	7.7	2.3	0.23	1	1.3
GO:0046914	transition metal ion binding	133	10	7.7	2.3	0.23	1	1.3
GO:0044093	positive regulation of molecular function	244	17	14.1	2.9	0.24	1	1.2
GO:0009896	positive regulation of catabolic process	103	8	5.9	2.1	0.24	1	1.3
GO:0030163	protein catabolic process	197	14	11.4	2.6	0.24	1	1.2
GO:0043436	oxoacid metabolic process	88	7	5.1	1.9	0.24	1	1.4
GO:0051239	regulation of multicellular organismal process	376	25	21.7	3.3	0.24	1	1.2
GO:0044265	cellular macromolecule catabolic process	214	15	12.4	2.6	0.25	1	1.2
GO:0050794	regulation of cellular process	1317	80	76.1	3.9	0.25	1	1.1
GO:0140535	intracellular protein-containing complex	151	11	8.7	2.3	0.25	1	1.3
GO:0051345	positive regulation of hydrolase activity	89	7	5.1	1.9	0.25	1	1.4
GO:0022411	cellular component disassembly	74	6	4.3	1.7	0.25	1	1.4
GO:0048608	reproductive structure development	74	6	4.3	1.7	0.25	1	1.4
GO:0071495	cellular response to endogenous stimulus	215	15	12.4	2.6	0.25	1	1.2
GO:0005887	integral component of plasma membrane	120	9	6.9	2.1	0.25	1	1.3
GO:0005576	extracellular region	120	9	6.9	2.1	0.25	1	1.3
GO:0006955	immune response	136	10	7.9	2.1	0.26	1	1.3
GO:0034097	response to cytokine	105	8	6.1	1.9	0.26	1	1.3
GO:0006082	organic acid metabolic process	90	7	5.2	1.8	0.26	1	1.3
GO:0000981	DNA-binding transcription factor activity, RNA polymerase II-specific	121	9	7	2	0.26	1	1.3
GO:0023056	positive regulation of signaling	249	17	14.4	2.6	0.26	1	1.2
GO:0061458	reproductive system development	75	6	4.3	1.7	0.26	1	1.4
GO:0007283	spermatogenesis	60	5	3.5	1.5	0.26	1	1.4
GO:0051338	regulation of transferase activity	137	10	7.9	2.1	0.26	1	1.3
GO:0045944	positive regulation of transcription by RNA polymerase II	217	15	12.5	2.5	0.26	1	1.2
GO:0007169	transmembrane receptor protein tyrosine kinase signaling pathway	122	9	7	2	0.27	1	1.3
GO:0009892	negative regulation of metabolic process	448	29	25.9	3.1	0.27	1	1.1
GO:0006952	defense response	138	10	8	2	0.27	1	1.3
GO:0051093	negative regulation of developmental process	154	11	8.9	2.1	0.27	1	1.2
GO:1903508	positive regulation of nucleic acid-templated transcription	267	18	15.4	2.6	0.27	1	1.2
GO:0045893	positive regulation of transcription, DNA-templated	267	18	15.4	2.6	0.27	1	1.2
GO:0048232	male gamete generation	61	5	3.5	1.5	0.27	1	1.4
GO:0016197	endosomal transport	61	5	3.5	1.5	0.27	1	1.4
GO:0009719	response to endogenous stimulus	235	16	13.6	2.4	0.28	1	1.2
GO:0050789	regulation of biological process	1360	82	78.5	3.5	0.28	1	1
GO:1902680	positive regulation of RNA biosynthetic process	268	18	15.5	2.5	0.28	1	1.2
GO:0005768	endosome	155	11	9	2	0.28	1	1.2
GO:0098542	defense response to other organism	77	6	4.4	1.6	0.28	1	1.3
GO:0048193	Golgi vesicle transport	77	6	4.4	1.6	0.28	1	1.3
GO:0031226	intrinsic component of plasma membrane	124	9	7.2	1.8	0.28	1	1.3
GO:0060070	canonical Wnt signaling pathway	62	5	3.6	1.4	0.29	1	1.4
GO:0071345	cellular response to cytokine stimulus	93	7	5.4	1.6	0.29	1	1.3
GO:0045859	regulation of protein kinase activity	93	7	5.4	1.6	0.29	1	1.3
GO:0002682	regulation of immune system process	157	11	9.1	1.9	0.29	1	1.2
GO:0004672	protein kinase activity	141	10	8.1	1.9	0.29	1	1.2
GO:0009967	positive regulation of signal transduction	222	15	12.8	2.2	0.3	1	1.2
GO:0050790	regulation of catalytic activity	255	17	14.7	2.3	0.3	1	1.2
GO:0003682	chromatin binding	142	10	8.2	1.8	0.3	1	1.2
GO:0050776	regulation of immune response	79	6	4.6	1.4	0.3	1	1.3
GO:0006357	regulation of transcription by RNA polymerase II	339	22	19.6	2.4	0.31	1	1.1
GO:0004674	protein serine/threonine kinase activity	111	8	6.4	1.6	0.31	1	1.2
GO:0045595	regulation of cell differentiation	257	17	14.8	2.2	0.31	1	1.1
GO:0032386	regulation of intracellular transport	64	5	3.7	1.3	0.31	1	1.4
GO:0065009	regulation of molecular function	357	23	20.6	2.4	0.31	1	1.1
GO:0031267	small GTPase binding	80	6	4.6	1.4	0.31	1	1.3
GO:0031410	cytoplasmic vesicle	291	19	16.8	2.2	0.31	1	1.1
GO:0031399	regulation of protein modification process	258	17	14.9	2.1	0.31	1	1.1
GO:0051347	positive regulation of transferase activity	96	7	5.5	1.5	0.32	1	1.3
GO:0008285	negative regulation of cell population proliferation	96	7	5.5	1.5	0.32	1	1.3
GO:0045121	membrane raft	65	5	3.8	1.2	0.32	1	1.3
GO:0048638	regulation of developmental growth	65	5	3.8	1.2	0.32	1	1.3
GO:0008284	positive regulation of cell population proliferation	161	11	9.3	1.7	0.32	1	1.2
GO:0016301	kinase activity	161	11	9.3	1.7	0.32	1	1.2
GO:0031400	negative regulation of protein modification process	97	7	5.6	1.4	0.33	1	1.2
GO:0005813	centrosome	97	7	5.6	1.4	0.33	1	1.2
GO:0007166	cell surface receptor signaling pathway	377	24	21.8	2.2	0.33	1	1.1
GO:0051246	regulation of protein metabolic process	394	25	22.8	2.2	0.33	1	1.1
GO:0097708	intracellular vesicle	294	19	17	2	0.33	1	1.1
GO:0098857	membrane microdomain	66	5	3.8	1.2	0.33	1	1.3
GO:0106311	protein threonine kinase activity	66	5	3.8	1.2	0.33	1	1.3
GO:0106310	protein serine kinase activity	66	5	3.8	1.2	0.33	1	1.3
GO:0003700	DNA-binding transcription factor activity	130	9	7.5	1.5	0.33	1	1.2
GO:0051254	positive regulation of RNA metabolic process	295	19	17	2	0.34	1	1.1
GO:0006325	chromatin organization	163	11	9.4	1.6	0.34	1	1.2
GO:0009966	regulation of signal transduction	463	29	26.7	2.3	0.34	1	1.1
GO:0000977	RNA polymerase II transcription regulatory region sequence-specific DNA binding	147	10	8.5	1.5	0.34	1	1.2
GO:0006366	transcription by RNA polymerase II	346	22	20	2	0.34	1	1.1
GO:0010243	response to organonitrogen compound	131	9	7.6	1.4	0.34	1	1.2
GO:0043085	positive regulation of catalytic activity	180	12	10.4	1.6	0.34	1	1.2
GO:0098552	side of membrane	67	5	3.9	1.1	0.34	1	1.3
GO:0043010	camera-type eye development	67	5	3.9	1.1	0.34	1	1.3
GO:0045321	leukocyte activation	99	7	5.7	1.3	0.35	1	1.2
GO:0033674	positive regulation of kinase activity	83	6	4.8	1.2	0.35	1	1.3
GO:0016020	membrane	943	57	54.5	2.5	0.35	1	1
GO:0008283	cell population proliferation	297	19	17.2	1.8	0.35	1	1.1
GO:0051094	positive regulation of developmental process	214	14	12.4	1.6	0.35	1	1.1
GO:0007167	enzyme linked receptor protein signaling pathway	181	12	10.5	1.5	0.35	1	1.1
GO:0051173	positive regulation of nitrogen compound metabolic process	500	31	28.9	2.1	0.35	1	1.1
GO:0010647	positive regulation of cell communication	248	16	14.3	1.7	0.36	1	1.1
GO:0051051	negative regulation of transport	68	5	3.9	1.1	0.36	1	1.3
GO:0000978	RNA polymerase II cis-regulatory region sequence-specific DNA binding	133	9	7.7	1.3	0.36	1	1.2
GO:2000026	regulation of multicellular organismal development	216	14	12.5	1.5	0.36	1	1.1
GO:0010033	response to organic substance	401	25	23.2	1.8	0.37	1	1.1
GO:0005975	carbohydrate metabolic process	86	6	5	1	0.38	1	1.2
GO:0031331	positive regulation of cellular catabolic process	86	6	5	1	0.38	1	1.2
GO:0046907	intracellular transport	285	18	16.5	1.5	0.38	1	1.1
GO:0005886	plasma membrane	556	34	32.1	1.9	0.38	1	1.1
GO:0005783	endoplasmic reticulum	235	15	13.6	1.4	0.38	1	1.1
GO:0030099	myeloid cell differentiation	70	5	4	1	0.38	1	1.2
GO:0070647	protein modification by small protein conjugation or removal	152	10	8.8	1.2	0.38	1	1.1
GO:0046872	metal ion binding	540	33	31.2	1.8	0.38	1	1.1
GO:0000987	cis-regulatory region sequence-specific DNA binding	136	9	7.9	1.1	0.39	1	1.1
GO:0009888	tissue development	320	20	18.5	1.5	0.39	1	1.1
GO:0016055	Wnt signaling pathway	87	6	5	1	0.39	1	1.2
GO:0198738	cell-cell signaling by wnt	87	6	5	1	0.39	1	1.2
GO:0030111	regulation of Wnt signaling pathway	71	5	4.1	0.9	0.39	1	1.2
GO:0043168	anion binding	372	23	21.5	1.5	0.39	1	1.1
GO:0044281	small molecule metabolic process	187	12	10.8	1.2	0.39	1	1.1
GO:0005737	cytoplasm	1493	88	86.2	1.8	0.4	1	1
GO:0051248	negative regulation of protein metabolic process	171	11	9.9	1.1	0.4	1	1.1
GO:0043231	intracellular membrane-bounded organelle	1529	90	88.3	1.7	0.4	1	1
GO:0003690	double-stranded DNA binding	188	12	10.9	1.1	0.4	1	1.1
GO:0031982	vesicle	306	19	17.7	1.3	0.4	1	1.1
GO:1901564	organonitrogen compound metabolic process	870	52	50.2	1.8	0.4	1	1
GO:0023051	regulation of signaling	510	31	29.5	1.5	0.4	1	1.1
GO:0140096	catalytic activity, acting on a protein	425	26	24.5	1.5	0.4	1	1.1
GO:0043549	regulation of kinase activity	122	8	7	1	0.41	1	1.1
GO:0071363	cellular response to growth factor stimulus	122	8	7	1	0.41	1	1.1
GO:0016773	phosphotransferase activity, alcohol group as acceptor	156	10	9	1	0.41	1	1.1
GO:0045597	positive regulation of cell differentiation	156	10	9	1	0.41	1	1.1
GO:0042221	response to chemical	495	30	28.6	1.4	0.41	1	1
GO:0051052	regulation of DNA metabolic process	73	5	4.2	0.8	0.42	1	1.2
GO:0002521	leukocyte differentiation	73	5	4.2	0.8	0.42	1	1.2
GO:0043933	protein-containing complex subunit organization	224	14	12.9	1.1	0.42	1	1.1
GO:0048878	chemical homeostasis	157	10	9.1	0.9	0.42	1	1.1
GO:0043169	cation binding	548	33	31.6	1.4	0.42	1	1
GO:0048598	embryonic morphogenesis	124	8	7.2	0.8	0.43	1	1.1
GO:0051050	positive regulation of transport	141	9	8.1	0.9	0.43	1	1.1
GO:0098588	bounding membrane of organelle	175	11	10.1	0.9	0.43	1	1.1
GO:1990837	sequence-specific double-stranded DNA binding	175	11	10.1	0.9	0.43	1	1.1
GO:0045935	positive regulation of nucleobase-containing compound metabolic process	328	20	18.9	1.1	0.43	1	1.1
GO:0071944	cell periphery	602	36	34.8	1.2	0.43	1	1
GO:0045787	positive regulation of cell cycle	75	5	4.3	0.7	0.44	1	1.2
GO:0051020	GTPase binding	92	6	5.3	0.7	0.44	1	1.1
GO:0043227	membrane-bounded organelle	1555	91	89.8	1.2	0.44	1	1
GO:0009607	response to biotic stimulus	126	8	7.3	0.7	0.44	1	1.1
GO:0008134	transcription factor binding	143	9	8.3	0.7	0.45	1	1.1
GO:0060627	regulation of vesicle-mediated transport	93	6	5.4	0.6	0.45	1	1.1
GO:0043565	sequence-specific DNA binding	196	12	11.3	0.7	0.46	1	1.1
GO:0150063	visual system development	77	5	4.4	0.6	0.46	1	1.1
GO:0001654	eye development	77	5	4.4	0.6	0.46	1	1.1
GO:0048880	sensory system development	77	5	4.4	0.6	0.46	1	1.1
GO:0010604	positive regulation of macromolecule metabolic process	539	32	31.1	0.9	0.46	1	1
GO:0051301	cell division	111	7	6.4	0.6	0.46	1	1.1
GO:0070848	response to growth factor	128	8	7.4	0.6	0.46	1	1.1
GO:0018193	peptidyl-amino acid modification	231	14	13.3	0.7	0.47	1	1
GO:0031325	positive regulation of cellular metabolic process	523	31	30.2	0.8	0.47	1	1
GO:0009893	positive regulation of metabolic process	575	34	33.2	0.8	0.47	1	1
GO:0010629	negative regulation of gene expression	163	10	9.4	0.6	0.47	1	1.1
GO:0044257	cellular protein catabolic process	163	10	9.4	0.6	0.47	1	1.1
GO:0009605	response to external stimulus	283	17	16.3	0.7	0.47	1	1
GO:0005730	nucleolus	146	9	8.4	0.6	0.47	1	1.1
GO:0008270	zinc ion binding	112	7	6.5	0.5	0.47	1	1.1
GO:1901137	carbohydrate derivative biosynthetic process	78	5	4.5	0.5	0.47	1	1.1
GO:0043229	intracellular organelle	1630	95	94.1	0.9	0.47	1	1
GO:0010646	regulation of cell communication	507	30	29.3	0.7	0.47	1	1
GO:0006464	cellular protein modification process	611	36	35.3	0.7	0.48	1	1
GO:0036211	protein modification process	611	36	35.3	0.7	0.48	1	1
GO:0006511	ubiquitin-dependent protein catabolic process	130	8	7.5	0.5	0.48	1	1.1
GO:0040008	regulation of growth	113	7	6.5	0.5	0.48	1	1.1
GO:0070013	intracellular organelle lumen	716	42	41.3	0.7	0.48	1	1
GO:0043233	organelle lumen	716	42	41.3	0.7	0.48	1	1
GO:0031974	membrane-enclosed lumen	716	42	41.3	0.7	0.48	1	1
GO:0005622	intracellular anatomical structure	1788	104	103.3	0.7	0.48	1	1
GO:0016772	transferase activity, transferring phosphorus-containing groups	182	11	10.5	0.5	0.49	1	1
GO:0010605	negative regulation of macromolecule metabolic process	423	25	24.4	0.6	0.49	1	1
GO:0036094	small molecule binding	372	22	21.5	0.5	0.49	1	1
GO:0048584	positive regulation of response to stimulus	286	17	16.5	0.5	0.49	1	1
GO:0042803	protein homodimerization activity	97	6	5.6	0.4	0.49	1	1.1
GO:0000976	transcription cis-regulatory region binding	166	10	9.6	0.4	0.49	1	1
GO:0005615	extracellular space	80	5	4.6	0.4	0.5	1	1.1
GO:0019941	modification-dependent protein catabolic process	132	8	7.6	0.4	0.5	1	1
GO:0010557	positive regulation of macromolecule biosynthetic process	305	18	17.6	0.4	0.5	1	1
GO:0001775	cell activation	115	7	6.6	0.4	0.5	1	1.1
GO:0005815	microtubule organizing center	115	7	6.6	0.4	0.5	1	1.1
GO:1905114	cell surface receptor signaling pathway involved in cell-cell signaling	98	6	5.7	0.3	0.5	1	1.1
GO:0043412	macromolecule modification	634	37	36.6	0.4	0.5	1	1
GO:0043632	modification-dependent macromolecule catabolic process	133	8	7.7	0.3	0.51	1	1
GO:0030097	hemopoiesis	133	8	7.7	0.3	0.51	1	1
GO:0016740	transferase activity	410	24	23.7	0.3	0.51	1	1
GO:0001067	transcription regulatory region nucleic acid binding	168	10	9.7	0.3	0.51	1	1
GO:0005739	mitochondrion	220	13	12.7	0.3	0.51	1	1
GO:0008219	cell death	307	18	17.7	0.3	0.51	1	1
GO:0019538	protein metabolic process	809	47	46.7	0.3	0.51	1	1
GO:0032268	regulation of cellular protein metabolic process	360	21	20.8	0.2	0.52	1	1
GO:1901265	nucleoside phosphate binding	343	20	19.8	0.2	0.52	1	1
GO:0000166	nucleotide binding	343	20	19.8	0.2	0.52	1	1
GO:0031975	envelope	135	8	7.8	0.2	0.53	1	1
GO:0031967	organelle envelope	135	8	7.8	0.2	0.53	1	1
GO:0042802	identical protein binding	292	17	16.9	0.1	0.53	1	1
GO:0048568	embryonic organ development	83	5	4.8	0.2	0.53	1	1
GO:0031328	positive regulation of cellular biosynthetic process	311	18	18	0	0.54	1	1
GO:0043207	response to external biotic stimulus	119	7	6.9	0.1	0.54	1	1
GO:0051707	response to other organism	119	7	6.9	0.1	0.54	1	1
GO:0010941	regulation of cell death	243	14	14	0	0.55	1	1
GO:0051240	positive regulation of multicellular organismal process	208	12	12	0	0.55	1	1
GO:0099080	supramolecular complex	173	10	10	0	0.55	1	1
GO:0043167	ion binding	783	45	45.2	-0.2	0.55	1	1
GO:0032269	negative regulation of cellular protein metabolic process	156	9	9	0	0.55	1	1
GO:0043226	organelle	1645	95	95	0	0.56	1	1
GO:0005102	signaling receptor binding	174	10	10	0	0.56	1	1
GO:0009887	animal organ morphogenesis	192	11	11.1	-0.1	0.56	1	1
GO:0005911	cell-cell junction	86	5	5	0	0.56	1	1
GO:0016788	hydrolase activity, acting on ester bonds	104	6	6	0	0.56	1	1
GO:0048585	negative regulation of response to stimulus	263	15	15.2	-0.2	0.57	1	1
GO:0032101	regulation of response to external stimulus	122	7	7	0	0.57	1	1
GO:0016567	protein ubiquitination	122	7	7	0	0.57	1	1
GO:0043161	proteasome-mediated ubiquitin-dependent protein catabolic process	87	5	5	0	0.57	1	1
GO:0019637	organophosphate metabolic process	105	6	6.1	-0.1	0.57	1	1
GO:0065003	protein-containing complex assembly	194	11	11.2	-0.2	0.58	1	1
GO:0019222	regulation of metabolic process	876	50	50.6	-0.6	0.58	1	1
GO:0048732	gland development	88	5	5.1	-0.1	0.58	1	1
GO:0009891	positive regulation of biosynthetic process	319	18	18.4	-0.4	0.59	1	1
GO:0031984	organelle subcompartment	160	9	9.2	-0.2	0.59	1	1
GO:0097367	carbohydrate derivative binding	337	19	19.5	-0.5	0.59	1	1
GO:0008092	cytoskeletal protein binding	178	10	10.3	-0.3	0.59	1	1
GO:0016021	integral component of membrane	425	24	24.5	-0.5	0.59	1	1
GO:0031090	organelle membrane	320	18	18.5	-0.5	0.59	1	1
GO:0030424	axon	107	6	6.2	-0.2	0.59	1	1
GO:0051336	regulation of hydrolase activity	125	7	7.2	-0.2	0.59	1	1
GO:0019904	protein domain specific binding	161	9	9.3	-0.3	0.59	1	1
GO:0012505	endomembrane system	585	33	33.8	-0.8	0.6	1	1
GO:0044092	negative regulation of molecular function	126	7	7.3	-0.3	0.6	1	1
GO:0003677	DNA binding	322	18	18.6	-0.6	0.6	1	1
GO:0006351	transcription, DNA-templated	464	26	26.8	-0.8	0.61	1	1
GO:0048534	hematopoietic or lymphoid organ development	145	8	8.4	-0.4	0.61	1	1
GO:0009628	response to abiotic stimulus	145	8	8.4	-0.4	0.61	1	1
GO:0097659	nucleic acid-templated transcription	465	26	26.9	-0.9	0.61	1	1
GO:0010564	regulation of cell cycle process	128	7	7.4	-0.4	0.62	1	0.9
GO:0006810	transport	589	33	34	-1	0.62	1	1
GO:0044260	cellular macromolecule metabolic process	1093	62	63.1	-1.1	0.62	1	1
GO:0051252	regulation of RNA metabolic process	502	28	29	-1	0.62	1	1
GO:0030162	regulation of proteolysis	92	5	5.3	-0.3	0.62	1	0.9
GO:0048522	positive regulation of cellular process	834	47	48.2	-1.2	0.62	1	1
GO:0140513	nuclear protein-containing complex	201	11	11.6	-0.6	0.63	1	0.9
GO:0005634	nucleus	1042	59	60.2	-1.2	0.63	1	1
GO:0000122	negative regulation of transcription by RNA polymerase II	147	8	8.5	-0.5	0.63	1	0.9
GO:0044877	protein-containing complex binding	237	13	13.7	-0.7	0.63	1	0.9
GO:0032446	protein modification by small protein conjugation	129	7	7.4	-0.4	0.63	1	0.9
GO:0044267	cellular protein metabolic process	748	42	43.2	-1.2	0.63	1	1
GO:0032774	RNA biosynthetic process	468	26	27	-1	0.63	1	1
GO:0007417	central nervous system development	166	9	9.6	-0.6	0.63	1	0.9
GO:0031224	intrinsic component of membrane	434	24	25.1	-1.1	0.64	1	1
GO:0019219	regulation of nucleobase-containing compound metabolic process	540	30	31.2	-1.2	0.64	1	1
GO:0050793	regulation of developmental process	400	22	23.1	-1.1	0.64	1	1
GO:0048518	positive regulation of biological process	873	49	50.4	-1.4	0.64	1	1
GO:0005789	endoplasmic reticulum membrane	94	5	5.4	-0.4	0.64	1	0.9
GO:0046903	secretion	131	7	7.6	-0.6	0.64	1	0.9
GO:0060255	regulation of macromolecule metabolic process	823	46	47.5	-1.5	0.65	1	1
GO:0006355	regulation of transcription, DNA-templated	455	25	26.3	-1.3	0.65	1	1
GO:0001525	angiogenesis	95	5	5.5	-0.5	0.65	1	0.9
GO:0031252	cell leading edge	95	5	5.5	-0.5	0.65	1	0.9
GO:0030659	cytoplasmic vesicle membrane	95	5	5.5	-0.5	0.65	1	0.9
GO:0046483	heterocycle metabolic process	702	39	40.5	-1.5	0.66	1	1
GO:1903506	regulation of nucleic acid-templated transcription	456	25	26.3	-1.3	0.66	1	0.9
GO:0051603	proteolysis involved in cellular protein catabolic process	151	8	8.7	-0.7	0.66	1	0.9
GO:0006508	proteolysis	242	13	14	-1	0.66	1	0.9
GO:0051234	establishment of localization	615	34	35.5	-1.5	0.66	1	1
GO:0005856	cytoskeleton	351	19	20.3	-1.3	0.66	1	0.9
GO:0007267	cell-cell signaling	207	11	12	-1	0.67	1	0.9
GO:2001141	regulation of RNA biosynthetic process	458	25	26.4	-1.4	0.67	1	0.9
GO:0031324	negative regulation of cellular metabolic process	387	21	22.3	-1.3	0.67	1	0.9
GO:0098827	endoplasmic reticulum subcompartment	97	5	5.6	-0.6	0.67	1	0.9
GO:0002520	immune system development	153	8	8.8	-0.8	0.67	1	0.9
GO:0099081	supramolecular polymer	116	6	6.7	-0.7	0.67	1	0.9
GO:0003008	system process	190	10	11	-1	0.67	1	0.9
GO:0005829	cytosol	619	34	35.7	-1.7	0.68	1	1
GO:0012506	vesicle membrane	98	5	5.7	-0.7	0.68	1	0.9
GO:0007423	sensory organ development	98	5	5.7	-0.7	0.68	1	0.9
GO:0016070	RNA metabolic process	585	32	33.8	-1.8	0.68	1	0.9
GO:0065008	regulation of biological quality	479	26	27.7	-1.7	0.68	1	0.9
GO:0034641	cellular nitrogen compound metabolic process	761	42	43.9	-1.9	0.68	1	1
GO:0044237	cellular metabolic process	1314	74	75.9	-1.9	0.69	1	1
GO:0051649	establishment of localization in cell	355	19	20.5	-1.5	0.69	1	0.9
GO:0006725	cellular aromatic compound metabolic process	710	39	41	-2	0.69	1	1
GO:0010498	proteasomal protein catabolic process	99	5	5.7	-0.7	0.69	1	0.9
GO:0042175	nuclear outer membrane-endoplasmic reticulum membrane network	99	5	5.7	-0.7	0.69	1	0.9
GO:0043228	non-membrane-bounded organelle	640	35	37	-2	0.69	1	0.9
GO:0043232	intracellular non-membrane-bounded organelle	640	35	37	-2	0.69	1	0.9
GO:0051172	negative regulation of nitrogen compound metabolic process	374	20	21.6	-1.6	0.69	1	0.9
GO:0035639	purine ribonucleoside triphosphate binding	302	16	17.4	-1.4	0.69	1	0.9
GO:0035239	tube morphogenesis	175	9	10.1	-1.1	0.7	1	0.9
GO:0080090	regulation of primary metabolic process	782	43	45.2	-2.2	0.7	1	1
GO:0048514	blood vessel morphogenesis	119	6	6.9	-0.9	0.7	1	0.9
GO:0006259	DNA metabolic process	138	7	8	-1	0.7	1	0.9
GO:0006139	nucleobase-containing compound metabolic process	695	38	40.1	-2.1	0.7	1	0.9
GO:0006807	nitrogen compound metabolic process	1215	68	70.2	-2.2	0.7	1	1
GO:0009790	embryo development	231	12	13.3	-1.3	0.7	1	0.9
GO:0051171	regulation of nitrogen compound metabolic process	766	42	44.2	-2.2	0.7	1	0.9
GO:0005524	ATP binding	268	14	15.5	-1.5	0.7	1	0.9
GO:1901363	heterocyclic compound binding	749	41	43.3	-2.3	0.7	1	0.9
GO:1901135	carbohydrate derivative metabolic process	120	6	6.9	-0.9	0.71	1	0.9
GO:0051726	regulation of cell cycle	177	9	10.2	-1.2	0.71	1	0.9
GO:0051641	cellular localization	486	26	28.1	-2.1	0.71	1	0.9
GO:0097435	supramolecular fiber organization	140	7	8.1	-1.1	0.71	1	0.9
GO:0046983	protein dimerization activity	140	7	8.1	-1.1	0.71	1	0.9
GO:0051493	regulation of cytoskeleton organization	102	5	5.9	-0.9	0.71	1	0.8
GO:0042981	regulation of apoptotic process	216	11	12.5	-1.5	0.72	1	0.9
GO:2000112	regulation of cellular macromolecule biosynthetic process	524	28	30.3	-2.3	0.72	1	0.9
GO:0016787	hydrolase activity	291	15	16.8	-1.8	0.73	1	0.9
GO:0031323	regulation of cellular metabolic process	808	44	46.7	-2.7	0.73	1	0.9
GO:0034654	nucleobase-containing compound biosynthetic process	508	27	29.3	-2.3	0.73	1	0.9
GO:0005794	Golgi apparatus	273	14	15.8	-1.8	0.73	1	0.9
GO:0097159	organic cyclic compound binding	756	41	43.7	-2.7	0.73	1	0.9
GO:0015630	microtubule cytoskeleton	200	10	11.5	-1.5	0.74	1	0.9
GO:0018130	heterocycle biosynthetic process	510	27	29.5	-2.5	0.74	1	0.9
GO:1901360	organic cyclic compound metabolic process	723	39	41.8	-2.8	0.74	1	0.9
GO:0060341	regulation of cellular localization	163	8	9.4	-1.4	0.74	1	0.8
GO:0001568	blood vessel development	144	7	8.3	-1.3	0.74	1	0.8
GO:0035295	tube development	220	11	12.7	-1.7	0.74	1	0.9
GO:0043067	regulation of programmed cell death	220	11	12.7	-1.7	0.74	1	0.9
GO:0090304	nucleic acid metabolic process	656	35	37.9	-2.9	0.75	1	0.9
GO:0030335	positive regulation of cell migration	107	5	6.2	-1.2	0.75	1	0.8
GO:0019438	aromatic compound biosynthetic process	514	27	29.7	-2.7	0.75	1	0.9
GO:0010556	regulation of macromolecule biosynthetic process	532	28	30.7	-2.7	0.75	1	0.9
GO:0017076	purine nucleotide binding	315	16	18.2	-2.2	0.76	1	0.9
GO:0032555	purine ribonucleotide binding	315	16	18.2	-2.2	0.76	1	0.9
GO:0032553	ribonucleotide binding	316	16	18.2	-2.2	0.76	1	0.9
GO:0031981	nuclear lumen	676	36	39	-3	0.76	1	0.9
GO:2000147	positive regulation of cell motility	108	5	6.2	-1.2	0.76	1	0.8
GO:0032559	adenyl ribonucleotide binding	280	14	16.2	-2.2	0.77	1	0.9
GO:0030554	adenyl nucleotide binding	280	14	16.2	-2.2	0.77	1	0.9
GO:0071704	organic substance metabolic process	1335	74	77.1	-3.1	0.77	1	1
GO:0007017	microtubule-based process	148	7	8.5	-1.5	0.77	1	0.8
GO:0051272	positive regulation of cellular component movement	109	5	6.3	-1.3	0.77	1	0.8
GO:0044238	primary metabolic process	1268	70	73.2	-3.2	0.77	1	1
GO:0012501	programmed cell death	282	14	16.3	-2.3	0.77	1	0.9
GO:0040017	positive regulation of locomotion	110	5	6.4	-1.4	0.78	1	0.8
GO:1901362	organic cyclic compound biosynthetic process	520	27	30	-3	0.78	1	0.9
GO:1903827	regulation of cellular protein localization	111	5	6.4	-1.4	0.78	1	0.8
GO:0061061	muscle structure development	111	5	6.4	-1.4	0.78	1	0.8
GO:0044255	cellular lipid metabolic process	111	5	6.4	-1.4	0.78	1	0.8
GO:0043025	neuronal cell body	111	5	6.4	-1.4	0.78	1	0.8
GO:0001944	vasculature development	151	7	8.7	-1.7	0.78	1	0.8
GO:0010648	negative regulation of cell communication	228	11	13.2	-2.2	0.79	1	0.8
GO:0023057	negative regulation of signaling	228	11	13.2	-2.2	0.79	1	0.8
GO:0070925	organelle assembly	132	6	7.6	-1.6	0.79	1	0.8
GO:0043009	chordate embryonic development	152	7	8.8	-1.8	0.79	1	0.8
GO:0000785	chromatin	113	5	6.5	-1.5	0.8	1	0.8
GO:0009792	embryo development ending in birth or egg hatching	153	7	8.8	-1.8	0.8	1	0.8
GO:0009653	anatomical structure morphogenesis	490	25	28.3	-3.3	0.8	1	0.9
GO:0031326	regulation of cellular biosynthetic process	545	28	31.5	-3.5	0.8	1	0.9
GO:0051276	chromosome organization	232	11	13.4	-2.4	0.8	1	0.8
GO:0060429	epithelium development	194	9	11.2	-2.2	0.81	1	0.8
GO:0003712	transcription coregulator activity	115	5	6.6	-1.6	0.81	1	0.8
GO:0099512	supramolecular fiber	115	5	6.6	-1.6	0.81	1	0.8
GO:0010468	regulation of gene expression	619	32	35.7	-3.7	0.81	1	0.9
GO:0048519	negative regulation of biological process	762	40	44	-4	0.81	1	0.9
GO:0043170	macromolecule metabolic process	1213	66	70	-4	0.81	1	0.9
GO:0006974	cellular response to DNA damage stimulus	136	6	7.9	-1.9	0.81	1	0.8
GO:0009968	negative regulation of signal transduction	215	10	12.4	-2.4	0.81	1	0.8
GO:0005654	nucleoplasm	605	31	34.9	-3.9	0.82	1	0.9
GO:0051049	regulation of transport	237	11	13.7	-2.7	0.83	1	0.8
GO:0006915	apoptotic process	276	13	15.9	-2.9	0.83	1	0.8
GO:0005515	protein binding	1253	68	72.4	-4.4	0.83	1	0.9
GO:0051668	localization within membrane	119	5	6.9	-1.9	0.83	1	0.7
GO:0007420	brain development	119	5	6.9	-1.9	0.83	1	0.7
GO:2000145	regulation of cell motility	180	8	10.4	-2.4	0.83	1	0.8
GO:0030425	dendrite	120	5	6.9	-1.9	0.84	1	0.7
GO:0006396	RNA processing	120	5	6.9	-1.9	0.84	1	0.7
GO:0009889	regulation of biosynthetic process	556	28	32.1	-4.1	0.84	1	0.9
GO:0097447	dendritic tree	121	5	7	-2	0.84	1	0.7
GO:0036477	somatodendritic compartment	162	7	9.4	-2.4	0.84	1	0.7
GO:2000113	negative regulation of cellular macromolecule biosynthetic process	241	11	13.9	-2.9	0.84	1	0.8
GO:0048513	animal organ development	522	26	30.1	-4.1	0.84	1	0.9
GO:0098590	plasma membrane region	163	7	9.4	-2.4	0.85	1	0.7
GO:0055085	transmembrane transport	122	5	7	-2	0.85	1	0.7
GO:0034645	cellular macromolecule biosynthetic process	633	32	36.6	-4.6	0.85	1	0.9
GO:0044297	cell body	123	5	7.1	-2.1	0.85	1	0.7
GO:0048729	tissue morphogenesis	123	5	7.1	-2.1	0.85	1	0.7
GO:0048589	developmental growth	144	6	8.3	-2.3	0.85	1	0.7
GO:0040012	regulation of locomotion	185	8	10.7	-2.7	0.86	1	0.7
GO:0045892	negative regulation of transcription, DNA-templated	205	9	11.8	-2.8	0.86	1	0.8
GO:0000278	mitotic cell cycle	165	7	9.5	-2.5	0.86	1	0.7
GO:0010558	negative regulation of macromolecule biosynthetic process	245	11	14.1	-3.1	0.86	1	0.8
GO:1903507	negative regulation of nucleic acid-templated transcription	206	9	11.9	-2.9	0.86	1	0.8
GO:1902679	negative regulation of RNA biosynthetic process	206	9	11.9	-2.9	0.86	1	0.8
GO:0072359	circulatory system development	226	10	13.1	-3.1	0.86	1	0.8
GO:0140352	export from cell	125	5	7.2	-2.2	0.86	1	0.7
GO:1903047	mitotic cell cycle process	146	6	8.4	-2.4	0.86	1	0.7
GO:0044271	cellular nitrogen compound biosynthetic process	584	29	33.7	-4.7	0.86	1	0.9
GO:0070161	anchoring junction	126	5	7.3	-2.3	0.87	1	0.7
GO:0016604	nuclear body	147	6	8.5	-2.5	0.87	1	0.7
GO:0051270	regulation of cellular component movement	188	8	10.9	-2.9	0.87	1	0.7
GO:0031327	negative regulation of cellular biosynthetic process	248	11	14.3	-3.3	0.87	1	0.8
GO:0070727	cellular macromolecule localization	326	15	18.8	-3.8	0.87	1	0.8
GO:0006629	lipid metabolic process	148	6	8.5	-2.5	0.87	1	0.7
GO:0044085	cellular component biogenesis	440	21	25.4	-4.4	0.87	1	0.8
GO:0009059	macromolecule biosynthetic process	642	32	37.1	-5.1	0.87	1	0.9
GO:0030154	cell differentiation	606	30	35	-5	0.87	1	0.9
GO:0033043	regulation of organelle organization	230	10	13.3	-3.3	0.87	1	0.8
GO:0051129	negative regulation of cellular component organization	149	6	8.6	-2.6	0.88	1	0.7
GO:0003676	nucleic acid binding	461	22	26.6	-4.6	0.88	1	0.8
GO:0009890	negative regulation of biosynthetic process	254	11	14.7	-3.7	0.89	1	0.7
GO:0010628	positive regulation of gene expression	153	6	8.8	-2.8	0.89	1	0.7
GO:1901566	organonitrogen compound biosynthetic process	196	8	11.3	-3.3	0.9	1	0.7
GO:0044249	cellular biosynthetic process	724	36	41.8	-5.8	0.9	1	0.9
GO:0060322	head development	134	5	7.7	-2.7	0.9	1	0.6
GO:0030334	regulation of cell migration	177	7	10.2	-3.2	0.9	1	0.7
GO:0008104	protein localization	452	21	26.1	-5.1	0.9	1	0.8
GO:0022402	cell cycle process	199	8	11.5	-3.5	0.9	1	0.7
GO:0048869	cellular developmental process	621	30	35.9	-5.9	0.91	1	0.8
GO:0060548	negative regulation of cell death	158	6	9.1	-3.1	0.91	1	0.7
GO:0043005	neuron projection	221	9	12.8	-3.8	0.91	1	0.7
GO:0007507	heart development	137	5	7.9	-2.9	0.91	1	0.6
GO:0010467	gene expression	732	36	42.3	-6.3	0.91	1	0.9
GO:0045934	negative regulation of nucleobase-containing compound metabolic process	243	10	14	-4	0.91	1	0.7
GO:1901576	organic substance biosynthetic process	733	36	42.3	-6.3	0.91	1	0.9
GO:0034613	cellular protein localization	324	14	18.7	-4.7	0.92	1	0.7
GO:0051130	positive regulation of cellular component organization	224	9	12.9	-3.9	0.92	1	0.7
GO:0034330	cell junction organization	140	5	8.1	-3.1	0.92	1	0.6
GO:0051253	negative regulation of RNA metabolic process	226	9	13.1	-4.1	0.92	1	0.7
GO:0032879	regulation of localization	405	18	23.4	-5.4	0.92	1	0.8
GO:0032880	regulation of protein localization	164	6	9.5	-3.5	0.93	1	0.6
GO:0000904	cell morphogenesis involved in differentiation	164	6	9.5	-3.5	0.93	1	0.6
GO:0005694	chromosome	186	7	10.7	-3.7	0.93	1	0.7
GO:0009058	biosynthetic process	742	36	42.8	-6.8	0.93	1	0.8
GO:0022607	cellular component assembly	409	18	23.6	-5.6	0.93	1	0.8
GO:0033036	macromolecule localization	507	23	29.3	-6.3	0.93	1	0.8
GO:0048468	cell development	373	16	21.5	-5.5	0.94	1	0.7
GO:0048646	anatomical structure formation involved in morphogenesis	213	8	12.3	-4.3	0.94	1	0.7
GO:0033365	protein localization to organelle	171	6	9.9	-3.9	0.94	1	0.6
GO:0048523	negative regulation of cellular process	716	34	41.3	-7.3	0.94	1	0.8
GO:0006928	movement of cell or subcellular component	338	14	19.5	-5.5	0.94	1	0.7
GO:0007049	cell cycle	278	11	16.1	-5.1	0.94	1	0.7
GO:0051674	localization of cell	278	11	16.1	-5.1	0.94	1	0.7
GO:0048870	cell motility	278	11	16.1	-5.1	0.94	1	0.7
GO:0000902	cell morphogenesis	217	8	12.5	-4.5	0.95	1	0.6
GO:0048856	anatomical structure development	828	40	47.8	-7.8	0.95	1	0.8
GO:0007275	multicellular organism development	775	37	44.8	-7.8	0.95	1	0.8
GO:0120025	plasma membrane bounded cell projection	324	13	18.7	-5.7	0.95	1	0.7
GO:0048731	system development	709	33	40.9	-7.9	0.96	1	0.8
GO:0016477	cell migration	268	10	15.5	-5.5	0.96	1	0.6
GO:0022603	regulation of anatomical structure morphogenesis	182	6	10.5	-4.5	0.96	1	0.6
GO:0042995	cell projection	356	14	20.6	-6.6	0.97	1	0.7
GO:0030054	cell junction	316	12	18.2	-6.2	0.97	1	0.7
GO:0006886	intracellular protein transport	165	5	9.5	-4.5	0.97	1	0.5
GO:0003723	RNA binding	168	5	9.7	-4.7	0.97	1	0.5
GO:0071840	cellular component organization or biogenesis	945	45	54.6	-9.6	0.97	1	0.8
GO:0051128	regulation of cellular component organization	446	18	25.8	-7.8	0.97	1	0.7
GO:0015031	protein transport	282	10	16.3	-6.3	0.98	1	0.6
GO:0048699	generation of neurons	304	11	17.6	-6.6	0.98	1	0.6
GO:0045184	establishment of protein localization	305	11	17.6	-6.6	0.98	1	0.6
GO:0007155	cell adhesion	196	6	11.3	-5.3	0.98	1	0.5
GO:0006996	organelle organization	646	28	37.3	-9.3	0.98	1	0.8
GO:0016043	cellular component organization	922	43	53.2	-10.2	0.98	1	0.8
GO:0007399	nervous system development	398	15	23	-8	0.98	1	0.7
GO:0030182	neuron differentiation	272	9	15.7	-6.7	0.98	1	0.6
GO:0071705	nitrogen compound transport	316	11	18.2	-7.2	0.98	1	0.6
GO:0045202	synapse	206	6	11.9	-5.9	0.99	1	0.5
GO:0022008	neurogenesis	322	11	18.6	-7.6	0.99	1	0.6
GO:0071702	organic substance transport	365	13	21.1	-8.1	0.99	1	0.6
GO:0007010	cytoskeleton organization	257	8	14.8	-6.8	0.99	1	0.5
GO:0048666	neuron development	230	6	13.3	-7.3	0.99	1	0.5
GO:0120036	plasma membrane bounded cell projection organization	278	7	16.1	-9.1	1	1	0.4
GO:0030030	cell projection organization	285	7	16.5	-9.5	1	1	0.4

## Sheet: Cluster 40
Category ID	Category Name	#Genes Category	#Genes Assigned	#Genes Expected	#Genes Enriched	p-value	Corrected p-value	Fold
GO:0016125	sterol metabolic process	16	5.5	1.2	4.3	0.0006	0.396	4.7
GO:0008203	cholesterol metabolic process	16	5.5	1.2	4.3	0.0006	0.396	4.7
GO:0016042	lipid catabolic process	29	7.5	2.1	5.4	0.00077	0.462	3.5
GO:1902652	secondary alcohol metabolic process	17	5.5	1.2	4.3	0.00087	0.492	4.4
GO:0005759	mitochondrial matrix	23	6.5	1.7	4.8	0.00087	0.508	3.9
GO:0055088	lipid homeostasis	24	6.5	1.8	4.7	0.0012	0.574	3.7
GO:0065008	regulation of biological quality	479	50.5	35	15.5	0.0013	0.6	1.4
GO:0006955	immune response	136	19.5	9.9	9.6	0.0015	0.614	2
GO:0044281	small molecule metabolic process	187	25	13.7	11.3	0.0015	0.632	1.8
GO:0006629	lipid metabolic process	148	21	10.8	10.2	0.0018	0.702	1.9
GO:0044255	cellular lipid metabolic process	111	16.5	8.1	8.4	0.0022	0.752	2
GO:0033218	amide binding	49	10	3.6	6.4	0.0022	0.756	2.8
GO:0044242	cellular lipid catabolic process	21	6	1.5	4.5	0.003	0.846	3.9
GO:0009607	response to biotic stimulus	126	17.5	9.2	8.3	0.0035	0.878	1.9
GO:0005739	mitochondrion	220	26.5	16.1	10.4	0.0036	0.878	1.6
GO:0006631	fatty acid metabolic process	37	7.5	2.7	4.8	0.0042	0.902	2.8
GO:0006952	defense response	138	18.5	10.1	8.4	0.0042	0.902	1.8
GO:0043207	response to external biotic stimulus	119	16.5	8.7	7.8	0.0046	0.916	1.9
GO:0051707	response to other organism	119	16.5	8.7	7.8	0.0046	0.916	1.9
GO:0007611	learning or memory	38	7.5	2.8	4.7	0.005	0.926	2.7
GO:0033500	carbohydrate homeostasis	47	9	3.4	5.6	0.0057	0.93	2.6
GO:0042593	glucose homeostasis	47	9	3.4	5.6	0.0057	0.93	2.6
GO:0045087	innate immune response	57	10	4.2	5.8	0.0069	0.95	2.4
GO:0009617	response to bacterium	57	9.5	4.2	5.3	0.0069	0.95	2.3
GO:0019637	organophosphate metabolic process	105	14.5	7.7	6.8	0.0077	0.962	1.9
GO:0050890	cognition	41	8	3	5	0.0081	0.968	2.7
GO:0048878	chemical homeostasis	157	20	11.5	8.5	0.0082	0.968	1.7
GO:0008306	associative learning	19	5	1.4	3.6	0.0098	0.976	3.6
GO:0005509	calcium ion binding	69	10.5	5	5.5	0.0098	0.976	2.1
GO:0009605	response to external stimulus	283	30.5	20.7	9.8	0.01	0.976	1.5
GO:0042592	homeostatic process	226	25.5	16.5	9	0.01	0.976	1.5
GO:0022857	transmembrane transporter activity	89	12.5	6.5	6	0.01	0.978	1.9
GO:0008610	lipid biosynthetic process	81	12	5.9	6.1	0.01	0.986	2
GO:1901615	organic hydroxy compound metabolic process	53	8.5	3.9	4.6	0.01	0.986	2.2
GO:0002790	peptide secretion	37	7	2.7	4.3	0.02	0.996	2.6
GO:0008202	steroid metabolic process	29	6	2.1	3.9	0.02	0.996	2.8
GO:0071702	organic substance transport	365	36.5	26.7	9.8	0.02	0.996	1.4
GO:0006066	alcohol metabolic process	38	7	2.8	4.2	0.02	0.996	2.5
GO:0001678	cellular glucose homeostasis	30	6	2.2	3.8	0.02	0.996	2.7
GO:0031347	regulation of defense response	67	10	4.9	5.1	0.02	0.996	2
GO:0098542	defense response to other organism	77	11	5.6	5.4	0.02	0.996	2
GO:0019752	carboxylic acid metabolic process	87	11.5	6.4	5.1	0.02	0.996	1.8
GO:0010970	transport along microtubule	31	5.5	2.3	3.2	0.02	0.996	2.4
GO:0031224	intrinsic component of membrane	434	42	31.7	10.3	0.02	0.998	1.3
GO:0043436	oxoacid metabolic process	88	11.5	6.4	5.1	0.02	0.998	1.8
GO:0051962	positive regulation of nervous system development	59	9	4.3	4.7	0.02	0.998	2.1
GO:0009749	response to glucose	32	5.5	2.3	3.2	0.03	1	2.4
GO:0009746	response to hexose	32	5.5	2.3	3.2	0.03	1	2.4
GO:0034284	response to monosaccharide	32	5.5	2.3	3.2	0.03	1	2.4
GO:0050776	regulation of immune response	79	11	5.8	5.2	0.03	1	1.9
GO:0016021	integral component of membrane	425	41	31	10	0.03	1	1.3
GO:0015833	peptide transport	41	7	3	4	0.03	1	2.3
GO:0007612	learning	24	5	1.8	3.2	0.03	1	2.9
GO:0006082	organic acid metabolic process	90	12	6.6	5.4	0.03	1	1.8
GO:0055085	transmembrane transport	122	15	8.9	6.1	0.03	1	1.7
GO:0006006	glucose metabolic process	33	6	2.4	3.6	0.03	1	2.5
GO:0007623	circadian rhythm	42	7	3.1	3.9	0.03	1	2.3
GO:0042886	amide transport	42	7	3.1	3.9	0.03	1	2.3
GO:0009914	hormone transport	42	7	3.1	3.9	0.03	1	2.3
GO:0046879	hormone secretion	42	7	3.1	3.9	0.03	1	2.3
GO:0009314	response to radiation	71	10	5.2	4.8	0.03	1	1.9
GO:0009628	response to abiotic stimulus	145	16.5	10.6	5.9	0.03	1	1.6
GO:0003008	system process	190	20.5	13.9	6.6	0.03	1	1.5
GO:0031090	organelle membrane	320	32	23.4	8.6	0.03	1	1.4
GO:0022804	active transmembrane transporter activity	34	6	2.5	3.5	0.03	1	2.4
GO:0009743	response to carbohydrate	34	5.5	2.5	3	0.03	1	2.2
GO:0099111	microtubule-based transport	34	5.5	2.5	3	0.03	1	2.2
GO:0007204	positive regulation of cytosolic calcium ion concentration	34	5.5	2.5	3	0.03	1	2.2
GO:0031667	response to nutrient levels	53	8	3.9	4.1	0.04	1	2.1
GO:0032787	monocarboxylic acid metabolic process	53	8	3.9	4.1	0.04	1	2.1
GO:0050769	positive regulation of neurogenesis	53	7.5	3.9	3.6	0.04	1	1.9
GO:0010817	regulation of hormone levels	63	9	4.6	4.4	0.04	1	2
GO:0023061	signal release	63	9	4.6	4.4	0.04	1	2
GO:0051234	establishment of localization	615	55	44.9	10.1	0.04	1	1.2
GO:0032940	secretion by cell	117	14	8.5	5.5	0.04	1	1.6
GO:0050796	regulation of insulin secretion	27	5	2	3	0.04	1	2.5
GO:0007041	lysosomal transport	27	5	2	3	0.04	1	2.5
GO:0031349	positive regulation of defense response	27	5	2	3	0.04	1	2.5
GO:0046942	carboxylic acid transport	27	5	2	3	0.04	1	2.5
GO:0030072	peptide hormone secretion	36	6	2.6	3.4	0.04	1	2.3
GO:0030705	cytoskeleton-dependent intracellular transport	36	6	2.6	3.4	0.04	1	2.3
GO:0006644	phospholipid metabolic process	55	8	4	4	0.04	1	2
GO:0005975	carbohydrate metabolic process	86	11	6.3	4.7	0.04	1	1.8
GO:0050877	nervous system process	97	12	7.1	4.9	0.05	1	1.7
GO:0050767	regulation of neurogenesis	76	9.5	5.6	3.9	0.05	1	1.7
GO:0098588	bounding membrane of organelle	175	19	12.8	6.2	0.05	1	1.5
GO:0010876	lipid localization	56	8	4.1	3.9	0.05	1	2
GO:0051960	regulation of nervous system development	87	11	6.4	4.6	0.05	1	1.7
GO:0046883	regulation of hormone secretion	37	6	2.7	3.3	0.05	1	2.2
GO:0010628	positive regulation of gene expression	153	16.5	11.2	5.3	0.05	1	1.5
GO:1901681	sulfur compound binding	28	5	2	3	0.05	1	2.4
GO:0015711	organic anion transport	28	5	2	3	0.05	1	2.4
GO:0046903	secretion	131	14.5	9.6	4.9	0.05	1	1.5
GO:0016020	membrane	943	78.5	68.9	9.6	0.05	1	1.1
GO:0009991	response to extracellular stimulus	57	8	4.2	3.8	0.05	1	1.9
GO:0002831	regulation of response to biotic stimulus	38	6	2.8	3.2	0.05	1	2.2
GO:0019318	hexose metabolic process	38	6	2.8	3.2	0.05	1	2.2
GO:0071333	cellular response to glucose stimulus	29	5	2.1	2.9	0.06	1	2.4
GO:0071331	cellular response to hexose stimulus	29	5	2.1	2.9	0.06	1	2.4
GO:0071326	cellular response to monosaccharide stimulus	29	5	2.1	2.9	0.06	1	2.4
GO:0044282	small molecule catabolic process	29	5	2.1	2.9	0.06	1	2.4
GO:0006650	glycerophospholipid metabolic process	48	7	3.5	3.5	0.06	1	2
GO:0046486	glycerolipid metabolic process	58	8	4.2	3.8	0.06	1	1.9
GO:0031301	integral component of organelle membrane	58	7.5	4.2	3.3	0.06	1	1.8
GO:0006810	transport	589	51.5	43	8.5	0.06	1	1.2
GO:0006790	sulfur compound metabolic process	39	6	2.8	3.2	0.06	1	2.1
GO:0009416	response to light stimulus	49	7	3.6	3.4	0.06	1	2
GO:0031647	regulation of protein stability	49	6.5	3.6	2.9	0.06	1	1.8
GO:0090087	regulation of peptide transport	30	5	2.2	2.8	0.06	1	2.3
GO:0002791	regulation of peptide secretion	30	5	2.2	2.8	0.06	1	2.3
GO:0090276	regulation of peptide hormone secretion	30	5	2.2	2.8	0.06	1	2.3
GO:0055082	cellular chemical homeostasis	102	12	7.5	4.5	0.06	1	1.6
GO:0140352	export from cell	125	14	9.1	4.9	0.07	1	1.5
GO:0005996	monosaccharide metabolic process	40	6	2.9	3.1	0.07	1	2.1
GO:0007568	aging	40	6	2.9	3.1	0.07	1	2.1
GO:0006820	anion transport	40	6	2.9	3.1	0.07	1	2.1
GO:0051480	regulation of cytosolic calcium ion concentration	40	5.5	2.9	2.6	0.07	1	1.9
GO:0019725	cellular homeostasis	114	13	8.3	4.7	0.07	1	1.6
GO:0071705	nitrogen compound transport	316	29.5	23.1	6.4	0.07	1	1.3
GO:0071322	cellular response to carbohydrate stimulus	31	5	2.3	2.7	0.07	1	2.2
GO:0045184	establishment of protein localization	305	29	22.3	6.7	0.07	1	1.3
GO:0035592	establishment of protein localization to extracellular region	51	7	3.7	3.3	0.07	1	1.9
GO:0009306	protein secretion	51	7	3.7	3.3	0.07	1	1.9
GO:0043005	neuron projection	221	22	16.1	5.9	0.08	1	1.4
GO:0044283	small molecule biosynthetic process	62	7.5	4.5	3	0.08	1	1.7
GO:0043603	cellular amide metabolic process	128	13.5	9.4	4.1	0.08	1	1.4
GO:0030073	insulin secretion	32	5	2.3	2.7	0.08	1	2.1
GO:0050778	positive regulation of immune response	42	5.5	3.1	2.4	0.08	1	1.8
GO:0009986	cell surface	84	9.5	6.1	3.4	0.08	1	1.5
GO:0016491	oxidoreductase activity	63	8	4.6	3.4	0.08	1	1.7
GO:0051050	positive regulation of transport	141	14.5	10.3	4.2	0.08	1	1.4
GO:0001819	positive regulation of cytokine production	53	6.5	3.9	2.6	0.09	1	1.7
GO:0048167	regulation of synaptic plasticity	33	5	2.4	2.6	0.09	1	2.1
GO:0006753	nucleoside phosphate metabolic process	43	5.5	3.1	2.4	0.09	1	1.8
GO:0009117	nucleotide metabolic process	43	5.5	3.1	2.4	0.09	1	1.8
GO:0031300	intrinsic component of organelle membrane	64	7.5	4.7	2.8	0.09	1	1.6
GO:0070201	regulation of establishment of protein localization	97	11	7.1	3.9	0.09	1	1.6
GO:0071692	protein localization to extracellular region	54	7	3.9	3.1	0.09	1	1.8
GO:0005886	plasma membrane	556	47.5	40.6	6.9	0.1	1	1.2
GO:0015075	ion transmembrane transporter activity	65	7.5	4.7	2.8	0.1	1	1.6
GO:0061013	regulation of mRNA catabolic process	34	5	2.5	2.5	0.1	1	2
GO:0006874	cellular calcium ion homeostasis	55	7	4	3	0.1	1	1.7
GO:0002682	regulation of immune system process	157	16	11.5	4.5	0.1	1	1.4
GO:0033036	macromolecule localization	507	43.5	37	6.5	0.1	1	1.2
GO:0032101	regulation of response to external stimulus	122	13	8.9	4.1	0.1	1	1.5
GO:0010720	positive regulation of cell development	66	7.5	4.8	2.7	0.1	1	1.6
GO:0042391	regulation of membrane potential	45	5.5	3.3	2.2	0.11	1	1.7
GO:0009056	catabolic process	380	33.5	27.8	5.7	0.11	1	1.2
GO:0007034	vacuolar transport	35	5	2.6	2.4	0.11	1	2
GO:0060249	anatomical structure homeostasis	35	5	2.6	2.4	0.11	1	2
GO:0051650	establishment of vesicle localization	35	5	2.6	2.4	0.11	1	2
GO:0016192	vesicle-mediated transport	280	26	20.5	5.5	0.11	1	1.3
GO:0055086	nucleobase-containing small molecule metabolic process	56	7	4.1	2.9	0.11	1	1.7
GO:0048871	multicellular organismal homeostasis	56	6.5	4.1	2.4	0.11	1	1.6
GO:1901652	response to peptide	67	7.5	4.9	2.6	0.11	1	1.5
GO:0071944	cell periphery	602	51	44	7	0.11	1	1.2
GO:0006869	lipid transport	46	6	3.4	2.6	0.11	1	1.8
GO:0051240	positive regulation of multicellular organismal process	208	20	15.2	4.8	0.12	1	1.3
GO:0045017	glycerolipid biosynthetic process	36	5	2.6	2.4	0.12	1	1.9
GO:0006109	regulation of carbohydrate metabolic process	36	5	2.6	2.4	0.12	1	1.9
GO:0007005	mitochondrion organization	57	7	4.2	2.8	0.12	1	1.7
GO:0062012	regulation of small molecule metabolic process	57	7	4.2	2.8	0.12	1	1.7
GO:0044262	cellular carbohydrate metabolic process	57	6.5	4.2	2.3	0.12	1	1.6
GO:0006793	phosphorus metabolic process	436	37.5	31.8	5.7	0.12	1	1.2
GO:0048471	perinuclear region of cytoplasm	114	12	8.3	3.7	0.12	1	1.4
GO:0008324	cation transmembrane transporter activity	47	5.5	3.4	2.1	0.12	1	1.6
GO:0046649	lymphocyte activation	80	8.5	5.8	2.7	0.12	1	1.5
GO:0005615	extracellular space	80	8.5	5.8	2.7	0.12	1	1.5
GO:0005783	endoplasmic reticulum	235	21.5	17.2	4.3	0.13	1	1.3
GO:0043235	receptor complex	58	7	4.2	2.8	0.13	1	1.7
GO:0055074	calcium ion homeostasis	58	7	4.2	2.8	0.13	1	1.7
GO:0046907	intracellular transport	285	25.5	20.8	4.7	0.13	1	1.2
GO:0097193	intrinsic apoptotic signaling pathway	37	5	2.7	2.3	0.13	1	1.8
GO:0005743	mitochondrial inner membrane	37	5	2.7	2.3	0.13	1	1.8
GO:0051223	regulation of protein transport	92	10	6.7	3.3	0.13	1	1.5
GO:0120025	plasma membrane bounded cell projection	324	29	23.7	5.3	0.13	1	1.2
GO:0030133	transport vesicle	48	6	3.5	2.5	0.13	1	1.7
GO:0016050	vesicle organization	59	7	4.3	2.7	0.13	1	1.6
GO:0032103	positive regulation of response to external stimulus	59	7	4.3	2.7	0.13	1	1.6
GO:0031966	mitochondrial membrane	59	7	4.3	2.7	0.13	1	1.6
GO:0099177	regulation of trans-synaptic signaling	59	6.5	4.3	2.2	0.13	1	1.5
GO:0050804	modulation of chemical synaptic transmission	59	6.5	4.3	2.2	0.13	1	1.5
GO:0044248	cellular catabolic process	338	30	24.7	5.3	0.14	1	1.2
GO:0097435	supramolecular fiber organization	140	13.5	10.2	3.3	0.14	1	1.3
GO:0006796	phosphate-containing compound metabolic process	428	37	31.3	5.7	0.14	1	1.2
GO:0055065	metal ion homeostasis	82	9	6	3	0.14	1	1.5
GO:0009925	basal plasma membrane	38	5	2.8	2.2	0.14	1	1.8
GO:0007154	cell communication	745	61	54.4	6.6	0.14	1	1.1
GO:1901575	organic substance catabolic process	314	27.5	22.9	4.6	0.14	1	1.2
GO:0002520	immune system development	153	15	11.2	3.8	0.14	1	1.3
GO:0007018	microtubule-based movement	49	5.5	3.6	1.9	0.14	1	1.5
GO:0030098	lymphocyte differentiation	49	5.5	3.6	1.9	0.14	1	1.5
GO:0032879	regulation of localization	405	34.5	29.6	4.9	0.15	1	1.2
GO:0051648	vesicle localization	39	5	2.8	2.2	0.15	1	1.8
GO:0006163	purine nucleotide metabolic process	39	5	2.8	2.2	0.15	1	1.8
GO:0030424	axon	107	11	7.8	3.2	0.15	1	1.4
GO:1901564	organonitrogen compound metabolic process	870	70	63.6	6.4	0.15	1	1.1
GO:0051649	establishment of localization in cell	355	30.5	25.9	4.6	0.15	1	1.2
GO:0072503	cellular divalent inorganic cation homeostasis	61	7	4.5	2.5	0.15	1	1.6
GO:0051222	positive regulation of protein transport	50	5.5	3.7	1.8	0.15	1	1.5
GO:1903131	mononuclear cell differentiation	50	5.5	3.7	1.8	0.15	1	1.5
GO:0042802	identical protein binding	292	26	21.3	4.7	0.16	1	1.2
GO:0042995	cell projection	356	31	26	5	0.16	1	1.2
GO:0032559	adenyl ribonucleotide binding	280	24.5	20.5	4	0.16	1	1.2
GO:0030554	adenyl nucleotide binding	280	24.5	20.5	4	0.16	1	1.2
GO:0003013	circulatory system process	73	7.5	5.3	2.2	0.16	1	1.4
GO:0002521	leukocyte differentiation	73	7.5	5.3	2.2	0.16	1	1.4
GO:0045597	positive regulation of cell differentiation	156	14.5	11.4	3.1	0.16	1	1.3
GO:0008289	lipid binding	108	10.5	7.9	2.6	0.16	1	1.3
GO:1901135	carbohydrate derivative metabolic process	120	11.5	8.8	2.7	0.16	1	1.3
GO:0080134	regulation of response to stress	193	17.5	14.1	3.4	0.16	1	1.2
GO:0010941	regulation of cell death	243	21.5	17.8	3.7	0.16	1	1.2
GO:0050708	regulation of protein secretion	40	5	2.9	2.1	0.16	1	1.7
GO:0072521	purine-containing compound metabolic process	40	5	2.9	2.1	0.16	1	1.7
GO:0008654	phospholipid biosynthetic process	40	5	2.9	2.1	0.16	1	1.7
GO:1904951	positive regulation of establishment of protein localization	51	5.5	3.7	1.8	0.16	1	1.5
GO:0031032	actomyosin structure organization	51	5.5	3.7	1.8	0.16	1	1.5
GO:0065003	protein-containing complex assembly	194	17.5	14.2	3.3	0.17	1	1.2
GO:0031329	regulation of cellular catabolic process	145	14	10.6	3.4	0.17	1	1.3
GO:0048534	hematopoietic or lymphoid organ development	145	13.5	10.6	2.9	0.17	1	1.3
GO:0030097	hemopoiesis	133	12.5	9.7	2.8	0.17	1	1.3
GO:0031331	positive regulation of cellular catabolic process	86	9	6.3	2.7	0.17	1	1.4
GO:0005740	mitochondrial envelope	63	7	4.6	2.4	0.17	1	1.5
GO:0000323	lytic vacuole	52	5.5	3.8	1.7	0.17	1	1.4
GO:0005764	lysosome	52	5.5	3.8	1.7	0.17	1	1.4
GO:0051248	negative regulation of protein metabolic process	171	15.5	12.5	3	0.18	1	1.2
GO:0032989	cellular component morphogenesis	159	14.5	11.6	2.9	0.18	1	1.2
GO:0008104	protein localization	452	37.5	33	4.5	0.18	1	1.1
GO:0045321	leukocyte activation	99	10	7.2	2.8	0.18	1	1.4
GO:0090407	organophosphate biosynthetic process	64	7	4.7	2.3	0.18	1	1.5
GO:0012505	endomembrane system	585	47.5	42.7	4.8	0.18	1	1.1
GO:1903311	regulation of mRNA metabolic process	53	5.5	3.9	1.6	0.19	1	1.4
GO:0000139	Golgi membrane	53	5.5	3.9	1.6	0.19	1	1.4
GO:0031346	positive regulation of cell projection organization	76	7.5	5.6	1.9	0.19	1	1.4
GO:0045178	basal part of cell	42	5	3.1	1.9	0.19	1	1.6
GO:1902105	regulation of leukocyte differentiation	42	5	3.1	1.9	0.19	1	1.6
GO:2001020	regulation of response to DNA damage stimulus	42	5	3.1	1.9	0.19	1	1.6
GO:0001667	ameboidal-type cell migration	100	9.5	7.3	2.2	0.19	1	1.3
GO:0051130	positive regulation of cellular component organization	224	20	16.4	3.6	0.19	1	1.2
GO:0005102	signaling receptor binding	174	16	12.7	3.3	0.19	1	1.3
GO:1903530	regulation of secretion by cell	77	8	5.6	2.4	0.2	1	1.4
GO:0055080	cation homeostasis	89	9	6.5	2.5	0.2	1	1.4
GO:0044089	positive regulation of cellular component biogenesis	101	10	7.4	2.6	0.2	1	1.4
GO:0060284	regulation of cell development	101	9.5	7.4	2.1	0.2	1	1.3
GO:0016746	acyltransferase activity	43	5	3.1	1.9	0.2	1	1.6
GO:0046982	protein heterodimerization activity	43	5	3.1	1.9	0.2	1	1.6
GO:0072507	divalent inorganic cation homeostasis	66	7	4.8	2.2	0.2	1	1.5
GO:0051270	regulation of cellular component movement	188	16.5	13.7	2.8	0.2	1	1.2
GO:0098771	inorganic ion homeostasis	90	9	6.6	2.4	0.21	1	1.4
GO:0140535	intracellular protein-containing complex	151	13.5	11	2.5	0.21	1	1.2
GO:0030054	cell junction	316	26.5	23.1	3.4	0.21	1	1.1
GO:0110053	regulation of actin filament organization	55	6	4	2	0.21	1	1.5
GO:0051641	cellular localization	486	40	35.5	4.5	0.21	1	1.1
GO:0031410	cytoplasmic vesicle	291	25	21.3	3.7	0.21	1	1.2
GO:0098655	cation transmembrane transport	67	6.5	4.9	1.6	0.21	1	1.3
GO:0019866	organelle inner membrane	44	5	3.2	1.8	0.21	1	1.6
GO:0005802	trans-Golgi network	56	6	4.1	1.9	0.22	1	1.5
GO:0072659	protein localization to plasma membrane	56	5.5	4.1	1.4	0.22	1	1.3
GO:0016788	hydrolase activity, acting on ester bonds	104	9.5	7.6	1.9	0.22	1	1.3
GO:0006875	cellular metal ion homeostasis	68	7	5	2	0.22	1	1.4
GO:0006954	inflammatory response	68	6.5	5	1.5	0.22	1	1.3
GO:1902903	regulation of supramolecular fiber organization	80	7.5	5.8	1.7	0.23	1	1.3
GO:0048667	cell morphogenesis involved in neuron differentiation	129	12	9.4	2.6	0.23	1	1.3
GO:0006402	mRNA catabolic process	45	5	3.3	1.7	0.23	1	1.5
GO:0010001	glial cell differentiation	45	5	3.3	1.7	0.23	1	1.5
GO:0097708	intracellular vesicle	294	25	21.5	3.5	0.23	1	1.2
GO:0008219	cell death	307	26	22.4	3.6	0.23	1	1.2
GO:0006518	peptide metabolic process	105	9.5	7.7	1.8	0.23	1	1.2
GO:0015031	protein transport	282	24	20.6	3.4	0.23	1	1.2
GO:0051235	maintenance of location	57	5.5	4.2	1.3	0.23	1	1.3
GO:0032268	regulation of cellular protein metabolic process	360	29.5	26.3	3.2	0.23	1	1.1
GO:0001816	cytokine production	93	9	6.8	2.2	0.23	1	1.3
GO:0007409	axonogenesis	93	9	6.8	2.2	0.23	1	1.3
GO:1902532	negative regulation of intracellular signal transduction	93	8.5	6.8	1.7	0.23	1	1.3
GO:0005543	phospholipid binding	81	8	5.9	2.1	0.24	1	1.4
GO:0005768	endosome	155	13.5	11.3	2.2	0.24	1	1.2
GO:0033002	muscle cell proliferation	46	5	3.4	1.6	0.24	1	1.5
GO:0007267	cell-cell signaling	207	18	15.1	2.9	0.25	1	1.2
GO:0034655	nucleobase-containing compound catabolic process	58	5.5	4.2	1.3	0.25	1	1.3
GO:0009895	negative regulation of catabolic process	58	5.5	4.2	1.3	0.25	1	1.3
GO:0001817	regulation of cytokine production	82	8	6	2	0.25	1	1.3
GO:0051046	regulation of secretion	82	8	6	2	0.25	1	1.3
GO:0034220	ion transmembrane transport	82	8	6	2	0.25	1	1.3
GO:1901701	cellular response to oxygen-containing compound	169	15	12.3	2.7	0.25	1	1.2
GO:0051668	localization within membrane	119	11	8.7	2.3	0.25	1	1.3
GO:0051239	regulation of multicellular organismal process	376	31	27.5	3.5	0.25	1	1.1
GO:0050801	ion homeostasis	95	9	6.9	2.1	0.25	1	1.3
GO:0030659	cytoplasmic vesicle membrane	95	9	6.9	2.1	0.25	1	1.3
GO:0005737	cytoplasm	1493	112.5	109.1	3.4	0.26	1	1
GO:0032990	cell part morphogenesis	145	12.5	10.6	1.9	0.26	1	1.2
GO:0009894	regulation of catabolic process	183	15.5	13.4	2.1	0.26	1	1.2
GO:0005887	integral component of plasma membrane	120	11	8.8	2.2	0.26	1	1.3
GO:1901566	organonitrogen compound biosynthetic process	196	16.5	14.3	2.2	0.26	1	1.2
GO:0032956	regulation of actin cytoskeleton organization	71	6.5	5.2	1.3	0.26	1	1.3
GO:0051169	nuclear transport	59	6	4.3	1.7	0.26	1	1.4
GO:0042063	gliogenesis	59	6	4.3	1.7	0.26	1	1.4
GO:0006913	nucleocytoplasmic transport	59	6	4.3	1.7	0.26	1	1.4
GO:0046700	heterocycle catabolic process	59	5.5	4.3	1.2	0.26	1	1.3
GO:0044270	cellular nitrogen compound catabolic process	59	5.5	4.3	1.2	0.26	1	1.3
GO:1901361	organic cyclic compound catabolic process	59	5.5	4.3	1.2	0.26	1	1.3
GO:0019439	aromatic compound catabolic process	59	5.5	4.3	1.2	0.26	1	1.3
GO:1901700	response to oxygen-containing compound	209	18	15.3	2.7	0.26	1	1.2
GO:0010647	positive regulation of cell communication	248	20.5	18.1	2.4	0.26	1	1.1
GO:0097190	apoptotic signaling pathway	84	8	6.1	1.9	0.27	1	1.3
GO:0023056	positive regulation of signaling	249	20.5	18.2	2.3	0.27	1	1.1
GO:0048738	cardiac muscle tissue development	48	5	3.5	1.5	0.27	1	1.4
GO:0007265	Ras protein signal transduction	60	6	4.4	1.6	0.27	1	1.4
GO:0042578	phosphoric ester hydrolase activity	60	5.5	4.4	1.1	0.27	1	1.3
GO:0051049	regulation of transport	237	20	17.3	2.7	0.27	1	1.2
GO:0031984	organelle subcompartment	160	13.5	11.7	1.8	0.27	1	1.2
GO:0051246	regulation of protein metabolic process	394	31.5	28.8	2.7	0.27	1	1.1
GO:0006811	ion transport	135	12	9.9	2.1	0.28	1	1.2
GO:0001932	regulation of protein phosphorylation	186	16	13.6	2.4	0.28	1	1.2
GO:0009892	negative regulation of metabolic process	448	35.5	32.7	2.8	0.28	1	1.1
GO:0043254	regulation of protein-containing complex assembly	73	7	5.3	1.7	0.28	1	1.3
GO:0014706	striated muscle tissue development	73	7	5.3	1.7	0.28	1	1.3
GO:0051052	regulation of DNA metabolic process	73	6.5	5.3	1.2	0.28	1	1.2
GO:0005773	vacuole	73	6.5	5.3	1.2	0.28	1	1.2
GO:1901265	nucleoside phosphate binding	343	27.5	25.1	2.4	0.28	1	1.1
GO:0000166	nucleotide binding	343	27.5	25.1	2.4	0.28	1	1.1
GO:0016607	nuclear speck	61	5.5	4.5	1	0.28	1	1.2
GO:0012506	vesicle membrane	98	9	7.2	1.8	0.28	1	1.3
GO:0015318	inorganic molecular entity transmembrane transporter activity	49	5	3.6	1.4	0.29	1	1.4
GO:0006401	RNA catabolic process	49	5	3.6	1.4	0.29	1	1.4
GO:0031226	intrinsic component of plasma membrane	124	11	9.1	1.9	0.29	1	1.2
GO:0044703	multi-organism reproductive process	124	10.5	9.1	1.4	0.29	1	1.2
GO:0006468	protein phosphorylation	292	24	21.3	2.7	0.29	1	1.1
GO:0051656	establishment of organelle localization	74	7	5.4	1.6	0.29	1	1.3
GO:0060537	muscle tissue development	74	7	5.4	1.6	0.29	1	1.3
GO:0051094	positive regulation of developmental process	214	18	15.6	2.4	0.29	1	1.2
GO:1902531	regulation of intracellular signal transduction	253	20.5	18.5	2	0.29	1	1.1
GO:0061564	axon development	99	9	7.2	1.8	0.29	1	1.2
GO:0042175	nuclear outer membrane-endoplasmic reticulum membrane network	99	8.5	7.2	1.3	0.29	1	1.2
GO:0007165	signal transduction	692	53.5	50.6	2.9	0.3	1	1.1
GO:0051716	cellular response to stimulus	868	66.5	63.4	3.1	0.3	1	1
GO:0098797	plasma membrane protein complex	62	5.5	4.5	1	0.3	1	1.2
GO:0098662	inorganic cation transmembrane transport	62	5.5	4.5	1	0.3	1	1.2
GO:0009891	positive regulation of biosynthetic process	319	25.5	23.3	2.2	0.3	1	1.1
GO:0031982	vesicle	306	25	22.4	2.6	0.3	1	1.1
GO:0010629	negative regulation of gene expression	163	14	11.9	2.1	0.3	1	1.2
GO:0061919	process utilizing autophagic mechanism	87	7.5	6.4	1.1	0.3	1	1.2
GO:0006914	autophagy	87	7.5	6.4	1.1	0.3	1	1.2
GO:0048812	neuron projection morphogenesis	138	11.5	10.1	1.4	0.3	1	1.1
GO:0030003	cellular cation homeostasis	75	7	5.5	1.5	0.31	1	1.3
GO:0005524	ATP binding	268	21.5	19.6	1.9	0.31	1	1.1
GO:0032880	regulation of protein localization	164	14	12	2	0.31	1	1.2
GO:0000904	cell morphogenesis involved in differentiation	164	13.5	12	1.5	0.31	1	1.1
GO:0030334	regulation of cell migration	177	14.5	12.9	1.6	0.31	1	1.1
GO:2000026	regulation of multicellular organismal development	216	17.5	15.8	1.7	0.31	1	1.1
GO:0010646	regulation of cell communication	507	40	37	3	0.31	1	1.1
GO:0034248	regulation of cellular amide metabolic process	63	5.5	4.6	0.9	0.31	1	1.2
GO:0012501	programmed cell death	282	22.5	20.6	1.9	0.31	1	1.1
GO:0002252	immune effector process	51	5	3.7	1.3	0.31	1	1.3
GO:0030312	external encapsulating structure	51	5	3.7	1.3	0.31	1	1.3
GO:0030055	cell-substrate junction	51	5	3.7	1.3	0.31	1	1.3
GO:0019216	regulation of lipid metabolic process	51	5	3.7	1.3	0.31	1	1.3
GO:0031012	extracellular matrix	51	5	3.7	1.3	0.31	1	1.3
GO:0048666	neuron development	230	19	16.8	2.2	0.32	1	1.1
GO:0051174	regulation of phosphorus metabolic process	230	18.5	16.8	1.7	0.32	1	1.1
GO:0019220	regulation of phosphate metabolic process	230	18.5	16.8	1.7	0.32	1	1.1
GO:0006873	cellular ion homeostasis	76	7	5.6	1.4	0.32	1	1.3
GO:0098916	anterograde trans-synaptic signaling	76	6.5	5.6	0.9	0.32	1	1.2
GO:0007268	chemical synaptic transmission	76	6.5	5.6	0.9	0.32	1	1.2
GO:0046983	protein dimerization activity	140	12	10.2	1.8	0.32	1	1.2
GO:0032535	regulation of cellular component size	64	5.5	4.7	0.8	0.32	1	1.2
GO:0032386	regulation of intracellular transport	64	5.5	4.7	0.8	0.32	1	1.2
GO:0008283	cell population proliferation	297	23.5	21.7	1.8	0.32	1	1.1
GO:0023051	regulation of signaling	510	40	37.3	2.7	0.33	1	1.1
GO:0097367	carbohydrate derivative binding	337	26.5	24.6	1.9	0.33	1	1.1
GO:0001775	cell activation	115	10	8.4	1.6	0.33	1	1.2
GO:0031328	positive regulation of cellular biosynthetic process	311	24.5	22.7	1.8	0.33	1	1.1
GO:0048193	Golgi vesicle transport	77	7	5.6	1.4	0.33	1	1.2
GO:0032970	regulation of actin filament-based process	77	6.5	5.6	0.9	0.33	1	1.2
GO:2000145	regulation of cell motility	180	14.5	13.1	1.4	0.33	1	1.1
GO:0019538	protein metabolic process	809	61.5	59.1	2.4	0.34	1	1
GO:0009896	positive regulation of catabolic process	103	9	7.5	1.5	0.34	1	1.2
GO:1990778	protein localization to cell periphery	65	5.5	4.7	0.8	0.34	1	1.2
GO:0043067	regulation of programmed cell death	220	17.5	16.1	1.4	0.34	1	1.1
GO:0048584	positive regulation of response to stimulus	286	23	20.9	2.1	0.34	1	1.1
GO:0005794	Golgi apparatus	273	21.5	19.9	1.6	0.34	1	1.1
GO:0051128	regulation of cellular component organization	446	34.5	32.6	1.9	0.34	1	1.1
GO:0099537	trans-synaptic signaling	78	6.5	5.7	0.8	0.34	1	1.1
GO:2001233	regulation of apoptotic signaling pathway	53	5	3.9	1.1	0.34	1	1.3
GO:0016071	mRNA metabolic process	104	8.5	7.6	0.9	0.35	1	1.1
GO:0022603	regulation of anatomical structure morphogenesis	182	14.5	13.3	1.2	0.35	1	1.1
GO:0032269	negative regulation of cellular protein metabolic process	156	12.5	11.4	1.1	0.35	1	1.1
GO:0120039	plasma membrane bounded cell projection morphogenesis	143	11.5	10.4	1.1	0.35	1	1.1
GO:0048858	cell projection morphogenesis	143	11.5	10.4	1.1	0.35	1	1.1
GO:0106311	protein threonine kinase activity	66	5.5	4.8	0.7	0.35	1	1.1
GO:0106310	protein serine kinase activity	66	5.5	4.8	0.7	0.35	1	1.1
GO:0006412	translation	79	6.5	5.8	0.7	0.35	1	1.1
GO:0017076	purine nucleotide binding	315	25	23	2	0.36	1	1.1
GO:0032555	purine ribonucleotide binding	315	25	23	2	0.36	1	1.1
GO:0061024	membrane organization	118	10	8.6	1.4	0.36	1	1.2
GO:0022607	cellular component assembly	409	31.5	29.9	1.6	0.36	1	1.1
GO:0032553	ribonucleotide binding	316	25	23.1	1.9	0.36	1	1.1
GO:0010605	negative regulation of macromolecule metabolic process	423	33	30.9	2.1	0.36	1	1.1
GO:0098552	side of membrane	67	6	4.9	1.1	0.36	1	1.2
GO:0098660	inorganic ion transmembrane transport	67	5.5	4.9	0.6	0.36	1	1.1
GO:0008015	blood circulation	67	5.5	4.9	0.6	0.36	1	1.1
GO:0044877	protein-containing complex binding	237	18.5	17.3	1.2	0.37	1	1.1
GO:0031267	small GTPase binding	80	7	5.8	1.2	0.37	1	1.2
GO:0060548	negative regulation of cell death	158	13	11.5	1.5	0.37	1	1.1
GO:0043933	protein-containing complex subunit organization	224	17.5	16.4	1.1	0.37	1	1.1
GO:0040012	regulation of locomotion	185	15	13.5	1.5	0.37	1	1.1
GO:0010557	positive regulation of macromolecule biosynthetic process	305	23.5	22.3	1.2	0.38	1	1.1
GO:0099503	secretory vesicle	68	6	5	1	0.38	1	1.2
GO:0036094	small molecule binding	372	28.5	27.2	1.3	0.38	1	1
GO:0005576	extracellular region	120	10	8.8	1.2	0.38	1	1.1
GO:0034329	cell junction assembly	81	7	5.9	1.1	0.38	1	1.2
GO:0007264	small GTPase mediated signal transduction	81	7	5.9	1.1	0.38	1	1.2
GO:0006897	endocytosis	107	9	7.8	1.2	0.38	1	1.2
GO:0005789	endoplasmic reticulum membrane	94	7.5	6.9	0.6	0.38	1	1.1
GO:0098796	membrane protein complex	147	11.5	10.7	0.8	0.39	1	1.1
GO:0043434	response to peptide hormone	56	5	4.1	0.9	0.39	1	1.2
GO:0044087	regulation of cellular component biogenesis	187	15	13.7	1.3	0.39	1	1.1
GO:0033993	response to lipid	108	9	7.9	1.1	0.39	1	1.1
GO:0098791	Golgi apparatus subcompartment	69	6	5	1	0.39	1	1.2
GO:0099572	postsynaptic specialization	69	5.5	5	0.5	0.39	1	1.1
GO:0032279	asymmetric synapse	69	5.5	5	0.5	0.39	1	1.1
GO:0043086	negative regulation of catalytic activity	69	5.5	5	0.5	0.39	1	1.1
GO:0043604	amide biosynthetic process	95	7.5	6.9	0.6	0.39	1	1.1
GO:0031252	cell leading edge	95	7.5	6.9	0.6	0.39	1	1.1
GO:0031975	envelope	135	11	9.9	1.1	0.4	1	1.1
GO:0031967	organelle envelope	135	11	9.9	1.1	0.4	1	1.1
GO:0043549	regulation of kinase activity	122	9.5	8.9	0.6	0.4	1	1.1
GO:0005829	cytosol	619	46.5	45.2	1.3	0.4	1	1
GO:0071396	cellular response to lipid	83	6.5	6.1	0.4	0.4	1	1.1
GO:1903706	regulation of hemopoiesis	57	5	4.2	0.8	0.4	1	1.2
GO:0000151	ubiquitin ligase complex	57	5	4.2	0.8	0.4	1	1.2
GO:0010035	response to inorganic substance	57	5	4.2	0.8	0.4	1	1.2
GO:0098793	presynapse	70	5.5	5.1	0.4	0.4	1	1.1
GO:0007166	cell surface receptor signaling pathway	377	28.5	27.5	1	0.41	1	1
GO:0042981	regulation of apoptotic process	216	16.5	15.8	0.7	0.41	1	1
GO:0060341	regulation of cellular localization	163	13	11.9	1.1	0.41	1	1.1
GO:0010975	regulation of neuron projection development	110	9	8	1	0.41	1	1.1
GO:0070013	intracellular organelle lumen	716	54	52.3	1.7	0.41	1	1
GO:0043233	organelle lumen	716	54	52.3	1.7	0.41	1	1
GO:0031974	membrane-enclosed lumen	716	54	52.3	1.7	0.41	1	1
GO:0033043	regulation of organelle organization	230	18	16.8	1.2	0.41	1	1.1
GO:0051640	organelle localization	97	8	7.1	0.9	0.41	1	1.1
GO:0098827	endoplasmic reticulum subcompartment	97	7.5	7.1	0.4	0.41	1	1.1
GO:0006281	DNA repair	84	6.5	6.1	0.4	0.42	1	1.1
GO:0043043	peptide biosynthetic process	84	6.5	6.1	0.4	0.42	1	1.1
GO:0051338	regulation of transferase activity	137	10.5	10	0.5	0.42	1	1
GO:0031589	cell-substrate adhesion	71	5.5	5.2	0.3	0.42	1	1.1
GO:0006928	movement of cell or subcellular component	338	25.5	24.7	0.8	0.42	1	1
GO:0031399	regulation of protein modification process	258	20	18.8	1.2	0.42	1	1.1
GO:0004674	protein serine/threonine kinase activity	111	8.5	8.1	0.4	0.42	1	1
GO:0061061	muscle structure development	111	8.5	8.1	0.4	0.42	1	1
GO:0042325	regulation of phosphorylation	218	17	15.9	1.1	0.43	1	1.1
GO:0030182	neuron differentiation	272	20.5	19.9	0.6	0.43	1	1
GO:0099536	synaptic signaling	85	6.5	6.2	0.3	0.43	1	1
GO:0010638	positive regulation of organelle organization	125	10	9.1	0.9	0.43	1	1.1
GO:0098984	neuron to neuron synapse	72	5.5	5.3	0.2	0.43	1	1
GO:0010562	positive regulation of phosphorus metabolic process	152	11.5	11.1	0.4	0.43	1	1
GO:0045937	positive regulation of phosphate metabolic process	152	11.5	11.1	0.4	0.43	1	1
GO:0006950	response to stress	449	34	32.8	1.2	0.44	1	1
GO:0045202	synapse	206	16	15	1	0.44	1	1.1
GO:0044267	cellular protein metabolic process	748	56	54.6	1.4	0.44	1	1
GO:0010498	proteasomal protein catabolic process	99	7.5	7.2	0.3	0.44	1	1
GO:0016310	phosphorylation	329	25	24	1	0.45	1	1
GO:0032270	positive regulation of cellular protein metabolic process	221	16.5	16.1	0.4	0.45	1	1
GO:0007015	actin filament organization	87	7	6.4	0.6	0.45	1	1.1
GO:0002684	positive regulation of immune system process	87	7	6.4	0.6	0.45	1	1.1
GO:0043161	proteasome-mediated ubiquitin-dependent protein catabolic process	87	6.5	6.4	0.1	0.45	1	1
GO:0006915	apoptotic process	276	20.5	20.2	0.3	0.46	1	1
GO:0009967	positive regulation of signal transduction	222	17	16.2	0.8	0.46	1	1
GO:0048699	generation of neurons	304	23	22.2	0.8	0.46	1	1
GO:0043168	anion binding	372	27.5	27.2	0.3	0.46	1	1
GO:0016197	endosomal transport	61	5	4.5	0.5	0.46	1	1.1
GO:0016787	hydrolase activity	291	21.5	21.3	0.2	0.47	1	1
GO:0042221	response to chemical	495	36.5	36.2	0.3	0.47	1	1
GO:0016773	phosphotransferase activity, alcohol group as acceptor	156	12	11.4	0.6	0.47	1	1.1
GO:0043066	negative regulation of apoptotic process	129	9.5	9.4	0.1	0.47	1	1
GO:0072657	protein localization to membrane	102	8	7.5	0.5	0.47	1	1.1
GO:0051493	regulation of cytoskeleton organization	102	8	7.5	0.5	0.47	1	1.1
GO:0009058	biosynthetic process	742	55	54.2	0.8	0.48	1	1
GO:0051172	negative regulation of nitrogen compound metabolic process	374	27.5	27.3	0.2	0.48	1	1
GO:0031344	regulation of cell projection organization	143	11	10.4	0.6	0.48	1	1.1
GO:0120035	regulation of plasma membrane bounded cell projection organization	143	11	10.4	0.6	0.48	1	1.1
GO:1901698	response to nitrogen compound	143	10.5	10.4	0.1	0.48	1	1
GO:0006812	cation transport	103	7.5	7.5	0	0.48	1	1
GO:0010631	epithelial cell migration	76	6	5.6	0.4	0.49	1	1.1
GO:0090132	epithelium migration	76	6	5.6	0.4	0.49	1	1.1
GO:0090130	tissue migration	76	6	5.6	0.4	0.49	1	1.1
GO:0016358	dendrite development	76	6	5.6	0.4	0.49	1	1.1
GO:0048589	developmental growth	144	11	10.5	0.5	0.49	1	1
GO:0010243	response to organonitrogen compound	131	10	9.6	0.4	0.49	1	1
GO:0002694	regulation of leukocyte activation	63	5	4.6	0.4	0.49	1	1.1
GO:0051254	positive regulation of RNA metabolic process	295	21.5	21.5	0	0.5	1	1
GO:0042327	positive regulation of phosphorylation	145	11	10.6	0.4	0.5	1	1
GO:0150063	visual system development	77	5.5	5.6	-0.1	0.5	1	1
GO:0001654	eye development	77	5.5	5.6	-0.1	0.5	1	1
GO:0048880	sensory system development	77	5.5	5.6	-0.1	0.5	1	1
GO:1901576	organic substance biosynthetic process	733	53.5	53.5	0	0.5	1	1
GO:0050790	regulation of catalytic activity	255	19	18.6	0.4	0.5	1	1
GO:0044265	cellular macromolecule catabolic process	214	15.5	15.6	-0.1	0.5	1	1
GO:0005730	nucleolus	146	11	10.7	0.3	0.51	1	1
GO:0006464	cellular protein modification process	611	45	44.6	0.4	0.51	1	1
GO:0036211	protein modification process	611	45	44.6	0.4	0.51	1	1
GO:0045786	negative regulation of cell cycle	64	5	4.7	0.3	0.51	1	1.1
GO:1901987	regulation of cell cycle phase transition	78	6	5.7	0.3	0.51	1	1.1
GO:1901137	carbohydrate derivative biosynthetic process	78	5.5	5.7	-0.2	0.51	1	1
GO:0051020	GTPase binding	92	7	6.7	0.3	0.51	1	1
GO:0016301	kinase activity	161	12	11.8	0.2	0.52	1	1
GO:0080135	regulation of cellular response to stress	120	9	8.8	0.2	0.52	1	1
GO:0046777	protein autophosphorylation	65	5	4.7	0.3	0.52	1	1.1
GO:0034504	protein localization to nucleus	65	5	4.7	0.3	0.52	1	1.1
GO:0044389	ubiquitin-like protein ligase binding	65	5	4.7	0.3	0.52	1	1.1
GO:0043069	negative regulation of programmed cell death	134	9.5	9.8	-0.3	0.52	1	1
GO:0042127	regulation of cell population proliferation	258	19	18.8	0.2	0.52	1	1
GO:0044249	cellular biosynthetic process	724	53	52.9	0.1	0.52	1	1
GO:0000902	cell morphogenesis	217	16	15.9	0.1	0.53	1	1
GO:0045859	regulation of protein kinase activity	93	7	6.8	0.2	0.53	1	1
GO:0060627	regulation of vesicle-mediated transport	93	7	6.8	0.2	0.53	1	1
GO:0071345	cellular response to cytokine stimulus	93	6.5	6.8	-0.3	0.53	1	1
GO:0036477	somatodendritic compartment	162	11.5	11.8	-0.3	0.53	1	1
GO:0016740	transferase activity	410	30	30	0	0.53	1	1
GO:0045935	positive regulation of nucleobase-containing compound metabolic process	328	23.5	24	-0.5	0.53	1	1
GO:0051129	negative regulation of cellular component organization	149	10.5	10.9	-0.4	0.53	1	1
GO:0098590	plasma membrane region	163	12	11.9	0.1	0.54	1	1
GO:0051726	regulation of cell cycle	177	12.5	12.9	-0.4	0.54	1	1
GO:0006974	cellular response to DNA damage stimulus	136	10	9.9	0.1	0.54	1	1
GO:0048583	regulation of response to stimulus	563	40.5	41.1	-0.6	0.54	1	1
GO:0035639	purine ribonucleoside triphosphate binding	302	22	22.1	-0.1	0.54	1	1
GO:0044085	cellular component biogenesis	440	32	32.1	-0.1	0.55	1	1
GO:0005654	nucleoplasm	605	44	44.2	-0.2	0.55	1	1
GO:0043010	camera-type eye development	67	5	4.9	0.1	0.55	1	1
GO:0019953	sexual reproduction	109	8	8	0	0.55	1	1
GO:0098794	postsynapse	109	8	8	0	0.55	1	1
GO:0032504	multicellular organism reproduction	109	8	8	0	0.55	1	1
GO:0048609	multicellular organismal reproductive process	109	8	8	0	0.55	1	1
GO:0043412	macromolecule modification	634	45.5	46.3	-0.8	0.56	1	1
GO:0031324	negative regulation of cellular metabolic process	387	28	28.3	-0.3	0.56	1	1
GO:0031981	nuclear lumen	676	49	49.4	-0.4	0.56	1	1
GO:0051347	positive regulation of transferase activity	96	6.5	7	-0.5	0.56	1	0.9
GO:0006259	DNA metabolic process	138	10	10.1	-0.1	0.56	1	1
GO:0043085	positive regulation of catalytic activity	180	13	13.1	-0.1	0.56	1	1
GO:0051674	localization of cell	278	20	20.3	-0.3	0.57	1	1
GO:0048870	cell motility	278	20	20.3	-0.3	0.57	1	1
GO:1903827	regulation of cellular protein localization	111	7.5	8.1	-0.6	0.57	1	0.9
GO:0033674	positive regulation of kinase activity	83	5.5	6.1	-0.6	0.57	1	0.9
GO:0071704	organic substance metabolic process	1335	97	97.5	-0.5	0.58	1	1
GO:0016772	transferase activity, transferring phosphorus-containing groups	182	13	13.3	-0.3	0.58	1	1
GO:0007155	cell adhesion	196	13.5	14.3	-0.8	0.58	1	0.9
GO:0031175	neuron projection development	210	15	15.3	-0.3	0.58	1	1
GO:0070161	anchoring junction	126	9	9.2	-0.2	0.58	1	1
GO:0019899	enzyme binding	446	32	32.6	-0.6	0.58	1	1
GO:1905114	cell surface receptor signaling pathway involved in cell-cell signaling	98	7	7.2	-0.2	0.58	1	1
GO:0048518	positive regulation of biological process	873	62.5	63.8	-1.3	0.59	1	1
GO:0022008	neurogenesis	322	23	23.5	-0.5	0.59	1	1
GO:0010608	posttranscriptional regulation of gene expression	84	6	6.1	-0.1	0.59	1	1
GO:0071310	cellular response to organic substance	350	25	25.6	-0.6	0.59	1	1
GO:1901565	organonitrogen compound catabolic process	225	15.5	16.4	-0.9	0.59	1	0.9
GO:0050865	regulation of cell activation	70	5	5.1	-0.1	0.59	1	1
GO:1903508	positive regulation of nucleic acid-templated transcription	267	19	19.5	-0.5	0.59	1	1
GO:0045893	positive regulation of transcription, DNA-templated	267	19	19.5	-0.5	0.59	1	1
GO:0004672	protein kinase activity	141	10	10.3	-0.3	0.59	1	1
GO:0001934	positive regulation of protein phosphorylation	127	9	9.3	-0.3	0.59	1	1
GO:0009725	response to hormone	113	8	8.3	-0.3	0.59	1	1
GO:0000785	chromatin	113	7.5	8.3	-0.8	0.59	1	0.9
GO:0016477	cell migration	268	19	19.6	-0.6	0.6	1	1
GO:1902680	positive regulation of RNA biosynthetic process	268	19	19.6	-0.6	0.6	1	1
GO:0070887	cellular response to chemical stimulus	408	28.5	29.8	-1.3	0.6	1	1
GO:0051247	positive regulation of protein metabolic process	241	16.5	17.6	-1.1	0.6	1	0.9
GO:0030029	actin filament-based process	157	10.5	11.5	-1	0.61	1	0.9
GO:0030036	actin cytoskeleton organization	143	10	10.4	-0.4	0.61	1	1
GO:0005911	cell-cell junction	86	6	6.3	-0.3	0.61	1	1
GO:0030001	metal ion transport	86	5.5	6.3	-0.8	0.61	1	0.9
GO:1990904	ribonucleoprotein complex	72	5	5.3	-0.3	0.62	1	1
GO:1990234	transferase complex	158	10.5	11.5	-1	0.62	1	0.9
GO:0044770	cell cycle phase transition	101	7	7.4	-0.4	0.62	1	0.9
GO:0006996	organelle organization	646	46	47.2	-1.2	0.62	1	1
GO:1902533	positive regulation of intracellular signal transduction	130	9	9.5	-0.5	0.62	1	0.9
GO:0006511	ubiquitin-dependent protein catabolic process	130	8.5	9.5	-1	0.62	1	0.9
GO:0016055	Wnt signaling pathway	87	6	6.4	-0.4	0.62	1	0.9
GO:0050808	synapse organization	87	6	6.4	-0.4	0.62	1	0.9
GO:0198738	cell-cell signaling by wnt	87	6	6.4	-0.4	0.62	1	0.9
GO:0090066	regulation of anatomical structure size	87	5.5	6.4	-0.9	0.62	1	0.9
GO:0071417	cellular response to organonitrogen compound	87	5.5	6.4	-0.9	0.62	1	0.9
GO:0007276	gamete generation	87	5.5	6.4	-0.9	0.62	1	0.9
GO:0034645	cellular macromolecule biosynthetic process	633	44.5	46.2	-1.7	0.62	1	1
GO:0050794	regulation of cellular process	1317	95	96.2	-1.2	0.62	1	1
GO:0048523	negative regulation of cellular process	716	50.5	52.3	-1.8	0.62	1	1
GO:0044093	positive regulation of molecular function	244	17	17.8	-0.8	0.63	1	1
GO:0065009	regulation of molecular function	357	24.5	26.1	-1.6	0.63	1	0.9
GO:0048285	organelle fission	88	6	6.4	-0.4	0.63	1	0.9
GO:0099513	polymeric cytoskeletal fiber	88	5.5	6.4	-0.9	0.63	1	0.9
GO:0010467	gene expression	732	52	53.5	-1.5	0.63	1	1
GO:0019941	modification-dependent protein catabolic process	132	8.5	9.6	-1.1	0.64	1	0.9
GO:0005515	protein binding	1253	89.5	91.5	-2	0.64	1	1
GO:0010033	response to organic substance	401	27.5	29.3	-1.8	0.64	1	0.9
GO:0051345	positive regulation of hydrolase activity	89	5.5	6.5	-1	0.64	1	0.8
GO:0048519	negative regulation of biological process	762	53.5	55.7	-2.2	0.65	1	1
GO:0034622	cellular protein-containing complex assembly	133	9	9.7	-0.7	0.65	1	0.9
GO:0043632	modification-dependent macromolecule catabolic process	133	8.5	9.7	-1.2	0.65	1	0.9
GO:0044271	cellular nitrogen compound biosynthetic process	584	41	42.7	-1.7	0.65	1	1
GO:0034097	response to cytokine	105	6.5	7.7	-1.2	0.66	1	0.8
GO:0044257	cellular protein catabolic process	163	10.5	11.9	-1.4	0.66	1	0.9
GO:0035556	intracellular signal transduction	376	25.5	27.5	-2	0.66	1	0.9
GO:0030425	dendrite	120	7.5	8.8	-1.3	0.66	1	0.9
GO:0008233	peptidase activity	76	5	5.6	-0.6	0.66	1	0.9
GO:0009059	macromolecule biosynthetic process	642	44.5	46.9	-2.4	0.67	1	0.9
GO:1902494	catalytic complex	250	16.5	18.3	-1.8	0.67	1	0.9
GO:0097447	dendritic tree	121	7.5	8.8	-1.3	0.67	1	0.8
GO:0044237	cellular metabolic process	1314	94	96	-2	0.67	1	1
GO:0030162	regulation of proteolysis	92	5.5	6.7	-1.2	0.68	1	0.8
GO:0009966	regulation of signal transduction	463	32	33.8	-1.8	0.68	1	0.9
GO:0051603	proteolysis involved in cellular protein catabolic process	151	9.5	11	-1.5	0.68	1	0.9
GO:0034613	cellular protein localization	324	22	23.7	-1.7	0.69	1	0.9
GO:0048856	anatomical structure development	828	58	60.5	-2.5	0.7	1	1
GO:0015629	actin cytoskeleton	94	5.5	6.9	-1.4	0.7	1	0.8
GO:0051272	positive regulation of cellular component movement	109	6.5	8	-1.5	0.7	1	0.8
GO:0070727	cellular macromolecule localization	326	22	23.8	-1.8	0.7	1	0.9
GO:0003723	RNA binding	168	11	12.3	-1.3	0.7	1	0.9
GO:0072359	circulatory system development	226	14.5	16.5	-2	0.7	1	0.9
GO:0009057	macromolecule catabolic process	255	17	18.6	-1.6	0.7	1	0.9
GO:2000113	negative regulation of cellular macromolecule biosynthetic process	241	15.5	17.6	-2.1	0.7	1	0.9
GO:0007275	multicellular organism development	775	54	56.6	-2.6	0.71	1	1
GO:0031401	positive regulation of protein modification process	169	11	12.3	-1.3	0.71	1	0.9
GO:1901699	cellular response to nitrogen compound	95	6	6.9	-0.9	0.71	1	0.9
GO:0010604	positive regulation of macromolecule metabolic process	539	37	39.4	-2.4	0.71	1	0.9
GO:0034330	cell junction organization	140	9	10.2	-1.2	0.71	1	0.9
GO:0006508	proteolysis	242	15.5	17.7	-2.2	0.71	1	0.9
GO:0045595	regulation of cell differentiation	257	17	18.8	-1.8	0.71	1	0.9
GO:0050793	regulation of developmental process	400	27	29.2	-2.2	0.72	1	0.9
GO:0045934	negative regulation of nucleobase-containing compound metabolic process	243	15.5	17.8	-2.3	0.72	1	0.9
GO:0044092	negative regulation of molecular function	126	8	9.2	-1.2	0.72	1	0.9
GO:0010256	endomembrane system organization	96	6	7	-1	0.72	1	0.9
GO:0005667	transcription regulator complex	96	5.5	7	-1.5	0.72	1	0.8
GO:0048731	system development	709	48.5	51.8	-3.3	0.72	1	0.9
GO:1901360	organic cyclic compound metabolic process	723	49.5	52.8	-3.3	0.72	1	0.9
GO:0009889	regulation of biosynthetic process	556	38	40.6	-2.6	0.72	1	0.9
GO:0048522	positive regulation of cellular process	834	57.5	60.9	-3.4	0.72	1	0.9
GO:0048468	cell development	373	25	27.2	-2.2	0.72	1	0.9
GO:0005694	chromosome	186	11.5	13.6	-2.1	0.72	1	0.8
GO:0031400	negative regulation of protein modification process	97	5.5	7.1	-1.6	0.73	1	0.8
GO:0042803	protein homodimerization activity	97	5.5	7.1	-1.6	0.73	1	0.8
GO:0010558	negative regulation of macromolecule biosynthetic process	245	15.5	17.9	-2.4	0.73	1	0.9
GO:0007423	sensory organ development	98	5.5	7.2	-1.7	0.74	1	0.8
GO:0031326	regulation of cellular biosynthetic process	545	36.5	39.8	-3.3	0.74	1	0.9
GO:0045944	positive regulation of transcription by RNA polymerase II	217	13.5	15.9	-2.4	0.74	1	0.9
GO:0043227	membrane-bounded organelle	1555	110.5	113.6	-3.1	0.74	1	1
GO:0016049	cell growth	83	5	6.1	-1.1	0.74	1	0.8
GO:0043231	intracellular membrane-bounded organelle	1529	109	111.7	-2.7	0.74	1	1
GO:0009893	positive regulation of metabolic process	575	39	42	-3	0.74	1	0.9
GO:0016043	cellular component organization	922	64	67.4	-3.4	0.75	1	1
GO:0031327	negative regulation of cellular biosynthetic process	248	15.5	18.1	-2.6	0.75	1	0.9
GO:0018209	peptidyl-serine modification	84	5	6.1	-1.1	0.75	1	0.8
GO:0140297	DNA-binding transcription factor binding	84	5	6.1	-1.1	0.75	1	0.8
GO:0018105	peptidyl-serine phosphorylation	84	5	6.1	-1.1	0.75	1	0.8
GO:0051241	negative regulation of multicellular organismal process	145	8.5	10.6	-2.1	0.75	1	0.8
GO:0043169	cation binding	548	36.5	40	-3.5	0.75	1	0.9
GO:1901362	organic cyclic compound biosynthetic process	520	35	38	-3	0.75	1	0.9
GO:0099512	supramolecular fiber	115	6.5	8.4	-1.9	0.75	1	0.8
GO:0120036	plasma membrane bounded cell projection organization	278	18	20.3	-2.3	0.75	1	0.9
GO:0010468	regulation of gene expression	619	42	45.2	-3.2	0.75	1	0.9
GO:0008047	enzyme activator activity	146	9	10.7	-1.7	0.76	1	0.8
GO:0008284	positive regulation of cell population proliferation	161	10	11.8	-1.8	0.76	1	0.9
GO:0019904	protein domain specific binding	161	9.5	11.8	-2.3	0.76	1	0.8
GO:0009719	response to endogenous stimulus	235	15	17.2	-2.2	0.76	1	0.9
GO:0048513	animal organ development	522	35	38.1	-3.1	0.76	1	0.9
GO:0099081	supramolecular polymer	116	6.5	8.5	-2	0.76	1	0.8
GO:0050789	regulation of biological process	1360	95.5	99.3	-3.8	0.76	1	1
GO:0034654	nucleobase-containing compound biosynthetic process	508	34	37.1	-3.1	0.76	1	0.9
GO:2000112	regulation of cellular macromolecule biosynthetic process	524	34.5	38.3	-3.8	0.77	1	0.9
GO:0044238	primary metabolic process	1268	89	92.6	-3.6	0.77	1	1
GO:0018130	heterocycle biosynthetic process	510	34	37.3	-3.3	0.77	1	0.9
GO:0006807	nitrogen compound metabolic process	1215	85	88.8	-3.8	0.77	1	1
GO:0044260	cellular macromolecule metabolic process	1093	75.5	79.8	-4.3	0.77	1	0.9
GO:0000978	RNA polymerase II cis-regulatory region sequence-specific DNA binding	133	8	9.7	-1.7	0.77	1	0.8
GO:0007399	nervous system development	398	26	29.1	-3.1	0.78	1	0.9
GO:0022414	reproductive process	194	11.5	14.2	-2.7	0.78	1	0.8
GO:0043408	regulation of MAPK cascade	103	5.5	7.5	-2	0.78	1	0.7
GO:0071840	cellular component organization or biogenesis	945	64.5	69	-4.5	0.78	1	0.9
GO:0009890	negative regulation of biosynthetic process	254	16	18.6	-2.6	0.78	1	0.9
GO:0048514	blood vessel morphogenesis	119	6.5	8.7	-2.2	0.78	1	0.7
GO:0006886	intracellular protein transport	165	9.5	12.1	-2.6	0.78	1	0.8
GO:0048732	gland development	88	5	6.4	-1.4	0.78	1	0.8
GO:0019438	aromatic compound biosynthetic process	514	34	37.5	-3.5	0.78	1	0.9
GO:0007167	enzyme linked receptor protein signaling pathway	181	10.5	13.2	-2.7	0.79	1	0.8
GO:0007417	central nervous system development	166	10	12.1	-2.1	0.79	1	0.8
GO:0030030	cell projection organization	285	18	20.8	-2.8	0.79	1	0.9
GO:0043226	organelle	1645	116.5	120.2	-3.7	0.79	1	1
GO:0010942	positive regulation of cell death	89	5	6.5	-1.5	0.79	1	0.8
GO:0000987	cis-regulatory region sequence-specific DNA binding	136	8	9.9	-1.9	0.79	1	0.8
GO:0051252	regulation of RNA metabolic process	502	33	36.7	-3.7	0.79	1	0.9
GO:0030163	protein catabolic process	197	12	14.4	-2.4	0.79	1	0.8
GO:0000981	DNA-binding transcription factor activity, RNA polymerase II-specific	121	6.5	8.8	-2.3	0.8	1	0.7
GO:0007010	cytoskeleton organization	257	15.5	18.8	-3.3	0.8	1	0.8
GO:0010556	regulation of macromolecule biosynthetic process	532	34.5	38.9	-4.4	0.8	1	0.9
GO:0016567	protein ubiquitination	122	7	8.9	-1.9	0.8	1	0.8
GO:0007169	transmembrane receptor protein tyrosine kinase signaling pathway	122	6.5	8.9	-2.4	0.8	1	0.7
GO:0030335	positive regulation of cell migration	107	6	7.8	-1.8	0.81	1	0.8
GO:0044297	cell body	123	6.5	9	-2.5	0.81	1	0.7
GO:0030234	enzyme regulator activity	200	12	14.6	-2.6	0.81	1	0.8
GO:0006351	transcription, DNA-templated	464	29.5	33.9	-4.4	0.81	1	0.9
GO:0043170	macromolecule metabolic process	1213	83.5	88.6	-5.1	0.81	1	0.9
GO:0034641	cellular nitrogen compound metabolic process	761	50.5	55.6	-5.1	0.81	1	0.9
GO:2000147	positive regulation of cell motility	108	6	7.9	-1.9	0.82	1	0.8
GO:0005096	GTPase activator activity	108	5.5	7.9	-2.4	0.82	1	0.7
GO:0018193	peptidyl-amino acid modification	231	13.5	16.9	-3.4	0.82	1	0.8
GO:0140513	nuclear protein-containing complex	201	11.5	14.7	-3.2	0.82	1	0.8
GO:0097659	nucleic acid-templated transcription	465	29.5	34	-4.5	0.82	1	0.9
GO:1901363	heterocyclic compound binding	749	49.5	54.7	-5.2	0.82	1	0.9
GO:0060589	nucleoside-triphosphatase regulator activity	109	5.5	8	-2.5	0.82	1	0.7
GO:0030695	GTPase regulator activity	109	5.5	8	-2.5	0.82	1	0.7
GO:0051336	regulation of hydrolase activity	125	7	9.1	-2.1	0.82	1	0.8
GO:0032774	RNA biosynthetic process	468	29.5	34.2	-4.7	0.83	1	0.9
GO:0140096	catalytic activity, acting on a protein	425	27	31	-4	0.83	1	0.9
GO:0014070	response to organic cyclic compound	110	6	8	-2	0.83	1	0.7
GO:0040017	positive regulation of locomotion	110	6	8	-2	0.83	1	0.7
GO:0019219	regulation of nucleobase-containing compound metabolic process	540	35	39.4	-4.4	0.83	1	0.9
GO:0019900	kinase binding	173	10	12.6	-2.6	0.83	1	0.8
GO:0099080	supramolecular complex	173	10	12.6	-2.6	0.83	1	0.8
GO:0006725	cellular aromatic compound metabolic process	710	46.5	51.9	-5.4	0.83	1	0.9
GO:0006355	regulation of transcription, DNA-templated	455	29	33.2	-4.2	0.83	1	0.9
GO:0008134	transcription factor binding	143	7.5	10.4	-2.9	0.84	1	0.7
GO:1903506	regulation of nucleic acid-templated transcription	456	29	33.3	-4.3	0.84	1	0.9
GO:0045892	negative regulation of transcription, DNA-templated	205	12	15	-3	0.84	1	0.8
GO:0043229	intracellular organelle	1630	115	119.1	-4.1	0.84	1	1
GO:0051173	positive regulation of nitrogen compound metabolic process	500	32	36.5	-4.5	0.84	1	0.9
GO:0043167	ion binding	783	51.5	57.2	-5.7	0.84	1	0.9
GO:0010564	regulation of cell cycle process	128	7	9.4	-2.4	0.84	1	0.7
GO:1903507	negative regulation of nucleic acid-templated transcription	206	12	15	-3	0.84	1	0.8
GO:1902679	negative regulation of RNA biosynthetic process	206	12	15	-3	0.84	1	0.8
GO:0097159	organic cyclic compound binding	756	50	55.2	-5.2	0.84	1	0.9
GO:2001141	regulation of RNA biosynthetic process	458	29	33.5	-4.5	0.84	1	0.9
GO:0032446	protein modification by small protein conjugation	129	7	9.4	-2.4	0.85	1	0.7
GO:0040008	regulation of growth	113	5.5	8.3	-2.8	0.85	1	0.7
GO:0046483	heterocycle metabolic process	702	45.5	51.3	-5.8	0.85	1	0.9
GO:0003700	DNA-binding transcription factor activity	130	7	9.5	-2.5	0.85	1	0.7
GO:0009653	anatomical structure morphogenesis	490	31	35.8	-4.8	0.85	1	0.9
GO:0008092	cytoskeletal protein binding	178	9.5	13	-3.5	0.86	1	0.7
GO:0016604	nuclear body	147	8	10.7	-2.7	0.86	1	0.7
GO:0000977	RNA polymerase II transcription regulatory region sequence-specific DNA binding	147	8	10.7	-2.7	0.86	1	0.7
GO:0000122	negative regulation of transcription by RNA polymerase II	147	8	10.7	-2.7	0.86	1	0.7
GO:0051253	negative regulation of RNA metabolic process	226	13	16.5	-3.5	0.86	1	0.8
GO:0070925	organelle assembly	132	7	9.6	-2.6	0.86	1	0.7
GO:0043565	sequence-specific DNA binding	196	11	14.3	-3.3	0.87	1	0.8
GO:0031325	positive regulation of cellular metabolic process	523	33	38.2	-5.2	0.87	1	0.9
GO:0046914	transition metal ion binding	133	7	9.7	-2.7	0.87	1	0.7
GO:0006139	nucleobase-containing compound metabolic process	695	44.5	50.8	-6.3	0.87	1	0.9
GO:0000165	MAPK cascade	117	5.5	8.5	-3	0.87	1	0.6
GO:0000976	transcription cis-regulatory region binding	166	9	12.1	-3.1	0.87	1	0.7
GO:0043228	non-membrane-bounded organelle	640	40.5	46.8	-6.3	0.88	1	0.9
GO:0043232	intracellular non-membrane-bounded organelle	640	40.5	46.8	-6.3	0.88	1	0.9
GO:0046872	metal ion binding	540	34	39.4	-5.4	0.88	1	0.9
GO:0071495	cellular response to endogenous stimulus	215	11.5	15.7	-4.2	0.88	1	0.7
GO:0001067	transcription regulatory region nucleic acid binding	168	9	12.3	-3.3	0.88	1	0.7
GO:0006396	RNA processing	120	6	8.8	-2.8	0.89	1	0.7
GO:0030155	regulation of cell adhesion	120	6	8.8	-2.8	0.89	1	0.7
GO:0006357	regulation of transcription by RNA polymerase II	339	20	24.8	-4.8	0.89	1	0.8
GO:0007507	heart development	137	6.5	10	-3.5	0.89	1	0.6
GO:0016570	histone modification	104	5	7.6	-2.6	0.89	1	0.7
GO:0051093	negative regulation of developmental process	154	8	11.2	-3.2	0.89	1	0.7
GO:0033365	protein localization to organelle	171	8.5	12.5	-4	0.89	1	0.7
GO:0033554	cellular response to stress	296	16.5	21.6	-5.1	0.9	1	0.8
GO:0071363	cellular response to growth factor stimulus	122	6	8.9	-2.9	0.9	1	0.7
GO:0003690	double-stranded DNA binding	188	10	13.7	-3.7	0.9	1	0.7
GO:0048869	cellular developmental process	621	38.5	45.4	-6.9	0.9	1	0.8
GO:0019901	protein kinase binding	157	8	11.5	-3.5	0.9	1	0.7
GO:0006366	transcription by RNA polymerase II	346	20	25.3	-5.3	0.91	1	0.8
GO:0035239	tube morphogenesis	175	9	12.8	-3.8	0.91	1	0.7
GO:1990837	sequence-specific double-stranded DNA binding	175	9	12.8	-3.8	0.91	1	0.7
GO:0080090	regulation of primary metabolic process	782	50	57.1	-7.1	0.91	1	0.9
GO:0016569	covalent chromatin modification	109	5	8	-3	0.91	1	0.6
GO:0001568	blood vessel development	144	7	10.5	-3.5	0.92	1	0.7
GO:0009888	tissue development	320	18	23.4	-5.4	0.92	1	0.8
GO:0070848	response to growth factor	128	6	9.4	-3.4	0.92	1	0.6
GO:0010648	negative regulation of cell communication	228	11.5	16.7	-5.2	0.92	1	0.7
GO:0023057	negative regulation of signaling	228	11.5	16.7	-5.2	0.92	1	0.7
GO:0006325	chromatin organization	163	7.5	11.9	-4.4	0.92	1	0.6
GO:0030154	cell differentiation	606	36.5	44.3	-7.8	0.93	1	0.8
GO:0019222	regulation of metabolic process	876	55.5	64	-8.5	0.93	1	0.9
GO:0005634	nucleus	1042	67.5	76.1	-8.6	0.93	1	0.9
GO:0003676	nucleic acid binding	461	26.5	33.7	-7.2	0.93	1	0.8
GO:0022402	cell cycle process	199	10	14.5	-4.5	0.93	1	0.7
GO:0051171	regulation of nitrogen compound metabolic process	766	47.5	56	-8.5	0.93	1	0.8
GO:0060255	regulation of macromolecule metabolic process	823	52	60.1	-8.1	0.93	1	0.9
GO:0001944	vasculature development	151	7	11	-4	0.94	1	0.6
GO:0060322	head development	134	6	9.8	-3.8	0.94	1	0.6
GO:0090304	nucleic acid metabolic process	656	39.5	47.9	-8.4	0.94	1	0.8
GO:0070647	protein modification by small protein conjugation or removal	152	7	11.1	-4.1	0.94	1	0.6
GO:0016070	RNA metabolic process	585	35	42.7	-7.7	0.94	1	0.8
GO:0003006	developmental process involved in reproduction	137	6	10	-4	0.95	1	0.6
GO:0031323	regulation of cellular metabolic process	808	50	59	-9	0.95	1	0.8
GO:0007049	cell cycle	278	14	20.3	-6.3	0.96	1	0.7
GO:0048646	anatomical structure formation involved in morphogenesis	213	10	15.6	-5.6	0.96	1	0.6
GO:0048585	negative regulation of response to stimulus	263	12.5	19.2	-6.7	0.96	1	0.7
GO:0009790	embryo development	231	11	16.9	-5.9	0.96	1	0.7
GO:0009968	negative regulation of signal transduction	215	10	15.7	-5.7	0.96	1	0.6
GO:0051276	chromosome organization	232	10.5	16.9	-6.4	0.96	1	0.6
GO:1903047	mitotic cell cycle process	146	5.5	10.7	-5.2	0.96	1	0.5
GO:0005622	intracellular anatomical structure	1788	124	130.6	-6.6	0.97	1	0.9
GO:0015630	microtubule cytoskeleton	200	8.5	14.6	-6.1	0.97	1	0.6
GO:0007017	microtubule-based process	148	6	10.8	-4.8	0.97	1	0.6
GO:0035295	tube development	220	10	16.1	-6.1	0.97	1	0.6
GO:0005856	cytoskeleton	351	18	25.6	-7.6	0.97	1	0.7
GO:0003677	DNA binding	322	16	23.5	-7.5	0.97	1	0.7
GO:0000278	mitotic cell cycle	165	6	12.1	-6.1	0.99	1	0.5
GO:0060429	epithelium development	194	6.5	14.2	-7.7	0.99	1	0.5
GO:0009887	animal organ morphogenesis	192	5.5	14	-8.5	1	1	0.4

## Sheet: Cluster 49
Category ID	Category Name	#Genes Category	#Genes Assigned	#Genes Expected	#Genes Enriched	p-value	Corrected p-value	Fold
GO:0044089	positive regulation of cellular component biogenesis	101	23	11.3	11.7	0.00045	0.348	2
GO:0016458	gene silencing	44	13	4.9	8.1	0.00064	0.42	2.6
GO:0043409	negative regulation of MAPK cascade	30	10	3.3	6.7	0.00098	0.564	3
GO:0010596	negative regulation of endothelial cell migration	9	5	1	4	0.0014	0.668	5
GO:0070373	negative regulation of ERK1 and ERK2 cascade	13	6	1.5	4.5	0.0016	0.688	4.1
GO:0035861	site of double-strand break	13	6	1.5	4.5	0.0016	0.688	4.1
GO:0019867	outer membrane	22	8	2.5	5.5	0.0017	0.7	3.3
GO:0031968	organelle outer membrane	22	8	2.5	5.5	0.0017	0.7	3.3
GO:0006338	chromatin remodeling	38	11	4.2	6.8	0.002	0.726	2.6
GO:1902275	regulation of chromatin organization	44	12	4.9	7.1	0.0022	0.758	2.4
GO:0010001	glial cell differentiation	45	12	5	7	0.0028	0.854	2.4
GO:0034248	regulation of cellular amide metabolic process	63	15	7	8	0.0029	0.86	2.1
GO:0044877	protein-containing complex binding	237	40	26.4	13.6	0.0031	0.864	1.5
GO:0030336	negative regulation of cell migration	46	12	5.1	6.9	0.0034	0.874	2.3
GO:0007417	central nervous system development	166	30	18.5	11.5	0.0038	0.878	1.6
GO:0090734	site of DNA damage	15	6	1.7	4.3	0.0038	0.892	3.6
GO:0045814	negative regulation of gene expression, epigenetic	15	6	1.7	4.3	0.0038	0.892	3.6
GO:0021695	cerebellar cortex development	15	6	1.7	4.3	0.0038	0.892	3.6
GO:0010608	posttranscriptional regulation of gene expression	84	18	9.4	8.6	0.0039	0.898	1.9
GO:0043043	peptide biosynthetic process	84	18	9.4	8.6	0.0039	0.898	1.9
GO:0017148	negative regulation of translation	30	9	3.3	5.7	0.004	0.898	2.7
GO:2000146	negative regulation of cell motility	47	12	5.2	6.8	0.0041	0.898	2.3
GO:0042063	gliogenesis	59	14	6.6	7.4	0.0041	0.898	2.1
GO:0050680	negative regulation of epithelial cell proliferation	25	8	2.8	5.2	0.0042	0.9	2.9
GO:0017157	regulation of exocytosis	25	8	2.8	5.2	0.0042	0.9	2.9
GO:0045921	positive regulation of exocytosis	11	5	1.2	3.8	0.0043	0.948	4.1
GO:0010594	regulation of endothelial cell migration	36	10	4	6	0.0045	0.948	2.5
GO:1905269	positive regulation of chromatin organization	26	8	2.9	5.1	0.0055	0.962	2.8
GO:0005741	mitochondrial outer membrane	21	7	2.3	4.7	0.0058	0.966	3
GO:0003682	chromatin binding	142	26	15.8	10.2	0.0058	0.966	1.6
GO:0006417	regulation of translation	55	13	6.1	6.9	0.0058	0.966	2.1
GO:0034249	negative regulation of cellular amide metabolic process	32	9	3.6	5.4	0.0064	0.968	2.5
GO:0051130	positive regulation of cellular component organization	224	37	25	12	0.0065	0.97	1.5
GO:0046928	regulation of neurotransmitter secretion	12	5	1.3	3.7	0.0068	0.978	3.7
GO:0051588	regulation of neurotransmitter transport	12	5	1.3	3.7	0.0068	0.978	3.7
GO:0051271	negative regulation of cellular component movement	50	12	5.6	6.4	0.007	0.978	2.2
GO:0000226	microtubule cytoskeleton organization	109	21	12.2	8.8	0.0072	0.98	1.7
GO:0098916	anterograde trans-synaptic signaling	76	16	8.5	7.5	0.0077	0.996	1.9
GO:0007268	chemical synaptic transmission	76	16	8.5	7.5	0.0077	0.996	1.9
GO:0021953	central nervous system neuron differentiation	45	11	5	6	0.0084	0.996	2.2
GO:0031047	gene silencing by RNA	28	8	3.1	4.9	0.009	0.996	2.6
GO:0040013	negative regulation of locomotion	52	12	5.8	6.2	0.0097	0.996	2.1
GO:0006518	peptide metabolic process	105	20	11.7	8.3	0.0098	0.996	1.7
GO:0097549	chromatin organization involved in negative regulation of transcription	23	7	2.6	4.4	0.01	0.998	2.7
GO:0022037	metencephalon development	23	7	2.6	4.4	0.01	0.998	2.7
GO:0040029	regulation of gene expression, epigenetic	23	7	2.6	4.4	0.01	0.998	2.7
GO:0099537	trans-synaptic signaling	78	16	8.7	7.3	0.01	0.998	1.8
GO:0099536	synaptic signaling	85	17	9.5	7.5	0.01	0.998	1.8
GO:0006325	chromatin organization	163	28	18.2	9.8	0.01	0.998	1.5
GO:0099643	signal release from synapse	18	6	2	4	0.01	0.998	3
GO:0006836	neurotransmitter transport	18	6	2	4	0.01	0.998	3
GO:0007269	neurotransmitter secretion	18	6	2	4	0.01	0.998	3
GO:2000779	regulation of double-strand break repair	18	6	2	4	0.01	0.998	3
GO:0032269	negative regulation of cellular protein metabolic process	156	27	17.4	9.6	0.01	0.998	1.6
GO:0030155	regulation of cell adhesion	120	22	13.4	8.6	0.01	0.998	1.6
GO:0006412	translation	79	16	8.8	7.2	0.01	0.998	1.8
GO:0006887	exocytosis	53	12	5.9	6.1	0.01	0.998	2
GO:0010632	regulation of epithelial cell migration	60	13	6.7	6.3	0.01	0.998	1.9
GO:0001221	transcription coregulator binding	24	7	2.7	4.3	0.01	0.998	2.6
GO:1902117	positive regulation of organelle assembly	19	6	2.1	3.9	0.01	0.998	2.8
GO:0048709	oligodendrocyte differentiation	19	6	2.1	3.9	0.01	0.998	2.8
GO:1903510	mucopolysaccharide metabolic process	14	5	1.6	3.4	0.01	0.998	3.2
GO:0021955	central nervous system neuron axonogenesis	14	5	1.6	3.4	0.01	0.998	3.2
GO:0001222	transcription corepressor binding	14	5	1.6	3.4	0.01	0.998	3.2
GO:0070507	regulation of microtubule cytoskeleton organization	36	9	4	5	0.01	0.998	2.2
GO:0043604	amide biosynthetic process	95	18	10.6	7.4	0.01	0.998	1.7
GO:0000165	MAPK cascade	117	21	13.1	7.9	0.02	0.998	1.6
GO:2001022	positive regulation of response to DNA damage stimulus	25	7	2.8	4.2	0.02	0.998	2.5
GO:0050905	neuromuscular process	25	7	2.8	4.2	0.02	0.998	2.5
GO:0005802	trans-Golgi network	56	12	6.2	5.8	0.02	1	1.9
GO:0001505	regulation of neurotransmitter levels	20	6	2.2	3.8	0.02	1	2.7
GO:0061157	mRNA destabilization	20	6	2.2	3.8	0.02	1	2.7
GO:0010633	negative regulation of epithelial cell migration	15	5	1.7	3.3	0.02	1	3
GO:0016079	synaptic vesicle exocytosis	15	5	1.7	3.3	0.02	1	3
GO:0031406	carboxylic acid binding	15	5	1.7	3.3	0.02	1	3
GO:0009408	response to heat	15	5	1.7	3.3	0.02	1	3
GO:0030203	glycosaminoglycan metabolic process	15	5	1.7	3.3	0.02	1	3
GO:0006022	aminoglycan metabolic process	15	5	1.7	3.3	0.02	1	3
GO:0005622	intracellular anatomical structure	1788	209	199.5	9.5	0.02	1	1
GO:0051248	negative regulation of protein metabolic process	171	28	19.1	8.9	0.02	1	1.5
GO:0034401	chromatin organization involved in regulation of transcription	26	7	2.9	4.1	0.02	1	2.4
GO:0140030	modification-dependent protein binding	38	9	4.2	4.8	0.02	1	2.1
GO:0030902	hindbrain development	32	8	3.6	4.4	0.02	1	2.2
GO:0001952	regulation of cell-matrix adhesion	32	8	3.6	4.4	0.02	1	2.2
GO:2000113	negative regulation of cellular macromolecule biosynthetic process	241	37	26.9	10.1	0.02	1	1.4
GO:0032886	regulation of microtubule-based process	51	11	5.7	5.3	0.02	1	1.9
GO:0043603	cellular amide metabolic process	128	22	14.3	7.7	0.02	1	1.5
GO:1903532	positive regulation of secretion by cell	45	10	5	5	0.02	1	2
GO:1902115	regulation of organelle assembly	45	10	5	5	0.02	1	2
GO:0015031	protein transport	282	42	31.5	10.5	0.02	1	1.3
GO:0050779	RNA destabilization	21	6	2.3	3.7	0.02	1	2.6
GO:0006282	regulation of DNA repair	27	7	3	4	0.02	1	2.3
GO:0031056	regulation of histone modification	33	8	3.7	4.3	0.02	1	2.2
GO:0098586	cellular response to virus	16	5	1.8	3.2	0.03	1	2.8
GO:0070828	heterochromatin organization	16	5	1.8	3.2	0.03	1	2.8
GO:0031966	mitochondrial membrane	59	12	6.6	5.4	0.03	1	1.8
GO:0043542	endothelial cell migration	46	10	5.1	4.9	0.03	1	1.9
GO:0003714	transcription corepressor activity	46	10	5.1	4.9	0.03	1	1.9
GO:0010558	negative regulation of macromolecule biosynthetic process	245	37	27.3	9.7	0.03	1	1.4
GO:0030674	protein-macromolecule adaptor activity	40	9	4.5	4.5	0.03	1	2
GO:0010243	response to organonitrogen compound	131	22	14.6	7.4	0.03	1	1.5
GO:0016569	covalent chromatin modification	109	19	12.2	6.8	0.03	1	1.6
GO:0043535	regulation of blood vessel endothelial cell migration	22	6	2.5	3.5	0.03	1	2.4
GO:0061014	positive regulation of mRNA catabolic process	22	6	2.5	3.5	0.03	1	2.4
GO:0021549	cerebellum development	22	6	2.5	3.5	0.03	1	2.4
GO:0051047	positive regulation of secretion	47	10	5.2	4.8	0.03	1	1.9
GO:0005515	protein binding	1253	153	139.8	13.2	0.03	1	1.1
GO:0031327	negative regulation of cellular biosynthetic process	248	37	27.7	9.3	0.03	1	1.3
GO:0010638	positive regulation of organelle organization	125	21	13.9	7.1	0.03	1	1.5
GO:0043408	regulation of MAPK cascade	103	18	11.5	6.5	0.03	1	1.6
GO:0042982	amyloid precursor protein metabolic process	17	5	1.9	3.1	0.03	1	2.6
GO:0021782	glial cell development	17	5	1.9	3.1	0.03	1	2.6
GO:0045739	positive regulation of DNA repair	17	5	1.9	3.1	0.03	1	2.6
GO:0000018	regulation of DNA recombination	17	5	1.9	3.1	0.03	1	2.6
GO:1903305	regulation of regulated secretory pathway	17	5	1.9	3.1	0.03	1	2.6
GO:0031072	heat shock protein binding	17	5	1.9	3.1	0.03	1	2.6
GO:0007017	microtubule-based process	148	24	16.5	7.5	0.03	1	1.5
GO:0045184	establishment of protein localization	305	44	34	10	0.03	1	1.3
GO:0072594	establishment of protein localization to organelle	68	13	7.6	5.4	0.03	1	1.7
GO:0031324	negative regulation of cellular metabolic process	387	54	43.2	10.8	0.03	1	1.3
GO:0043231	intracellular membrane-bounded organelle	1529	182	170.6	11.4	0.03	1	1.1
GO:0060249	anatomical structure homeostasis	35	8	3.9	4.1	0.03	1	2
GO:0043523	regulation of neuron apoptotic process	35	8	3.9	4.1	0.03	1	2
GO:0010810	regulation of cell-substrate adhesion	48	10	5.4	4.6	0.03	1	1.9
GO:0007160	cell-matrix adhesion	48	10	5.4	4.6	0.03	1	1.9
GO:0009266	response to temperature stimulus	23	6	2.6	3.4	0.04	1	2.3
GO:0003924	GTPase activity	29	7	3.2	3.8	0.04	1	2.2
GO:0006333	chromatin assembly or disassembly	29	7	3.2	3.8	0.04	1	2.2
GO:0031400	negative regulation of protein modification process	97	17	10.8	6.2	0.04	1	1.6
GO:0007420	brain development	119	20	13.3	6.7	0.04	1	1.5
GO:0050678	regulation of epithelial cell proliferation	55	11	6.1	4.9	0.04	1	1.8
GO:0044260	cellular macromolecule metabolic process	1093	135	121.9	13.1	0.04	1	1.1
GO:0010631	epithelial cell migration	76	14	8.5	5.5	0.04	1	1.7
GO:0090132	epithelium migration	76	14	8.5	5.5	0.04	1	1.7
GO:0090130	tissue migration	76	14	8.5	5.5	0.04	1	1.7
GO:2001020	regulation of response to DNA damage stimulus	42	9	4.7	4.3	0.04	1	1.9
GO:0006886	intracellular protein transport	165	26	18.4	7.6	0.04	1	1.4
GO:0010605	negative regulation of macromolecule metabolic process	423	58	47.2	10.8	0.04	1	1.2
GO:0043229	intracellular organelle	1630	192	181.8	10.2	0.04	1	1.1
GO:0051172	negative regulation of nitrogen compound metabolic process	374	52	41.7	10.3	0.04	1	1.2
GO:0043434	response to peptide hormone	56	11	6.2	4.8	0.04	1	1.8
GO:0042326	negative regulation of phosphorylation	77	14	8.6	5.4	0.04	1	1.6
GO:0005740	mitochondrial envelope	63	12	7	5	0.04	1	1.7
GO:0034766	negative regulation of ion transmembrane transport	18	5	2	3	0.04	1	2.5
GO:0042475	odontogenesis of dentin-containing tooth	18	5	2	3	0.04	1	2.5
GO:0010717	regulation of epithelial to mesenchymal transition	24	6	2.7	3.3	0.04	1	2.2
GO:0008286	insulin receptor signaling pathway	24	6	2.7	3.3	0.04	1	2.2
GO:0021954	central nervous system neuron development	24	6	2.7	3.3	0.04	1	2.2
GO:0048471	perinuclear region of cytoplasm	114	19	12.7	6.3	0.04	1	1.5
GO:0009890	negative regulation of biosynthetic process	254	37	28.3	8.7	0.04	1	1.3
GO:0043227	membrane-bounded organelle	1555	184	173.5	10.5	0.04	1	1.1
GO:0032268	regulation of cellular protein metabolic process	360	50	40.2	9.8	0.04	1	1.2
GO:0007163	establishment or maintenance of cell polarity	50	10	5.6	4.4	0.04	1	1.8
GO:0061630	ubiquitin protein ligase activity	64	12	7.1	4.9	0.05	1	1.7
GO:0001837	epithelial to mesenchymal transition	37	8	4.1	3.9	0.05	1	1.9
GO:0032409	regulation of transporter activity	37	8	4.1	3.9	0.05	1	1.9
GO:0033554	cellular response to stress	296	42	33	9	0.05	1	1.3
GO:0031331	positive regulation of cellular catabolic process	86	15	9.6	5.4	0.05	1	1.6
GO:0043226	organelle	1645	193	183.5	9.5	0.05	1	1.1
GO:0019001	guanyl nucleotide binding	44	9	4.9	4.1	0.05	1	1.8
GO:0032561	guanyl ribonucleotide binding	44	9	4.9	4.1	0.05	1	1.8
GO:0045055	regulated exocytosis	31	7	3.5	3.5	0.05	1	2
GO:0080134	regulation of response to stress	193	29	21.5	7.5	0.05	1	1.3
GO:0051225	spindle assembly	25	6	2.8	3.2	0.05	1	2.2
GO:2000177	regulation of neural precursor cell proliferation	19	5	2.1	2.9	0.05	1	2.4
GO:0045446	endothelial cell differentiation	19	5	2.1	2.9	0.05	1	2.4
GO:0090307	mitotic spindle assembly	19	5	2.1	2.9	0.05	1	2.4
GO:0004540	ribonuclease activity	19	5	2.1	2.9	0.05	1	2.4
GO:0044237	cellular metabolic process	1314	158	146.6	11.4	0.05	1	1.1
GO:0031325	positive regulation of cellular metabolic process	523	69	58.3	10.7	0.05	1	1.2
GO:0036094	small molecule binding	372	51	41.5	9.5	0.05	1	1.2
GO:0043170	macromolecule metabolic process	1213	147	135.3	11.7	0.05	1	1.1
GO:0097191	extrinsic apoptotic signaling pathway	38	8	4.2	3.8	0.05	1	1.9
GO:0044087	regulation of cellular component biogenesis	187	28	20.9	7.1	0.06	1	1.3
GO:0050673	epithelial cell proliferation	66	12	7.4	4.6	0.06	1	1.6
GO:0071705	nitrogen compound transport	316	44	35.2	8.8	0.06	1	1.2
GO:0099504	synaptic vesicle cycle	32	7	3.6	3.4	0.06	1	2
GO:0010563	negative regulation of phosphorus metabolic process	81	14	9	5	0.06	1	1.5
GO:0045936	negative regulation of phosphate metabolic process	81	14	9	5	0.06	1	1.5
GO:0045216	cell-cell junction organization	39	8	4.4	3.6	0.06	1	1.8
GO:0006310	DNA recombination	39	8	4.4	3.6	0.06	1	1.8
GO:0051402	neuron apoptotic process	39	8	4.4	3.6	0.06	1	1.8
GO:0010976	positive regulation of neuron projection development	39	8	4.4	3.6	0.06	1	1.8
GO:1903313	positive regulation of mRNA metabolic process	26	6	2.9	3.1	0.06	1	2.1
GO:0006323	DNA packaging	26	6	2.9	3.1	0.06	1	2.1
GO:0060322	head development	134	21	14.9	6.1	0.06	1	1.4
GO:1901652	response to peptide	67	12	7.5	4.5	0.06	1	1.6
GO:0061659	ubiquitin-like protein ligase activity	67	12	7.5	4.5	0.06	1	1.6
GO:1904062	regulation of cation transmembrane transport	46	9	5.1	3.9	0.06	1	1.8
GO:0048872	homeostasis of number of cells	46	9	5.1	3.9	0.06	1	1.8
GO:0071375	cellular response to peptide hormone stimulus	46	9	5.1	3.9	0.06	1	1.8
GO:2000181	negative regulation of blood vessel morphogenesis	20	5	2.2	2.8	0.06	1	2.2
GO:0008366	axon ensheathment	20	5	2.2	2.8	0.06	1	2.2
GO:0051893	regulation of focal adhesion assembly	20	5	2.2	2.8	0.06	1	2.2
GO:0099023	vesicle tethering complex	20	5	2.2	2.8	0.06	1	2.2
GO:0061041	regulation of wound healing	20	5	2.2	2.8	0.06	1	2.2
GO:0016525	negative regulation of angiogenesis	20	5	2.2	2.8	0.06	1	2.2
GO:0006814	sodium ion transport	20	5	2.2	2.8	0.06	1	2.2
GO:0042552	myelination	20	5	2.2	2.8	0.06	1	2.2
GO:0090109	regulation of cell-substrate junction assembly	20	5	2.2	2.8	0.06	1	2.2
GO:0007272	ensheathment of neurons	20	5	2.2	2.8	0.06	1	2.2
GO:1901343	negative regulation of vasculature development	20	5	2.2	2.8	0.06	1	2.2
GO:0034765	regulation of ion transmembrane transport	53	10	5.9	4.1	0.06	1	1.7
GO:1990234	transferase complex	158	24	17.6	6.4	0.07	1	1.4
GO:0008270	zinc ion binding	112	18	12.5	5.5	0.07	1	1.4
GO:1901698	response to nitrogen compound	143	22	16	6	0.07	1	1.4
GO:0080135	regulation of cellular response to stress	120	19	13.4	5.6	0.07	1	1.4
GO:0045785	positive regulation of cell adhesion	68	12	7.6	4.4	0.07	1	1.6
GO:0048585	negative regulation of response to stimulus	263	37	29.3	7.7	0.07	1	1.3
GO:0007051	spindle organization	40	8	4.5	3.5	0.07	1	1.8
GO:0010008	endosome membrane	40	8	4.5	3.5	0.07	1	1.8
GO:0010959	regulation of metal ion transport	54	10	6	4	0.07	1	1.7
GO:0043534	blood vessel endothelial cell migration	27	6	3	3	0.07	1	2
GO:0016441	posttranscriptional gene silencing	27	6	3	3	0.07	1	2
GO:0009893	positive regulation of metabolic process	575	74	64.1	9.9	0.07	1	1.2
GO:0009892	negative regulation of metabolic process	448	59	50	9	0.08	1	1.2
GO:0098791	Golgi apparatus subcompartment	69	12	7.7	4.3	0.08	1	1.6
GO:0005794	Golgi apparatus	273	38	30.5	7.5	0.08	1	1.2
GO:0034763	negative regulation of transmembrane transport	21	5	2.3	2.7	0.08	1	2.1
GO:0043405	regulation of MAP kinase activity	21	5	2.3	2.7	0.08	1	2.1
GO:0051053	negative regulation of DNA metabolic process	21	5	2.3	2.7	0.08	1	2.1
GO:0007266	Rho protein signal transduction	21	5	2.3	2.7	0.08	1	2.1
GO:0031058	positive regulation of histone modification	21	5	2.3	2.7	0.08	1	2.1
GO:0002062	chondrocyte differentiation	34	7	3.8	3.2	0.08	1	1.8
GO:0032412	regulation of ion transmembrane transporter activity	34	7	3.8	3.2	0.08	1	1.8
GO:0022898	regulation of transmembrane transporter activity	34	7	3.8	3.2	0.08	1	1.8
GO:0007010	cytoskeleton organization	257	36	28.7	7.3	0.08	1	1.3
GO:0051173	positive regulation of nitrogen compound metabolic process	500	65	55.8	9.2	0.08	1	1.2
GO:0022407	regulation of cell-cell adhesion	55	10	6.1	3.9	0.08	1	1.6
GO:1901653	cellular response to peptide	55	10	6.1	3.9	0.08	1	1.6
GO:0098858	actin-based cell projection	41	8	4.6	3.4	0.08	1	1.7
GO:0007162	negative regulation of cell adhesion	41	8	4.6	3.4	0.08	1	1.7
GO:0031334	positive regulation of protein-containing complex assembly	41	8	4.6	3.4	0.08	1	1.7
GO:0005525	GTP binding	41	8	4.6	3.4	0.08	1	1.7
GO:0071702	organic substance transport	365	49	40.7	8.3	0.08	1	1.2
GO:1902494	catalytic complex	250	35	27.9	7.1	0.08	1	1.3
GO:0090304	nucleic acid metabolic process	656	83	73.2	9.8	0.08	1	1.1
GO:0002244	hematopoietic progenitor cell differentiation	28	6	3.1	2.9	0.08	1	1.9
GO:0007052	mitotic spindle organization	28	6	3.1	2.9	0.08	1	1.9
GO:0001894	tissue homeostasis	28	6	3.1	2.9	0.08	1	1.9
GO:0010508	positive regulation of autophagy	28	6	3.1	2.9	0.08	1	1.9
GO:0007519	skeletal muscle tissue development	28	6	3.1	2.9	0.08	1	1.9
GO:0048041	focal adhesion assembly	28	6	3.1	2.9	0.08	1	1.9
GO:0031326	regulation of cellular biosynthetic process	545	70	60.8	9.2	0.08	1	1.2
GO:0098796	membrane protein complex	147	22	16.4	5.6	0.09	1	1.3
GO:0042060	wound healing	56	10	6.2	3.8	0.09	1	1.6
GO:0072659	protein localization to plasma membrane	56	10	6.2	3.8	0.09	1	1.6
GO:0043112	receptor metabolic process	35	7	3.9	3.1	0.09	1	1.8
GO:0033673	negative regulation of kinase activity	35	7	3.9	3.1	0.09	1	1.8
GO:0008104	protein localization	452	59	50.4	8.6	0.09	1	1.2
GO:0010629	negative regulation of gene expression	163	24	18.2	5.8	0.09	1	1.3
GO:0036464	cytoplasmic ribonucleoprotein granule	42	8	4.7	3.3	0.09	1	1.7
GO:0045178	basal part of cell	42	8	4.7	3.3	0.09	1	1.7
GO:0035770	ribonucleoprotein granule	42	8	4.7	3.3	0.09	1	1.7
GO:0032868	response to insulin	42	8	4.7	3.3	0.09	1	1.7
GO:1901265	nucleoside phosphate binding	343	46	38.3	7.7	0.09	1	1.2
GO:0000166	nucleotide binding	343	46	38.3	7.7	0.09	1	1.2
GO:0046632	alpha-beta T cell differentiation	22	5	2.5	2.5	0.09	1	2
GO:0050714	positive regulation of protein secretion	22	5	2.5	2.5	0.09	1	2
GO:0150116	regulation of cell-substrate junction organization	22	5	2.5	2.5	0.09	1	2
GO:0030165	PDZ domain binding	22	5	2.5	2.5	0.09	1	2
GO:0003158	endothelium development	22	5	2.5	2.5	0.09	1	2
GO:0030856	regulation of epithelial cell differentiation	22	5	2.5	2.5	0.09	1	2
GO:1902893	regulation of pri-miRNA transcription by RNA polymerase II	22	5	2.5	2.5	0.09	1	2
GO:0042476	odontogenesis	22	5	2.5	2.5	0.09	1	2
GO:0000725	recombinational repair	22	5	2.5	2.5	0.09	1	2
GO:0000724	double-strand break repair via homologous recombination	22	5	2.5	2.5	0.09	1	2
GO:0031589	cell-substrate adhesion	71	12	7.9	4.1	0.09	1	1.5
GO:0030001	metal ion transport	86	14	9.6	4.4	0.09	1	1.5
GO:0034330	cell junction organization	140	21	15.6	5.4	0.09	1	1.3
GO:0035639	purine ribonucleoside triphosphate binding	302	41	33.7	7.3	0.09	1	1.2
GO:0051246	regulation of protein metabolic process	394	52	44	8	0.09	1	1.2
GO:0097159	organic cyclic compound binding	756	94	84.3	9.7	0.09	1	1.1
GO:0010604	positive regulation of macromolecule metabolic process	539	69	60.1	8.9	0.09	1	1.1
GO:1901566	organonitrogen compound biosynthetic process	196	28	21.9	6.1	0.09	1	1.3
GO:0140640	catalytic activity, acting on a nucleic acid	79	13	8.8	4.2	0.09	1	1.5
GO:0140352	export from cell	125	19	13.9	5.1	0.09	1	1.4
GO:0045935	positive regulation of nucleobase-containing compound metabolic process	328	44	36.6	7.4	0.09	1	1.2
GO:0000151	ubiquitin ligase complex	57	10	6.4	3.6	0.09	1	1.6
GO:0051493	regulation of cytoskeleton organization	102	16	11.4	4.6	0.1	1	1.4
GO:0022409	positive regulation of cell-cell adhesion	29	6	3.2	2.8	0.1	1	1.9
GO:2001236	regulation of extrinsic apoptotic signaling pathway	29	6	3.2	2.8	0.1	1	1.9
GO:0031023	microtubule organizing center organization	29	6	3.2	2.8	0.1	1	1.9
GO:0051254	positive regulation of RNA metabolic process	295	40	32.9	7.1	0.1	1	1.2
GO:0010556	regulation of macromolecule biosynthetic process	532	68	59.3	8.7	0.1	1	1.1
GO:0045177	apical part of cell	50	9	5.6	3.4	0.1	1	1.6
GO:0071417	cellular response to organonitrogen compound	87	14	9.7	4.3	0.1	1	1.4
GO:0044271	cellular nitrogen compound biosynthetic process	584	74	65.1	8.9	0.1	1	1.1
GO:0070372	regulation of ERK1 and ERK2 cascade	43	8	4.8	3.2	0.1	1	1.7
GO:2001252	positive regulation of chromosome organization	43	8	4.8	3.2	0.1	1	1.7
GO:2000112	regulation of cellular macromolecule biosynthetic process	524	67	58.5	8.5	0.1	1	1.1
GO:0033043	regulation of organelle organization	230	32	25.7	6.3	0.1	1	1.2
GO:0044249	cellular biosynthetic process	724	90	80.8	9.2	0.1	1	1.1
GO:0071704	organic substance metabolic process	1335	158	148.9	9.1	0.1	1	1.1
GO:0006996	organelle organization	646	81	72.1	8.9	0.1	1	1.1
GO:0051649	establishment of localization in cell	355	47	39.6	7.4	0.1	1	1.2
GO:0003008	system process	190	27	21.2	5.8	0.1	1	1.3
GO:0009896	positive regulation of catabolic process	103	16	11.5	4.5	0.1	1	1.4
GO:0022008	neurogenesis	322	43	35.9	7.1	0.1	1	1.2
GO:0035194	post-transcriptional gene silencing by RNA	23	5	2.6	2.4	0.1	1	1.9
GO:0099175	regulation of postsynapse organization	23	5	2.6	2.4	0.1	1	1.9
GO:0031497	chromatin assembly	23	5	2.6	2.4	0.1	1	1.9
GO:0061614	pri-miRNA transcription by RNA polymerase II	23	5	2.6	2.4	0.1	1	1.9
GO:0007267	cell-cell signaling	207	29	23.1	5.9	0.11	1	1.3
GO:0031982	vesicle	306	41	34.1	6.9	0.11	1	1.2
GO:0022402	cell cycle process	199	28	22.2	5.8	0.11	1	1.3
GO:1901214	regulation of neuron death	51	9	5.7	3.3	0.11	1	1.6
GO:0140098	catalytic activity, acting on RNA	51	9	5.7	3.3	0.11	1	1.6
GO:0048762	mesenchymal cell differentiation	51	9	5.7	3.3	0.11	1	1.6
GO:0098588	bounding membrane of organelle	175	25	19.5	5.5	0.11	1	1.3
GO:0006469	negative regulation of protein kinase activity	30	6	3.3	2.7	0.11	1	1.8
GO:0043488	regulation of mRNA stability	30	6	3.3	2.7	0.11	1	1.8
GO:0060538	skeletal muscle organ development	30	6	3.3	2.7	0.11	1	1.8
GO:0007254	JNK cascade	30	6	3.3	2.7	0.11	1	1.8
GO:0016570	histone modification	104	16	11.6	4.4	0.11	1	1.4
GO:0017076	purine nucleotide binding	315	42	35.1	6.9	0.11	1	1.2
GO:0032555	purine ribonucleotide binding	315	42	35.1	6.9	0.11	1	1.2
GO:0099003	vesicle-mediated transport in synapse	37	7	4.1	2.9	0.11	1	1.7
GO:0032553	ribonucleotide binding	316	42	35.2	6.8	0.11	1	1.2
GO:0031981	nuclear lumen	676	84	75.4	8.6	0.11	1	1.1
GO:0031410	cytoplasmic vesicle	291	39	32.5	6.5	0.11	1	1.2
GO:0099177	regulation of trans-synaptic signaling	59	10	6.6	3.4	0.11	1	1.5
GO:0050804	modulation of chemical synaptic transmission	59	10	6.6	3.4	0.11	1	1.5
GO:0031984	organelle subcompartment	160	23	17.8	5.2	0.11	1	1.3
GO:0051640	organelle localization	97	15	10.8	4.2	0.11	1	1.4
GO:0009059	macromolecule biosynthetic process	642	80	71.6	8.4	0.12	1	1.1
GO:0004842	ubiquitin-protein transferase activity	82	13	9.1	3.9	0.12	1	1.4
GO:0016740	transferase activity	410	53	45.7	7.3	0.12	1	1.2
GO:0006139	nucleobase-containing compound metabolic process	695	86	77.5	8.5	0.12	1	1.1
GO:0034762	regulation of transmembrane transport	67	11	7.5	3.5	0.12	1	1.5
GO:0008015	blood circulation	67	11	7.5	3.5	0.12	1	1.5
GO:0001933	negative regulation of protein phosphorylation	67	11	7.5	3.5	0.12	1	1.5
GO:0009889	regulation of biosynthetic process	556	70	62	8	0.12	1	1.1
GO:0044238	primary metabolic process	1268	150	141.4	8.6	0.12	1	1.1
GO:0042391	regulation of membrane potential	45	8	5	3	0.12	1	1.6
GO:0007369	gastrulation	45	8	5	3	0.12	1	1.6
GO:0070727	cellular macromolecule localization	326	43	36.4	6.6	0.12	1	1.2
GO:0007043	cell-cell junction assembly	24	5	2.7	2.3	0.12	1	1.9
GO:0002088	lens development in camera-type eye	24	5	2.7	2.3	0.12	1	1.9
GO:0140534	endoplasmic reticulum protein-containing complex	24	5	2.7	2.3	0.12	1	1.9
GO:0071222	cellular response to lipopolysaccharide	24	5	2.7	2.3	0.12	1	1.9
GO:0004518	nuclease activity	24	5	2.7	2.3	0.12	1	1.9
GO:0043271	negative regulation of ion transport	24	5	2.7	2.3	0.12	1	1.9
GO:0032273	positive regulation of protein polymerization	24	5	2.7	2.3	0.12	1	1.9
GO:0006606	protein import into nucleus	38	7	4.2	2.8	0.12	1	1.7
GO:0051170	import into nucleus	38	7	4.2	2.8	0.12	1	1.7
GO:0032869	cellular response to insulin stimulus	38	7	4.2	2.8	0.12	1	1.7
GO:0072686	mitotic spindle	38	7	4.2	2.8	0.12	1	1.7
GO:0007626	locomotory behavior	38	7	4.2	2.8	0.12	1	1.7
GO:1901363	heterocyclic compound binding	749	92	83.6	8.4	0.12	1	1.1
GO:1903034	regulation of response to wounding	31	6	3.5	2.5	0.12	1	1.7
GO:0007044	cell-substrate junction assembly	31	6	3.5	2.5	0.12	1	1.7
GO:0060429	epithelium development	194	27	21.6	5.4	0.12	1	1.2
GO:0019219	regulation of nucleobase-containing compound metabolic process	540	68	60.2	7.8	0.12	1	1.1
GO:0006807	nitrogen compound metabolic process	1215	144	135.5	8.5	0.13	1	1.1
GO:0016567	protein ubiquitination	122	18	13.6	4.4	0.13	1	1.3
GO:0051128	regulation of cellular component organization	446	57	49.8	7.2	0.13	1	1.1
GO:0005730	nucleolus	146	21	16.3	4.7	0.13	1	1.3
GO:1903047	mitotic cell cycle process	146	21	16.3	4.7	0.13	1	1.3
GO:0097708	intracellular vesicle	294	39	32.8	6.2	0.13	1	1.2
GO:1901576	organic substance biosynthetic process	733	90	81.8	8.2	0.13	1	1.1
GO:0014069	postsynaptic density	68	11	7.6	3.4	0.13	1	1.5
GO:0007346	regulation of mitotic cell cycle	91	14	10.2	3.8	0.13	1	1.4
GO:0033036	macromolecule localization	507	64	56.6	7.4	0.13	1	1.1
GO:0016070	RNA metabolic process	585	73	65.3	7.7	0.13	1	1.1
GO:0005739	mitochondrion	220	30	24.5	5.5	0.13	1	1.2
GO:0005737	cytoplasm	1493	174	166.5	7.5	0.13	1	1
GO:0016462	pyrophosphatase activity	76	12	8.5	3.5	0.13	1	1.4
GO:0070371	ERK1 and ERK2 cascade	46	8	5.1	2.9	0.13	1	1.6
GO:0043543	protein acylation	46	8	5.1	2.9	0.13	1	1.6
GO:0005768	endosome	155	22	17.3	4.7	0.13	1	1.3
GO:0000122	negative regulation of transcription by RNA polymerase II	147	21	16.4	4.6	0.13	1	1.3
GO:0034641	cellular nitrogen compound metabolic process	761	93	84.9	8.1	0.13	1	1.1
GO:0007155	cell adhesion	196	27	21.9	5.1	0.14	1	1.2
GO:0018209	peptidyl-serine modification	84	13	9.4	3.6	0.14	1	1.4
GO:0018105	peptidyl-serine phosphorylation	84	13	9.4	3.6	0.14	1	1.4
GO:0010634	positive regulation of epithelial cell migration	39	7	4.4	2.6	0.14	1	1.6
GO:0051348	negative regulation of transferase activity	39	7	4.4	2.6	0.14	1	1.6
GO:0043168	anion binding	372	48	41.5	6.5	0.14	1	1.2
GO:0034612	response to tumor necrosis factor	25	5	2.8	2.2	0.14	1	1.8
GO:0046631	alpha-beta T cell activation	25	5	2.8	2.2	0.14	1	1.8
GO:0043433	negative regulation of DNA-binding transcription factor activity	25	5	2.8	2.2	0.14	1	1.8
GO:0030175	filopodium	25	5	2.8	2.2	0.14	1	1.8
GO:0071219	cellular response to molecule of bacterial origin	25	5	2.8	2.2	0.14	1	1.8
GO:0061351	neural precursor cell proliferation	32	6	3.6	2.4	0.14	1	1.7
GO:0043487	regulation of RNA stability	32	6	3.6	2.4	0.14	1	1.7
GO:0000910	cytokinesis	32	6	3.6	2.4	0.14	1	1.7
GO:0099568	cytoplasmic region	32	6	3.6	2.4	0.14	1	1.7
GO:0032496	response to lipopolysaccharide	32	6	3.6	2.4	0.14	1	1.7
GO:0003018	vascular process in circulatory system	32	6	3.6	2.4	0.14	1	1.7
GO:0034968	histone lysine methylation	32	6	3.6	2.4	0.14	1	1.7
GO:0006950	response to stress	449	57	50.1	6.9	0.14	1	1.1
GO:0009611	response to wounding	69	11	7.7	3.3	0.14	1	1.4
GO:0099572	postsynaptic specialization	69	11	7.7	3.3	0.14	1	1.4
GO:0032279	asymmetric synapse	69	11	7.7	3.3	0.14	1	1.4
GO:0001667	ameboidal-type cell migration	100	15	11.2	3.8	0.14	1	1.3
GO:0007399	nervous system development	398	51	44.4	6.6	0.14	1	1.1
GO:0045892	negative regulation of transcription, DNA-templated	205	28	22.9	5.1	0.14	1	1.2
GO:2001141	regulation of RNA biosynthetic process	458	58	51.1	6.9	0.14	1	1.1
GO:0070925	organelle assembly	132	19	14.7	4.3	0.14	1	1.3
GO:0016192	vesicle-mediated transport	280	37	31.2	5.8	0.14	1	1.2
GO:1903530	regulation of secretion by cell	77	12	8.6	3.4	0.14	1	1.4
GO:0046483	heterocycle metabolic process	702	86	78.3	7.7	0.14	1	1.1
GO:0031323	regulation of cellular metabolic process	808	98	90.1	7.9	0.14	1	1.1
GO:0006302	double-strand break repair	47	8	5.2	2.8	0.15	1	1.5
GO:0060070	canonical Wnt signaling pathway	62	10	6.9	3.1	0.15	1	1.4
GO:1903507	negative regulation of nucleic acid-templated transcription	206	28	23	5	0.15	1	1.2
GO:1902679	negative regulation of RNA biosynthetic process	206	28	23	5	0.15	1	1.2
GO:0032774	RNA biosynthetic process	468	59	52.2	6.8	0.15	1	1.1
GO:1902532	negative regulation of intracellular signal transduction	93	14	10.4	3.6	0.15	1	1.3
GO:0034645	cellular macromolecule biosynthetic process	633	78	70.6	7.4	0.15	1	1.1
GO:0019538	protein metabolic process	809	98	90.2	7.8	0.15	1	1.1
GO:0046914	transition metal ion binding	133	19	14.8	4.2	0.15	1	1.3
GO:0032940	secretion by cell	117	17	13.1	3.9	0.15	1	1.3
GO:0098793	presynapse	70	11	7.8	3.2	0.15	1	1.4
GO:0005819	spindle	70	11	7.8	3.2	0.15	1	1.4
GO:0032271	regulation of protein polymerization	40	7	4.5	2.5	0.15	1	1.6
GO:0016772	transferase activity, transferring phosphorus-containing groups	182	25	20.3	4.7	0.15	1	1.2
GO:0044267	cellular protein metabolic process	748	91	83.4	7.6	0.15	1	1.1
GO:0043412	macromolecule modification	634	78	70.7	7.3	0.15	1	1.1
GO:0034613	cellular protein localization	324	42	36.1	5.9	0.15	1	1.2
GO:0070997	neuron death	55	9	6.1	2.9	0.15	1	1.5
GO:0016817	hydrolase activity, acting on acid anhydrides	78	12	8.7	3.3	0.15	1	1.4
GO:0016818	hydrolase activity, acting on acid anhydrides, in phosphorus-containing anhydrides	78	12	8.7	3.3	0.15	1	1.4
GO:0150115	cell-substrate junction organization	33	6	3.7	2.3	0.15	1	1.6
GO:0008021	synaptic vesicle	33	6	3.7	2.3	0.15	1	1.6
GO:1902850	microtubule cytoskeleton organization involved in mitosis	33	6	3.7	2.3	0.15	1	1.6
GO:0016323	basolateral plasma membrane	33	6	3.7	2.3	0.15	1	1.6
GO:0071103	DNA conformation change	33	6	3.7	2.3	0.15	1	1.6
GO:0019787	ubiquitin-like protein transferase activity	86	13	9.6	3.4	0.15	1	1.4
GO:0048518	positive regulation of biological process	873	105	97.4	7.6	0.16	1	1.1
GO:0021543	pallium development	26	5	2.9	2.1	0.16	1	1.7
[truncated: 770 more rows]

## Sheet: Cluster 47
Category ID	Category Name	#Genes Category	#Genes Assigned	#Genes Expected	#Genes Enriched	p-value	Corrected p-value	Fold
[truncated: 742 more rows]

[truncated: 5 more sheets: Cluster 44, Cluster 35, Cluster 29, Cluster 30, Cluster 37]
