# Supplementary material for: Assessment of CircRNA Expression Profiles and Potential Functions in Brown Adipogenesis
Source: Front Genet. 2021 Oct 22;12:769690. doi: 10.3389/fgene.2021.769690 (PMC8569449; doi:10.3389/fgene.2021.769690)
Supplement: Supplementary file 2 [file Table3.XLSX]

## Sheet: Table S3
Table S3 List of differentially expressed circRNAs across brown adipogenesis
position	circRNA name	Parental gene	baseMean	log2FoldChange	lfcSE	stat	pvalue	padj	group
chr10:106482268-106490572-	circ_Acss3_1	Acss3	37.8302	9.20765	1.51785	103.639	3.13e-23	3.82e-20	1
chr3:94743567-94744148+	no	Selenbp1	22.9008	8.48389	1.58233	56.9284	4.35e-13	1.52e-10	1
chr9:48525387-48641204-	no	Zbtb16	27.1239	8.25934	1.5526	50.4231	1.12e-11	3.43e-09	1
chr5:135597375-135599887+	no	Mlxipl	17.9514	8.19795	1.58525	59.0647	1.49e-13	6.08e-11	1
chr15:84001511-84016511+	mmu_circ_0005910	Pnpla3	16.1073	8.10598	1.61199	65.5879	5.73e-15	4.66e-12	2
chr9:122041010-122046719+	mmu_circ_0015392	Snrk	14.6405	7.7581	1.63109	35.2473	2.22e-08	2.26e-06	1
chr17:28644180-28644414-	no	Fkbp5	12.8047	7.74111	1.64817	44.4044	2.28e-10	5.57e-08	1
chr10:106482268-106522007-	no	Acss3	12.5345	7.70471	1.65806	42.1859	6.91e-10	1.41e-07	1
chr10:106460709-106490572-	no	Acss3	14.1102	7.59523	1.6125	33.5223	5.26e-08	4.94e-06	1
chr9:86539917-86573881-	no	Me1	9.7862	7.38685	1.70865	39.6717	2.43e-09	3.96e-07	2
chr17:34872348-34952518-	no	NA	9.76904	7.38453	1.70837	39.6738	2.43e-09	3.96e-07	2
chr10:106460709-106522007-	no	Acss3	7.85584	7.01421	1.7551	25.7516	2.56e-06	0.000178706	1
chr4:6750051-6769573-	mmu_circ_0001180	Tox	10.0526	6.94907	1.67289	21.6893	1.95e-05	0.00105953	1
chr9:83846130-83906226+	mmu_circ_0015953	Bckdhb	11.4247	6.87982	1.65737	22.2942	1.44e-05	0.000880867	1
chr10:55843316-55871659-	mmu_circ_0000167	Tbc1d32	10.3043	6.76166	1.66386	20.9851	2.77e-05	0.00144098	1
chr3:57572961-57611049+	mmu_circ_0010726	Rnf13	9.80817	6.72041	1.674	20.0736	4.38e-05	0.00193329	1
chr1:193192519-193196545-	no	Ppp2r5a	6.96101	6.6517	1.8097	16.0182	0.000332417	0.0108324	1
chr14:124226973-124256801+	no	Itgbl1	6.31746	6.64932	1.87319	16.6567	0.000241573	0.00843436	1
chr9:50803712-50806721-	no	Sik2	8.70389	6.63778	1.70502	17.9868	0.000124228	0.004897	1
chr2:139557605-139566139+	no	Ism1	9.98426	6.59899	1.67955	19.5296	5.74e-05	0.0024203	1
chr7:94487466-94524792+	no	Nox4	5.31479	6.50628	1.92585	20.2467	4.01e-05	0.00188614	2
chr9:48525387-48551666-	no	Zbtb16	8.19406	6.50221	1.75346	15.4835	0.000434312	0.0131044	1
chr4:53140468-53156967-	no	Abca1	5.51578	6.46849	1.92482	15.1143	0.000522351	0.015381	1
chr6:115333696-115401100+	no	Pparg	7.05601	6.45827	1.74737	15.6322	0.000403198	0.0124736	1
chr4:86532061-86546523+	no	Acer2	8.12554	6.35867	1.71155	16.5056	0.000260534	0.00884367	1
chr4:53119877-53156967-	mmu_circ_0011675	Abca1	6.38961	6.20751	1.81894	12.4223	0.00200693	0.0441887	1
chr18:12217434-12228640-	no	Tmem241	6.83016	6.14279	1.76451	13.6493	0.00108668	0.0268267	1
chr1:140977749-141007062+	mmu_circ_0008220	Dennd1b	7.84976	6.14108	1.75365	14.6537	0.000657633	0.0189089	1
chr3:122484484-122520985+	mmu_circ_0001166	Pde5a	8.21203	6.13934	1.71224	16.4259	0.000271123	0.00907706	1
chr4:9510958-9538085-	mmu_circ_0001182	Asph	6.6376	6.01218	1.76588	13.289	0.00130113	0.0305766	1
chr5:142411997-142413675+	mmu_circ_0012260	Sdk1	7.04687	5.80577	1.76131	13.8653	0.00097539	0.0259115	1
chr18:79120727-79283919-	no	Setbp1	7.48641	5.6391	1.74119	15.4332	0.000445371	0.0132742	1
chr7:94509237-94524792+	no	Nox4	16.8668	5.52901	1.23996	34.0033	4.13e-08	4.04e-06	1
chrX:147043128-147048494+	no	Pfkfb1	10.7673	4.37674	1.22005	25.0065	3.71e-06	0.000252183	2
chr19:14590848-14638941-	no	Tle4	6.36457	4.35787	1.83923	15.6987	0.000390015	0.0122205	1
chr15:3277973-3408008-	no	Ghr	18.8795	3.92603	0.912479	22.034	1.64e-05	0.000955493	1
chr15:54980895-54983466+	mmu_circ_0005703	Deptor	5.08832	3.91769	1.67532	13.8187	0.000998419	0.026238	2
chr19:17716982-17753047-	mmu_circ_0000937	Pcsk5	18.6469	3.694	1.07852	23.9949	6.16e-06	0.000406891	1
chr6:97953880-97956191+	mmu_circ_0001497	Mitf	5.98917	3.52023	1.46151	15.8206	0.000366946	0.011647	2
chr2:66564210-66581888-	no	Scn7a	7.93894	3.42057	1.28856	12.5824	0.00185253	0.0411979	2
chr18:58308644-58349990-	mmu_circ_0000875	Fbn2	21.7927	3.38719	0.727685	35.7513	1.72e-08	1.92e-06	2
chr2:146212963-146232168-	mmu_circ_0009412	Ralgapa2	12.8646	3.38343	0.958519	16.2525	0.000295673	0.0097652	1
chr7:17371024-17372261+	no	Slc1a5	21.9623	3.16506	0.738512	20.9452	2.83e-05	0.00144098	1
chr16:70433789-70441564+	mmu_circ_0006376	Gbe1	67.2479	2.9644	0.395713	59.1285	1.45e-13	6.08e-11	1
chr9:83882382-83906226+	mmu_circ_0001822	Bckdhb	123.847	2.90988	0.285208	111.683	5.6e-25	1.37e-21	1
chr9:23058815-23105466+	no	Bmper	24.3508	2.89218	0.84058	21.8283	1.82e-05	0.00103436	1
chr15:55040285-55049828+	mmu_circ_0005704	Deptor	17.5787	2.70297	0.794128	17.8624	0.0001322	0.00504839	2
chr10:8017853-8050021-	mmu_circ_0002470	Ust	21.9178	2.61743	0.775238	16.7748	0.000227721	0.00806593	1
chr11:16781466-16783616+	mmu_circ_0002861	Egfr	52.1111	2.56954	0.440198	35.4488	2.01e-08	2.13e-06	1
chr4:97623064-97708370+	mmu_circ_0011879	Nfia	12.5173	2.56619	1.10279	12.3295	0.00210225	0.0454681	1
chr9:116038933-116040831-	mmu_circ_0001853	Tgfbr2	17.2076	2.51776	0.859817	14.5594	0.000689391	0.0193663	1
chr6:129130650-129134331+	no	Clec2d	41.1025	2.46856	0.485131	27.2984	1.18e-06	9.02e-05	1
chr11:84006580-84009189+	mmu_circ_0000301	Acaca	24.6621	2.44441	0.667967	15.4851	0.000433954	0.0131044	1
chr4:100080417-100084745+	mmu_circ_0010974	Ror1	51.6886	2.28038	0.530694	40.0439	2.02e-09	3.79e-07	1
chr4:9435773-9459212-	mmu_circ_0011864	Asph	21.5954	2.14298	0.698146	13.6711	0.00107488	0.0268061	2
chr6:22082228-22095687+	mmu_circ_0001447	Cped1	53.8747	2.07607	0.455297	27.8125	9.13e-07	7.2e-05	1
chr10:23518551-23525846+	mmu_circ_0000152	Slc18b1	5.57424	1.75814	1.23443	12.6598	0.00178222	0.0403311	2
chr13:110530594-110562888+	mmu_circ_0004450	Pde4d	44.029	1.62764	0.514068	43.3442	3.87e-10	8.6e-08	1
chr5:142058246-142089194+	mmu_circ_0012256	Sdk1	17.2354	1.52283	0.885187	13.718	0.00104995	0.0264544	1
chr2:139834434-139883235-	mmu_circ_0001076	Tasp1	37.1789	1.45032	0.518216	15.9191	0.000349304	0.0112329	1
chr6:8487816-8532790+	no	Glcci1	31.8864	1.42319	0.548272	12.732	0.00171901	0.0396347	1
chr8:79868538-79875571-	mmu_circ_0014982	Arhgap10	56.4936	1.27167	0.389763	12.0858	0.00237461	0.0496031	1
chr19:57826119-57871993+	mmu_circ_0000968	Atrnl1	55.0881	1.22982	0.407571	20.0491	4.43e-05	0.00193329	1
chr15:88641726-88642589-	mmu_circ_0000635	Alg12	107.684	1.19419	0.273456	23.7455	6.98e-06	0.000448805	1
chr5:119043341-119043579+	mmu_circ_0001396	Med13l	414.009	1.13033	0.187188	36.1903	1.38e-08	1.69e-06	1
chr5:142085948-142089194+	mmu_circ_0012257	Sdk1	14.6689	1.11834	1.05351	17.5029	0.000158233	0.00594957	1
chr3:51111971-51129957-	mmu_circ_0001125	Elf2	92.4215	1.07758	0.309508	20.3896	3.74e-05	0.00180177	1
chr2:48725808-48728993+	mmu_circ_0001017	Acvr2a	222.924	1.04418	0.193166	29.1592	4.66e-07	4.07e-05	1
chr2:139867829-139883235-	mmu_circ_0001077	Tasp1	127.906	0.908728	0.25043	13.6184	0.00110359	0.0269719	1
chr19:4792397-4794009-	circRbm14	Rbm14	209.986	0.574525	0.22664	18.5727	9.27e-05	0.00383913	1
chr4:58188802-58192579-	mmu_circ_0011707	Svep1	439.082	0.517811	0.139235	38.2833	4.86e-09	6.99e-07	1
chr8:81039484-81102656+	circSlc10a7	Slc10a7	165.626	0.483001	0.226376	28.1803	7.6e-07	6.19e-05	1
chr8:87295682-87296214-	mmu_circ_0001704	Nfix	430.778	0.458157	0.156033	14.4061	0.000744312	0.0204393	2
chr18:56967317-56971729-	mmu_circ_0007399	Marchf	102.788	0.3702	0.286931	20.1526	4.21e-05	0.00193329	1
chr5:96557961-96563151-	mmu_circ_0012878	Cnot6l	330.461	0.359864	0.197345	14.6923	0.000645058	0.0187681	1
chr13:110724075-110729569+	mmu_circ_0004451	Pde4d	45.4704	0.310434	0.454404	18.4894	9.66e-05	0.00393568	1
chr17:66162797-66165390+	no	Ppp4r1	7.28474	0.101316	1.07313	13.7208	0.0010485	0.0264544	2
chr4:141966371-141967259-	mmu_circ_0001293	NA	6.94112	-0.028257	1.05384	13.7622	0.00102701	0.0264213	3
chr18:5633201-5641516+	mmu_circ_0007394	Zeb1	41.4178	-0.18537	0.47249	20.5081	3.52e-05	0.00175645	3
chr17:42514108-42514589+	mmu_circ_0006760	Ptchd4	35.4275	-0.197273	0.526198	21.7189	1.92e-05	0.00105953	3
chr15:61938702-61939020+	mmu_circ_0000604	NA	521.758	-0.328778	0.138014	12.2235	0.00221662	0.047108	4
chr3:27519526-27542011-	mmu_circ_0001113	Fndc3b	98.1251	-0.409935	0.289532	17.0586	0.000197588	0.00720756	4
chr6:55226547-55234807+	mmu_circ_0013455	Mindy4	6.86132	-0.447704	1.08594	13.4086	0.00122562	0.0296219	3
chr10:120262163-120289148-	mmu_circ_0002009	Msrb3	70.1912	-0.522295	0.33211	22.4245	1.35e-05	0.000846499	3
chr14:120724015-120724634+	mmu_circ_0004992	Mbnl2	88.0043	-0.802421	0.293463	17.212	0.000183008	0.00677686	3
chr17:88862052-88862603+	mmu_circ_0007088	Foxn2	71.291	-0.879965	0.338374	28.7699	5.66e-07	4.77e-05	3
chr2:129636223-129636973+	mmu_circ_0001066	Stk35	79.7451	-1.07884	0.339976	13.1532	0.00139258	0.0324139	3
chr1:38110460-38142497-	mmu_circ_0000028	Rev1	19.4471	-1.14186	0.748547	12.6979	0.00174858	0.0399395	4
chr5:34185760-34188916+	mmu_circ_0001335	Nsd2	126.372	-1.16135	0.24749	22.0465	1.63e-05	0.000955493	3
chr19:28605362-28606476-	mmu_circ_0000943	Glis3	157.019	-1.19556	0.26243	32.4741	8.88e-08	8.04e-06	4
chr1:64125280-64125908-	mmu_circ_0008887	Klf7	72.6754	-1.25184	0.336653	26.63	1.65e-06	0.000122166	3
chr17:6137210-6139156+	mmu_circ_0000723	Tulp4	73.5527	-1.27004	0.370446	12.5806	0.00185424	0.0411979	3
chr2:144081075-144083729-	mmu_circ_0009406	Snx5	42.5689	-1.30165	0.47164	16.5525	0.000254486	0.00876004	3
chr1:192709212-192723450-	mmu_circ_0000133	Rps6kc1	51.9657	-1.33628	0.393591	18.1886	0.000112305	0.00449958	3
chr17:80443833-80452981-	mmu_circ_0000819	Hnrnpll	168.308	-1.37462	0.22076	39.2278	3.03e-09	4.63e-07	3
chr7:119902897-119903153+	mmu_circ_0001612	Tead1	75.5463	-1.44281	0.40521	13.3718	0.00124839	0.0296219	3
chr7:118741316-118742637-	mmu_circ_0013775	Galnt18	25.1348	-1.45901	0.602706	12.1019	0.00235567	0.0496031	3
chr1:192695470-192723450-	mmu_circ_0000132	Rps6kc1	54.7138	-1.48285	0.399874	13.9491	0.000935395	0.025122	3
chr19:30113553-30113787+	mmu_circ_0000945	Uhrf2	80.6676	-1.48333	0.352988	19.7873	5.05e-05	0.00216502	3
chr6:119002618-119007533-	mmu_circ_0001511	Cacna1c	217.062	-1.51537	0.207395	61.668	4.06e-14	2.48e-11	3
chr19:28740242-28740726-	mmu_circ_0007673	Glis3	43.323	-1.51649	0.478901	16.9143	0.000212377	0.00763309	4
chr14:47635951-47636470+	mmu_circ_0000529	Samd4	106.458	-1.52113	0.302835	37.9974	5.61e-09	7.62e-07	3
chr6:118952594-119007533-	mmu_circ_0012993	Cacna1c	70.5334	-1.64186	0.365432	21.5997	2.04e-05	0.00108402	3
chr9:96618628-96632732-	no	Zbtb38	27.3179	-1.70138	0.582174	35.8427	1.65e-08	1.92e-06	3
chr16:94605518-94614781+	mmu_circ_0000713	Ttc3	49.4911	-1.90142	0.425153	25.873	2.41e-06	0.000173128	3
chr3:50221909-50242837-	mmu_circ_0010676	Slc7a11	23.0643	-1.91112	0.647649	12.2359	0.002203	0.047108	3
chr4:16079063-16085577-	mmu_circ_0011506	Ripk2	81.0072	-2.011	0.340173	36.2977	1.31e-08	1.69e-06	3
chr7:81649062-81649528-	mmu_circ_0014392	Slco3a1	19.6519	-2.51987	0.755066	12.4032	0.00202617	0.044214	3
chr12:86169397-86172873-	no	Ltbp2	5.78763	-2.87692	1.44348	13.3763	0.00124561	0.0296219	3
chr17:64973867-65030965+	mmu_circ_0006927	Man2a1	6.13241	-3.34347	2.02596	13.7925	0.00101156	0.0263007	4
chr6:119002618-119019207-	mmu_circ_0012998	Cacna1c	14.6895	-4.84856	1.255	20.0799	4.36e-05	0.00193329	3
chr5:125598986-125605350-	no	Ncor2	7.96901	-6.03087	1.73996	14.6174	0.000669697	0.0190319	3
chr9:122868234-122875104+	no	Kif15	7.84743	-6.27823	1.76812	14.0349	0.000896116	0.0243345	3
chr4:8110399-8116539-	mmu_circ_0011791	Car8	5.746	-6.37669	1.89571	14.5102	0.000706553	0.0196229	3
chr14:121500739-121501404+	mmu_circ_0004996	Farp1	6.49282	-6.58248	1.83031	17.9252	0.000128112	0.00496994	3
chr6:91200851-91207820+	no	Fbln2	7.91763	-6.7602	1.72697	20.3771	3.76e-05	0.00180177	3
chr3:141966906-141977412-	no	Pdlim5	25.8065	-7.61301	1.55781	44.586	2.08e-10	5.57e-08	4
