# Supplementary material for: Assessment of CircRNA Expression Profiles and Potential Functions in Brown Adipogenesis
Source: Front Genet. 2021 Oct 22;12:769690. doi: 10.3389/fgene.2021.769690 (PMC8569449; doi:10.3389/fgene.2021.769690)
Supplement: Supplementary file 3 [file Table6.XLSX]

## Sheet: Sheet1
Table S6 List of divergent primers used to amplify circRNAs
circRNA	Sequences	Product length (bp)
circ_0001447	5'-ATCTCTGTGCTTGTGGTGGA-3'	230
	5'-AAAAGGGACCAGTACTGCGA-3'
circ_0001704	5'-AACCAGGTGTAGGAGAAGGC-3'	197
	5'-AAAGTACTGATGGGGAGCGG-3'
circ_0007399	5'-GTCCTTGGCTGAAACTTGCA-3'	243
	5'-CTTCAGGTTTGCAGTGGAGC-3'
circ_0006376	5'-CCGAGGGACCCATGATCTTT-3'	158
	5'-GGAGCCCAGTGTATCCAATC-3'
circ_0001396	5'-GTGTATGGCGTCGTGATGTC-3'	152
	5'-CCGTGCCCTCCAAAATTGTA-3'
circ_0000529	5'-CTGTCCCTGCCACAATCAAC-3'	174
	5'-GGATCTTGGGCAGCAGTTTC-3'
circ_0011707	5'-ATGCATCTGTGAGAAGGGCT-3'	182
	5'-CGTGAAGATCTCCACTCCGA-3'
