# Supplementary material for: Assessment of CircRNA Expression Profiles and Potential Functions in Brown Adipogenesis
Source: Front Genet. 2021 Oct 22;12:769690. doi: 10.3389/fgene.2021.769690 (PMC8569449; doi:10.3389/fgene.2021.769690)
Supplement: Supplementary file 4 [file Table4.XLSX]

## Sheet: Sheet1
Table S4 Correlation between differential expression circRNAs and their parental genes during brown adipogenesis.
circRNA position	Parental gene	Correlation	p value
chr1:140977749-141007062+	ENSMUSG00000056268	0.458003	0.490458
chr1:192695470-192723450-	ENSMUSG00000089872	0.911039	0.141676
chr1:192709212-192723450-	ENSMUSG00000089872	1	0.000134284
chr1:193192519-193196545-	ENSMUSG00000026626	0.999056	0.0138401
chr1:38110460-38142497-	ENSMUSG00000026082	0.589125	0.382692
chr1:64125280-64125908-	ENSMUSG00000025959	0.8806	0.167323
chr10:106460709-106490572-	ENSMUSG00000035948	0.995043	0.0317857
chr10:106460709-106522007-	ENSMUSG00000035948	0.950122	0.103563
chr10:106482268-106490572-	ENSMUSG00000035948	0.965383	0.0854862
chr10:106482268-106522007-	ENSMUSG00000035948	0.946629	0.107354
chr10:120262163-120289148-	ENSMUSG00000051236	0.963111	0.0883676
chr10:23518551-23525846+	ENSMUSG00000037455	0.80677	0.223471
chr10:55843316-55871659-	ENSMUSG00000038122	0.956137	0.0967643
chr10:8017853-8050021-	ENSMUSG00000047712	0.802297	0.22673
chr11:16781466-16783616+	ENSMUSG00000020122	0.543395	0.418709
chr11:84006580-84009189+	ENSMUSG00000020532	0.946438	0.107559
chr12:86169397-86172873-	ENSMUSG00000002020	0.999991	0.00136491
chr13:110530594-110562888+	ENSMUSG00000021699	0.999874	0.00504373
chr13:110724075-110729569+	ENSMUSG00000021699	0.98082	0.0630506
chr14:120724015-120724634+	ENSMUSG00000022139	0.990128	0.0449857
chr14:121500739-121501404+	ENSMUSG00000025555	0.996255	0.0276098
chr14:124226973-124256801+	ENSMUSG00000032925	0.999512	0.00994916
chr14:47635951-47636470+	ENSMUSG00000021838	0.991131	0.0426154
chr15:3277973-3408008-	ENSMUSG00000055737	0.996214	0.02776
chr15:54980895-54983466+	ENSMUSG00000022419	0.986025	0.0536544
chr15:55040285-55049828+	ENSMUSG00000022419	0.994718	0.032818
chr15:61938702-61939020+	ENSMUSG00000072566	0.215136	0.735803
chr15:84001511-84016511+	ENSMUSG00000041653	0.997699	0.0216242
chr15:88641726-88642589-	ENSMUSG00000035845	-0.131212	0.835258
chr16:70433789-70441564+	ENSMUSG00000022707	0.953407	0.0998955
chr16:94605518-94614781+	ENSMUSG00000040785	0.667021	0.324251
chr17:28644180-28644414-	ENSMUSG00000024222	0.887493	0.161709
chr17:34872348-34952518-	n/a	#DIV/0!	NA
chr17:42514108-42514589+	ENSMUSG00000042256	0.994834	0.0324531
chr17:6137210-6139156+	ENSMUSG00000034377	0.719595	0.286187
chr17:64973867-65030965+	ENSMUSG00000024085	0.974695	0.0726851
chr17:66162797-66165390+	ENSMUSG00000061950	0.425075	0.519944
chr17:80443833-80452981-	ENSMUSG00000024095	0.989212	0.0470527
chr17:88862052-88862603+	ENSMUSG00000034998	0.990113	0.04502
chr18:12217434-12228640-	ENSMUSG00000049411	0.999625	0.00871954
chr18:5633201-5641516+	ENSMUSG00000024238	0.921666	0.132068
chr18:56967317-56971729-	ENSMUSG00000032656	0.983681	0.0580602
chr18:58308644-58349990-	ENSMUSG00000024598	0.130053	0.836674
chr18:79120727-79283919-	ENSMUSG00000024548	0.967934	0.0821514
chr19:14590848-14638941-	ENSMUSG00000024642	0.43444	0.511447
chr19:17716982-17753047-	ENSMUSG00000024713	0.996825	0.0254127
chr19:28605362-28606476-	ENSMUSG00000052942	0.989002	0.0475148
chr19:28740242-28740726-	ENSMUSG00000052942	0.973227	0.0748283
chr19:30113553-30113787+	ENSMUSG00000024817	-0.481392	0.470159
chr19:4792397-4794009-	ENSMUSG00000006456	0.158168	0.802624
chr19:57826119-57871993+	ENSMUSG00000054843	0.913144	0.139805
chr2:129636223-129636973+	ENSMUSG00000037885	0.976007	0.0707194
chr2:139557605-139566139+	ENSMUSG00000074766	0.796628	0.230849
chr2:139834434-139883235-	ENSMUSG00000039033	0.917417	0.13596
chr2:139867829-139883235-	ENSMUSG00000039033	-0.0252589	0.967856
chr2:144081075-144083729-	ENSMUSG00000027423	0.414649	0.529511
chr2:146212963-146232168-	ENSMUSG00000037110	0.924375	0.129547
chr2:48725808-48728993+	ENSMUSG00000052155	0.908677	0.143756
chr2:66564210-66581888-	ENSMUSG00000034810	0.949155	0.104623
chr3:122484484-122520985+	ENSMUSG00000053965	0.447397	0.499837
chr3:141966906-141977412-	ENSMUSG00000028273	0.300063	0.642504
chr3:27519526-27542011-	ENSMUSG00000039286	0.952561	0.10085
chr3:50221909-50242837-	ENSMUSG00000027737	0.128447	0.838637
chr3:51111971-51129957-	ENSMUSG00000037174	0.993174	0.0373402
chr3:57572961-57611049+	ENSMUSG00000036503	0.833057	0.204081
chr3:94743567-94744148+	ENSMUSG00000068874	0.99972	0.0075301
chr4:100080417-100084745+	ENSMUSG00000035305	0.980161	0.0641484
chr4:141966371-141967259-	n/a	#DIV/0!	NA
chr4:16079063-16085577-	ENSMUSG00000041135	0.960624	0.0914343
chr4:53119877-53156967-	ENSMUSG00000015243	0.881669	0.166459
chr4:53140468-53156967-	ENSMUSG00000015243	0.577235	0.391916
chr4:58188802-58192579-	ENSMUSG00000028369	0.814221	0.218018
chr4:6750051-6769573-	ENSMUSG00000041272	0.450712	0.496894
chr4:8110399-8116539-	ENSMUSG00000041261	0.997054	0.0244737
chr4:86532061-86546523+	ENSMUSG00000038007	0.77766	0.244548
chr4:9435773-9459212-	ENSMUSG00000028207	0.995504	0.0302619
chr4:9510958-9538085-	ENSMUSG00000028207	0.732523	0.276913
chr4:97623064-97708370+	ENSMUSG00000028565	0.987978	0.0497063
chr5:119043341-119043579+	ENSMUSG00000018076	0.163488	0.796255
chr5:125598986-125605350-	ENSMUSG00000029478	0.687042	0.309666
chr5:135597375-135599887+	ENSMUSG00000005373	0.973493	0.0744444
chr5:142058246-142089194+	ENSMUSG00000039683	0.978881	0.0662365
chr5:142085948-142089194+	ENSMUSG00000039683	0.998157	0.0193439
chr5:142411997-142413675+	ENSMUSG00000039683	0.653634	0.334085
chr5:34185760-34188916+	ENSMUSG00000057406	0.985449	0.0547668
chr5:96557961-96563151-	ENSMUSG00000034724	0.990845	0.0433029
chr6:115333696-115401100+	ENSMUSG00000000440	0.976251	0.0703491
chr6:118952594-119007533-	ENSMUSG00000051331	0.999259	0.0122564
chr6:119002618-119007533-	ENSMUSG00000051331	0.991379	0.0420082
chr6:119002618-119019207-	ENSMUSG00000051331	0.992141	0.0400915
chr6:129130650-129134331+	ENSMUSG00000030157	0.770858	0.249439
chr6:22082228-22095687+	ENSMUSG00000062980	0.941725	0.112513
chr6:55226547-55234807+	ENSMUSG00000038022	0.234406	0.713938
chr6:8487816-8532790+	ENSMUSG00000029638	0.960334	0.0917864
chr6:91200851-91207820+	ENSMUSG00000064080	0.995623	0.0298583
chr6:97953880-97956191+	ENSMUSG00000035158	0.890952	0.158854
chr7:118741316-118742637-	ENSMUSG00000038296	0.995361	0.0307422
chr7:119902897-119903153+	ENSMUSG00000055320	0.614454	0.363336
chr7:17371024-17372261+	ENSMUSG00000001918	0.9278	0.126312
chr7:81649062-81649528-	ENSMUSG00000025790	0.994849	0.0324064
chr7:94487466-94524792+	ENSMUSG00000030562	0.999892	0.00468521
chr7:94509237-94524792+	ENSMUSG00000030562	0.996294	0.0274627
chr8:79868538-79875571-	ENSMUSG00000037148	0.303917	0.638463
chr8:81039484-81102656+	ENSMUSG00000031684	-0.402074	0.541202
chr8:87295682-87296214-	ENSMUSG00000001911	-0.399573	0.543548
chr9:116038933-116040831-	ENSMUSG00000032440	0.995022	0.0318523
chr9:122041010-122046719+	ENSMUSG00000038145	0.998818	0.0154889
chr9:122868234-122875104+	ENSMUSG00000036768	0.99448	0.0335542
chr9:23058815-23105466+	ENSMUSG00000031963	0.92676	0.1273
chr9:48525387-48551666-	ENSMUSG00000066687	0.995514	0.0302299
chr9:48525387-48641204-	ENSMUSG00000066687	0.990887	0.0432037
chr9:50803712-50806721-	ENSMUSG00000037112	0.965637	0.0851595
chr9:83846130-83906226+	ENSMUSG00000032263	0.995244	0.0311325
chr9:83882382-83906226+	ENSMUSG00000032263	0.880674	0.167264
chr9:86539917-86573881-	ENSMUSG00000032418	0.994484	0.0335403
chr9:96618628-96632732-	ENSMUSG00000040433	0.995922	0.0288138
chrX:147043128-147048494+	ENSMUSG00000025271	0.961803	0.0899911
