# Supplementary material for: Assessment of CircRNA Expression Profiles and Potential Functions in Brown Adipogenesis
Source: Front Genet. 2021 Oct 22;12:769690. doi: 10.3389/fgene.2021.769690 (PMC8569449; doi:10.3389/fgene.2021.769690)
Supplement: Supplementary file 5 [file Table1.XLSX]

## Sheet: batcm
Table S1 CircRNAs identified by RNA-seq in brown adipogenesis
circRNA position	D0-1 reads	D0-2 reads	D4-1 reads	D4-2 reads	D8-1 reads	D8-2 reads	circBase_ID
chr1:107443240-107462827-	10	6	5	10	14	28	no
chr1:108177939-108183693+	8	6	7	8	9	0	mmu_circ_0008061
chr1:112804635-112828842-	0	0	0	2	3	2	no
chr1:120201267-120206443-	0	0	2	3	2	3	mmu_circ_0008085
chr1:120316016-120316495+	34	35	10	12	16	9	mmu_circ_0000066
chr1:120356377-120368416+	2	3	3	3	0	0	mmu_circ_0008088
chr1:120405391-120422032+	0	5	0	0	3	3	mmu_circ_0008090
chr1:120763148-120786978-	4	0	4	4	0	0	mmu_circ_0008097
chr1:121464372-121475654-	3	4	4	3	16	0	mmu_circ_0008099
chr1:121637931-121662499-	12	14	38	28	39	27	mmu_circ_0008108
chr1:121661607-121680166-	0	0	5	3	3	2	mmu_circ_0008110
chr1:127465123-127475904+	0	21	30	9	18	36	mmu_circ_0000073
chr1:127468889-127475904+	2	4	4	5	9	0	no
chr1:12776159-12776779+	3	6	0	2	0	9	no
chr1:129688181-129696130+	8	5	20	17	6	11	mmu_circ_0000074
chr1:129688181-129698253+	0	0	9	0	3	4	no
chr1:129821304-129824698+	7	4	2	0	5	3	mmu_circ_0008137
chr1:130048320-130049976+	17	8	7	7	13	4	mmu_circ_0008139
chr1:130090036-130118280+	3	2	0	0	0	0	mmu_circ_0008145
chr1:130090036-130120218+	0	0	2	2	0	0	mmu_circ_0000075
chr1:13211387-13276106-	0	0	0	0	3	5	mmu_circ_0000011
chr1:132578725-132580647-	0	0	6	3	0	2	mmu_circ_0008160
chr1:132578725-132580650-	0	3	3	0	7	7	no
chr1:133308376-133333444-	2	5	0	0	0	3	no
chr1:134330675-134331064+	4	17	3	6	7	3	no
chr1:134386164-134387162+	5	0	0	0	5	6	no
chr1:134905713-134909288-	5	0	7	0	10	7	no
chr1:135542303-135544106-	2	5	0	0	2	2	no
chr1:135649665-135650326-	4	0	0	0	2	4	mmu_circ_0000079
chr1:136372364-136380430+	0	0	0	0	3	2	no
chr1:136762354-136776322-	6	0	3	5	6	3	mmu_circ_0008195
chr1:136772541-136776322-	0	0	0	0	2	2	no
chr1:137201006-137205775-	11	0	8	0	6	9	no
chr1:137315813-137316930-	6	0	3	4	2	2	mmu_circ_0000080
chr1:137428925-137433876-	14	17	10	7	2	0	no
chr1:138189456-138201033-	8	2	2	9	4	8	mmu_circ_0008207
chr1:140412201-140458362-	4	6	0	4	6	3	no
chr1:140429313-140440920-	0	0	5	0	2	2	no
chr1:140919681-140959548+	0	2	2	0	2	7	mmu_circ_0008211
chr1:140936576-140938620+	3	8	0	0	6	9	mmu_circ_0008212
chr1:140936576-140959548+	30	28	13	24	48	34	mmu_circ_0000081
chr1:140949922-140959548+	20	25	21	5	51	44	mmu_circ_0000083
chr1:140956851-141007062+	2	0	3	0	14	2	mmu_circ_0008219
chr1:140977749-141007062+	0	0	7	16	14	10	mmu_circ_0008220
chr1:140982459-141007062+	3	7	0	9	5	20	mmu_circ_0008223
chr1:142259525-142279672+	13	0	10	7	19	13	mmu_circ_0000084
chr1:142259525-142346881+	0	3	11	5	0	4	mmu_circ_0000085
chr1:145514754-145524985-	0	0	2	9	2	0	mmu_circ_0008242
chr1:152253591-152254707+	6	11	8	10	14	3	mmu_circ_0000086
chr1:153323269-153325755-	10	23	16	18	20	24	mmu_circ_0000087
chr1:154701439-154703741-	6	3	10	10	9	16	no
chr1:155329871-155331002-	4	4	0	3	0	0	mmu_circ_0000090
chr1:155750063-155751828+	0	0	0	0	3	3	no
chr1:157021115-157044565+	26	32	20	30	35	25	mmu_circ_0000091
chr1:157800283-157809690-	7	2	2	12	0	6	mmu_circ_0000094
chr1:157805690-157809690-	13	13	6	5	23	7	mmu_circ_0000095
chr1:157860447-157870317-	2	10	0	0	11	7	no
chr1:158369418-158369913-	9	3	3	0	6	0	no
chr1:158550969-158555714+	2	2	4	0	0	0	no
chr1:159216861-159229395-	8	3	4	0	3	2	mmu_circ_0000100
chr1:16118245-16121430+	0	0	5	2	0	0	no
chr1:162630842-162632591-	12	0	0	3	10	7	mmu_circ_0008324
chr1:163171766-163177544-	7	6	8	3	8	15	no
chr1:16430403-16453275-	5	0	3	4	0	5	mmu_circ_0000012
chr1:16430403-16476231-	14	11	16	9	6	5	mmu_circ_0008358
chr1:16453115-16499489-	11	12	12	16	5	15	mmu_circ_0000014
chr1:164645522-164646492-	8	2	3	3	0	2	no
chr1:165184107-165192146-	9	0	14	6	7	7	no
chr1:165187891-165192146-	5	13	6	2	14	17	mmu_circ_0008365
chr1:16572007-16575512-	6	5	6	3	2	5	mmu_circ_0008366
chr1:16572007-16592434-	81	90	94	93	103	86	mmu_circ_0008367
chr1:16575356-16592434-	2	3	0	0	2	8	no
chr1:165813513-165818436+	7	9	15	18	8	7	mmu_circ_0000109
chr1:165863609-165864948+	10	11	21	3	21	25	no
chr1:167157635-167158578-	3	4	0	4	3	2	mmu_circ_0008379
chr1:167236308-167241124+	6	4	2	0	0	0	no
chr1:167318788-167322363-	0	4	0	0	3	2	no
chr1:167350241-167359446-	0	2	4	4	2	2	mmu_circ_0008390
chr1:167531880-167538735-	19	20	20	19	3	18	no
chr1:167534740-167538735-	14	5	14	11	7	8	mmu_circ_0000114
chr1:167841418-167843480-	13	0	0	6	4	4	mmu_circ_0008395
chr1:169157862-169167779-	8	6	0	0	5	5	no
chr1:169160023-169167779-	2	5	3	2	0	0	mmu_circ_0008399
chr1:169164822-169167779-	26	23	44	47	53	57	mmu_circ_0000115
chr1:171928061-171936995-	0	0	0	0	3	2	no
chr1:172079401-172097079-	0	0	5	0	4	3	no
chr1:172087054-172097079-	10	12	23	26	9	7	mmu_circ_0008414
chr1:172717476-172729876-	0	0	9	0	7	5	mmu_circ_0008422
chr1:173066123-173075943-	5	3	4	0	0	7	mmu_circ_0008427
chr1:174104073-174117591+	0	0	2	0	12	10	mmu_circ_0008436
chr1:174164083-174209598-	0	0	0	0	7	5	mmu_circ_0008440
chr1:176624317-176629807+	2	3	4	0	0	0	mmu_circ_0008451
chr1:177974965-178020170-	0	0	0	0	4	3	mmu_circ_0008462
chr1:178754882-178761313+	0	0	0	5	3	3	no
chr1:178973905-178997464-	17	3	8	2	9	3	mmu_circ_0000116
chr1:178980168-178997464-	6	11	0	0	0	0	mmu_circ_0008476
chr1:179033092-179179012-	5	2	4	0	5	3	no
chr1:179039757-179179012-	0	2	2	4	2	0	no
chr1:179061101-179179012-	4	12	3	4	5	3	no
chr1:180253264-180255444-	0	12	22	21	15	18	mmu_circ_0000117
chr1:180608956-180609490+	58	72	96	83	61	57	mmu_circ_0000120
chr1:180608956-180646100+	16	11	18	33	12	16	mmu_circ_0008495
chr1:180645528-180646100+	14	11	5	5	0	3	no
chr1:180645531-180646100+	8	3	3	0	0	0	no
chr1:180973867-181024533-	0	8	7	9	9	5	no
chr1:181335413-181341916-	0	2	5	2	5	9	mmu_circ_0008497
chr1:181688065-181693804-	0	0	0	0	3	2	no
chr1:181714220-181716262-	0	11	13	0	9	5	mmu_circ_0008502
chr1:181716200-181718470-	2	9	4	0	0	0	mmu_circ_0008503
chr1:181961635-181970331+	7	2	0	0	0	0	mmu_circ_0008508
chr1:182108707-182109415-	0	0	3	4	6	6	mmu_circ_0008513
chr1:183039290-183054115-	32	24	0	25	11	8	mmu_circ_0008520
chr1:183050485-183054115-	9	5	6	0	0	0	mmu_circ_0008521
chr1:183117736-183129075-	0	0	0	0	2	4	no
chr1:183755752-183762363-	11	12	2	8	6	12	mmu_circ_0000124
chr1:183860808-183892050-	11	2	2	3	0	0	mmu_circ_0000126
chr1:183886524-183892050-	0	25	50	18	12	6	mmu_circ_0000127
chr1:186767084-186768879-	16	3	8	3	15	12	mmu_circ_0008535
chr1:187090779-187091158+	8	7	7	4	4	10	mmu_circ_0008537
chr1:187210124-187221146+	8	10	8	0	18	15	mmu_circ_0000129
chr1:191610514-191610827+	8	3	0	0	5	0	no
chr1:191610514-191622560+	61	44	75	75	35	26	mmu_circ_0000130
chr1:192695470-192723450-	96	79	49	58	27	31	mmu_circ_0000132
chr1:192709212-192723450-	84	101	36	33	32	36	mmu_circ_0000133
chr1:192790081-192790864-	19	32	6	5	4	12	mmu_circ_0000134
chr1:192893868-192895111+	6	0	3	0	2	2	no
chr1:193192519-193196545-	0	0	5	2	26	8	no
chr1:193392169-193394583-	0	0	2	2	0	0	no
chr1:193940149-193954341-	7	17	3	6	7	5	mmu_circ_0008569
chr1:193947419-193949908-	6	16	12	7	12	14	mmu_circ_0008570
chr1:194543150-194553672-	7	4	2	0	2	0	no
chr1:24092249-24093450-	0	4	8	5	6	5	mmu_circ_0008613
chr1:24768356-24788744+	8	2	3	0	2	5	mmu_circ_0008618
chr1:30893949-30920100-	2	0	5	5	3	0	mmu_circ_0008645
chr1:33537302-33590208-	5	2	6	9	0	9	mmu_circ_0008650
chr1:33541526-33590208-	0	0	5	9	0	4	no
chr1:33568860-33571062-	10	20	9	6	6	7	mmu_circ_0008651
chr1:33568860-33590208-	11	21	8	17	4	8	mmu_circ_0008652
chr1:33685239-33687278-	15	2	6	4	9	4	mmu_circ_0008653
chr1:33835888-33840809-	14	5	6	0	0	3	mmu_circ_0008655
chr1:34143086-34174369+	0	4	0	0	7	6	mmu_circ_0000024
chr1:34170777-34192101+	0	3	4	0	5	5	no
chr1:36872299-36879998-	6	0	9	3	4	6	mmu_circ_0008696
chr1:36911688-36946170-	5	8	23	14	17	5	mmu_circ_0000026
chr1:37547104-37555585-	0	0	8	5	3	0	mmu_circ_0000027
chr1:38047047-38047302-	3	2	0	0	0	3	no
chr1:38110460-38142497-	19	12	40	38	6	7	mmu_circ_0000028
chr1:39320163-39357578+	0	0	0	0	3	9	mmu_circ_0000032
chr1:39344312-39357578+	9	0	15	5	30	29	mmu_circ_0008720
chr1:39612322-39622177-	11	12	32	14	16	13	mmu_circ_0008725
chr1:39617537-39622177-	0	7	9	4	0	2	no
chr1:39620892-39622177-	2	0	10	2	0	4	mmu_circ_0008727
chr1:40060601-40067522+	0	16	17	12	9	5	no
chr1:40332942-40339141+	24	15	0	6	13	6	no
chr1:43124318-43132797-	3	5	3	0	5	2	no
chr1:43198542-43210099-	31	9	8	6	33	20	mmu_circ_0008734
chr1:43566465-43590638+	0	0	0	0	4	5	no
chr1:44010101-44013470+	11	0	9	0	6	9	mmu_circ_0008736
chr1:44016928-44030365+	5	3	3	0	3	4	mmu_circ_0008737
chr1:44811187-44837951+	4	2	0	3	8	5	no
chr1:44811187-44845387+	7	12	11	15	9	17	mmu_circ_0000033
chr1:44822858-44837951+	0	0	0	2	5	3	no
chr1:5079089-5088214+	5	5	21	4	0	17	mmu_circ_0008751
chr1:5079089-5091204+	23	43	41	31	33	30	mmu_circ_0008752
chr1:5079089-5114550+	0	0	0	4	5	3	mmu_circ_0008754
chr1:5083443-5123343+	0	0	6	0	2	9	mmu_circ_0008755
chr1:5085695-5091204+	0	0	0	0	4	7	mmu_circ_0008756
chr1:5085695-5114550+	0	0	3	5	0	0	mmu_circ_0008757
chr1:51869846-51891387-	5	3	4	0	0	3	mmu_circ_0000036
chr1:51869846-51920278-	4	12	10	8	8	4	no
chr1:51876984-51920278-	4	6	17	4	6	2	no
chr1:52245522-52272538-	0	0	4	14	0	0	mmu_circ_0008766
chr1:52253008-52269210-	0	6	7	5	11	3	mmu_circ_0008769
chr1:52264144-52272538-	13	4	5	0	0	2	no
chr1:52269046-52272538-	11	18	19	25	18	26	mmu_circ_0008770
chr1:52536081-52547599-	3	0	4	6	0	4	mmu_circ_0008771
chr1:53313472-53338936-	52	56	87	76	42	54	mmu_circ_0000038
chr1:53313472-53347267-	3	8	4	6	0	0	mmu_circ_0000039
chr1:53942172-53948104-	0	5	0	0	3	2	mmu_circ_0008787
chr1:53942172-53971476-	8	7	0	0	8	0	mmu_circ_0000040
chr1:53961092-53971476-	6	4	0	2	2	0	mmu_circ_0000041
chr1:54779857-54786718-	5	0	11	0	6	8	no
chr1:54779857-54793156-	7	0	8	13	7	13	mmu_circ_0008793
chr1:54779857-54800272-	0	0	7	7	4	4	mmu_circ_0008794
chr1:55118118-55124442+	2	6	4	2	3	7	no
chr1:55261026-55263459-	7	16	8	5	12	11	mmu_circ_0008803
chr1:56948006-57005099-	6	3	2	0	0	3	mmu_circ_0008822
chr1:58473856-58474227-	2	3	2	3	3	4	no
chr1:58527783-58533387-	6	2	0	0	0	8	no
chr1:58605482-58614901-	5	0	0	5	11	7	mmu_circ_0008826
chr1:58880758-58890618+	0	0	10	3	0	2	no
chr1:59248732-59256035-	0	0	4	0	4	2	mmu_circ_0008828
chr1:59870431-59872255+	16	12	7	9	8	4	mmu_circ_0008831
chr1:60005896-60015279+	5	0	10	8	5	4	mmu_circ_0008836
chr1:60162154-60166293+	3	2	0	0	0	0	no
chr1:60251347-60252020+	6	5	0	2	0	6	mmu_circ_0008845
chr1:60251347-60263260+	16	9	12	14	19	24	mmu_circ_0008846
chr1:60295415-60301727+	4	3	0	0	0	0	no
chr1:60582435-60584333-	11	0	8	2	10	6	no
chr1:60582435-60590250-	12	9	5	5	3	8	mmu_circ_0008863
chr1:6218020-6224480+	5	13	2	0	0	7	no
chr1:63194969-63195145-	0	5	2	0	3	6	mmu_circ_0000044
chr1:63589692-63593074+	0	10	8	3	3	10	mmu_circ_0008880
chr1:64125280-64125908-	146	116	49	38	43	59	mmu_circ_0008887
chr1:64597422-64622903+	0	0	0	0	2	3	mmu_circ_0000046
chr1:65236892-65252252+	19	9	0	6	13	5	no
chr1:65309453-65312500+	0	2	0	0	2	3	no
chr1:66761150-66764585+	0	3	5	4	0	7	mmu_circ_0008906
chr1:66819479-66824682-	3	4	4	0	4	0	no
chr1:66819479-66826207-	0	0	3	3	0	0	no
chr1:66819479-66848742-	13	17	21	30	20	0	mmu_circ_0000048
chr1:66819479-66854178-	0	0	2	0	5	2	mmu_circ_0008910
chr1:66847622-66848742-	8	8	3	6	2	5	mmu_circ_0008912
chr1:66847622-66854178-	0	5	0	6	2	2	mmu_circ_0000049
chr1:7110274-7110696+	0	0	0	0	2	2	mmu_circ_0008925
chr1:71665152-71667393-	4	4	0	0	2	2	no
chr1:72358981-72362155+	0	4	3	4	0	0	no
chr1:74027487-74043678-	3	5	6	0	11	8	no
chr1:74041774-74050132-	2	7	0	0	3	3	no
chr1:75014073-75015486-	4	0	4	0	5	3	mmu_circ_0000051
chr1:75139942-75141677+	0	0	0	7	2	3	no
chr1:75191415-75193244+	0	4	3	2	2	3	mmu_circ_0000052
chr1:77395068-77397899-	2	8	9	3	7	2	mmu_circ_0008968
chr1:78118152-78119331-	7	3	0	0	7	4	mmu_circ_0008972
chr1:78463541-78472880-	4	0	3	15	0	4	no
chr1:78467657-78472880-	2	6	0	0	0	0	mmu_circ_0008976
chr1:79620256-79621860-	3	2	0	0	0	0	no
chr1:80300654-80319631-	27	16	12	10	11	11	mmu_circ_0008986
chr1:80318359-80319631-	4	7	5	0	2	0	no
chr1:80569031-80575283-	0	0	0	0	4	3	mmu_circ_0008988
chr1:80602365-80603200-	0	6	0	6	17	11	mmu_circ_0008989
chr1:82336893-82339437+	28	28	30	14	22	33	mmu_circ_0008992
chr1:82876582-82883042+	6	4	0	0	0	0	no
chr1:84772891-84790902-	5	10	9	7	5	7	mmu_circ_0009014
chr1:87975142-87986765+	0	13	0	0	3	2	no
chr1:88869974-88886900+	0	0	4	0	2	3	no
chr1:89230844-89261854+	0	0	7	3	0	0	no
chr1:89260678-89261854+	7	0	7	4	3	3	mmu_circ_0009036
chr1:89260678-89270686+	3	8	16	18	4	8	mmu_circ_0009037
chr1:89260678-89276583+	71	63	112	74	85	75	mmu_circ_0000057
chr1:89776942-89778514+	33	14	20	35	38	26	mmu_circ_0000058
chr1:91501172-91530869+	18	8	11	4	8	5	mmu_circ_0000059
chr1:91524335-91530869+	7	0	9	12	8	13	mmu_circ_0000060
chr1:91560235-91567846+	24	7	32	17	31	23	mmu_circ_0000061
chr1:91622535-91640471+	0	0	0	3	3	2	mmu_circ_0009058
chr1:91662880-91685899+	0	0	0	0	3	3	mmu_circ_0009062
chr1:91731008-91739818+	3	6	7	6	0	7	mmu_circ_0009063
chr1:93281141-93281923-	4	17	28	7	21	28	mmu_circ_0000062
chr1:94038096-94045071-	11	15	6	5	0	5	mmu_circ_0000063
chr1:94044832-94045071-	18	38	11	8	16	0	mmu_circ_0000064
chr1:94938661-94943347-	32	12	17	11	3	12	no
chr1:95182372-95182517+	0	0	6	6	0	0	no
chr1:95393917-95397136+	9	0	5	3	4	0	mmu_circ_0009097
chr1:95611474-95621893-	10	10	17	17	8	4	no
chr1:95646423-95647562-	4	8	3	3	0	0	no
chr10:104740649-104760693-	0	0	3	2	0	0	mmu_circ_0001913
chr10:104758451-104760693-	6	2	0	0	0	0	mmu_circ_0001914
chr10:104785490-104807834-	2	6	0	10	0	0	mmu_circ_0001915
chr10:104850272-104850843-	36	13	13	27	12	9	mmu_circ_0001918
chr10:105260215-105263647-	0	0	0	0	2	2	mmu_circ_0001919
chr10:106385711-106425965-	0	0	0	0	11	11	no
chr10:106400017-106425965-	0	0	0	0	6	7	no
chr10:106460709-106490539-	0	0	0	0	2	3	no
chr10:106460709-106490572-	0	0	11	7	30	36	no
chr10:106460709-106522007-	0	0	2	0	24	20	no
chr10:106482268-106490572-	0	0	14	7	118	83	no
chr10:106482268-106522007-	0	0	0	2	39	32	no
chr10:107677160-107680186+	4	4	8	0	4	10	no
chr10:107705627-107711244+	9	7	6	3	13	12	mmu_circ_0001932
chr10:10898531-10905260+	0	0	0	0	4	4	mmu_circ_0000143
chr10:109253309-109261737-	21	34	26	20	8	15	mmu_circ_0000211
chr10:109253309-109278874-	0	0	4	4	0	0	mmu_circ_0001947
chr10:109317590-109340919-	4	4	0	0	0	0	mmu_circ_0001950
chr10:114824017-114827492+	9	4	13	5	0	12	no
chr10:114826228-114827492+	9	8	3	0	5	0	mmu_circ_0001970
chr10:115954372-115986231-	29	46	77	70	49	65	mmu_circ_0000212
chr10:115964882-115986231-	8	7	9	9	22	6	mmu_circ_0001981
chr10:116374452-116376537-	28	29	7	9	14	9	mmu_circ_0001982
chr10:116390840-116401174-	8	7	0	0	0	0	no
chr10:116536998-116539254-	39	39	34	28	31	19	mmu_circ_0001983
chr10:116786366-116805044-	2	4	0	4	0	0	mmu_circ_0001986
chr10:116792990-116799243-	8	2	0	0	0	0	no
chr10:116792990-116805044-	25	8	20	6	0	4	mmu_circ_0000215
chr10:116803136-116805044-	8	8	4	0	0	9	mmu_circ_0001989
chr10:117133436-117142285-	0	0	4	7	0	0	no
chr10:117138620-117142285-	4	4	7	2	2	0	no
chr10:119602148-119619764-	2	0	3	4	3	0	no
chr10:119613286-119619764-	0	0	15	4	7	6	no
chr10:120262163-120289148-	120	100	32	37	63	79	mmu_circ_0002009
chr10:120262163-120308207-	16	13	4	0	4	0	no
chr10:120287031-120308207-	2	4	2	3	0	4	no
chr10:120384259-120389311-	7	7	6	7	0	0	mmu_circ_0000218
chr10:120808199-120813790+	2	0	2	7	0	0	no
chr10:120989255-120990124-	5	0	4	0	6	3	no
chr10:121362871-121368565-	91	64	128	89	74	64	mmu_circ_0000220
chr10:12141394-12175362-	0	6	0	6	9	2	mmu_circ_0002024
chr10:12156078-12161891-	6	3	0	0	0	0	no
chr10:12156078-12167890-	11	20	6	0	4	19	mmu_circ_0002025
chr10:12156078-12175362-	63	67	54	65	116	85	mmu_circ_0000144
chr10:12159424-12175362-	4	7	0	5	10	3	mmu_circ_0000145
chr10:122341147-122357901+	0	8	7	13	0	4	mmu_circ_0002030
chr10:124731650-124739137-	5	0	0	0	5	4	mmu_circ_0002039
chr10:125409176-125409523+	9	3	0	0	4	6	no
chr10:125431473-125437216+	0	0	0	4	3	2	no
chr10:126827366-126837249+	3	10	3	6	8	3	mmu_circ_0002053
chr10:126827366-126881531+	4	3	0	0	0	0	no
chr10:127083946-127085245+	12	15	9	0	14	36	no
chr10:127713541-127714274+	0	0	0	0	9	7	no
chr10:129849618-129849962+	0	0	6	2	0	0	no
chr10:13521209-13521755-	6	2	0	0	0	0	mmu_circ_0002084
chr10:13724006-13786490+	19	14	12	14	10	14	mmu_circ_0000146
chr10:17809253-17816142+	33	35	32	36	30	26	mmu_circ_0000148
chr10:17812650-17814714+	17	9	3	15	8	17	mmu_circ_0000149
chr10:17812650-17816142+	0	4	2	0	2	3	no
chr10:19787634-19802274+	0	4	6	4	5	6	mmu_circ_0002107
chr10:20760991-20778056+	0	0	5	3	0	0	no
chr10:22425498-22431897-	43	20	21	18	17	21	mmu_circ_0000151
chr10:23518551-23525846+	4	4	0	0	15	10	mmu_circ_0000152
chr10:24987113-24991447-	0	3	4	0	3	3	no
chr10:25180597-25192969+	16	17	12	11	13	13	no
chr10:27083348-27088962-	0	0	0	0	2	5	no
chr10:30309830-30310908-	3	3	0	5	0	7	no
chr10:31220184-31254702-	5	3	4	5	3	3	mmu_circ_0002156
chr10:31225578-31254702-	0	0	0	0	2	2	mmu_circ_0002157
chr10:31237189-31254702-	0	12	0	3	5	5	mmu_circ_0000157
chr10:3185733-3193677+	25	25	9	16	11	10	mmu_circ_0002161
chr10:3192055-3193677+	0	25	22	22	23	38	mmu_circ_0002162
chr10:3192055-3206222+	3	9	2	4	7	0	mmu_circ_0002163
chr10:33728798-33731943-	22	32	16	5	14	5	mmu_circ_0002169
chr10:34262214-34267220+	3	3	0	0	0	0	no
chr10:34267098-34311776+	9	4	0	0	0	0	no
chr10:34303703-34311776+	12	3	3	7	0	2	no
chr10:36704932-36709094+	13	0	4	3	2	5	mmu_circ_0002179
chr10:39552323-39566719+	0	0	0	8	2	5	mmu_circ_0002187
chr10:39796369-39800613-	5	5	6	3	11	8	mmu_circ_0002192
chr10:39974069-39974270-	0	4	6	3	0	0	mmu_circ_0000159
chr10:40154109-40156018+	19	6	3	9	0	2	no
chr10:40186443-40189761+	5	0	5	0	5	8	mmu_circ_0000161
chr10:41241723-41243951+	6	3	0	9	4	2	mmu_circ_0002201
chr10:41241723-41248576+	0	0	0	0	2	3	no
chr10:41916271-41917707-	13	11	18	26	20	9	mmu_circ_0002207
chr10:42503247-42511097+	27	31	24	36	28	21	mmu_circ_0002211
chr10:42509105-42517539+	10	17	26	8	20	10	mmu_circ_0002214
chr10:43113676-43115498+	25	15	20	11	17	15	mmu_circ_0000163
chr10:43113676-43133353+	11	11	19	17	25	37	mmu_circ_0000164
chr10:44827577-44840646+	4	0	2	3	0	0	no
chr10:45308185-45338435+	11	8	5	11	8	9	mmu_circ_0002236
chr10:50324556-50338077+	0	0	0	0	3	2	no
chr10:50468611-50473928+	10	12	9	9	9	8	mmu_circ_0002262
chr10:50468611-50487313+	69	86	125	106	87	72	mmu_circ_0002263
chr10:50486896-50487313+	4	3	0	0	4	3	mmu_circ_0002266
chr10:51981532-52010729+	0	3	5	5	3	0	mmu_circ_0002268
chr10:52148998-52156469+	52	37	69	50	32	40	mmu_circ_0000166
chr10:52148998-52156545+	8	12	7	0	0	5	no
chr10:52264412-52265073-	17	16	24	8	7	15	no
chr10:55843316-55871659-	0	0	12	13	18	19	mmu_circ_0000167
chr10:57917320-57920532+	17	5	4	3	2	0	mmu_circ_0000169
chr10:58629251-58641605-	0	0	0	0	5	2	no
chr10:58654913-58655563-	14	18	5	4	18	16	mmu_circ_0002305
chr10:59062675-59063441-	7	16	0	5	6	7	mmu_circ_0000170
chr10:59475209-59476522+	0	0	2	2	0	0	mmu_circ_0002310
chr10:60240915-60246030-	7	7	0	0	0	0	no
chr10:61188603-61190969+	0	0	0	0	2	6	no
chr10:62233602-62234813-	11	22	13	19	9	9	mmu_circ_0002336
chr10:6289679-6318146-	11	3	2	0	0	2	mmu_circ_0002356
chr10:6327941-6331027-	2	3	0	0	0	2	no
chr10:66497346-66502325-	4	4	8	0	6	0	mmu_circ_0002360
chr10:66620654-66652597+	33	6	25	23	28	36	mmu_circ_0000173
chr10:67580998-67591741-	6	3	0	0	4	0	no
chr10:67648773-67705977-	17	24	18	11	10	10	mmu_circ_0002370
chr10:69605326-69617584+	15	8	12	15	6	9	mmu_circ_0002383
chr10:70490645-70509560-	4	3	4	2	3	4	no
chr10:70490645-70541984-	0	6	4	8	0	5	no
chr10:7359842-7368953-	2	11	5	0	5	0	mmu_circ_0002393
chr10:7364122-7368953-	0	2	0	6	5	8	mmu_circ_0002394
chr10:74736761-74742706+	93	62	89	101	122	106	mmu_circ_0000180
chr10:75147036-75162840-	16	12	22	18	10	31	mmu_circ_0000181
chr10:75680058-75683907-	10	5	2	2	3	3	mmu_circ_0002421
chr10:75780611-75782331-	4	0	0	0	2	5	no
chr10:76260539-76263659-	2	0	8	3	3	0	mmu_circ_0002426
chr10:76504560-76505719+	4	2	0	12	7	4	no
chr10:77093470-77093639+	19	13	16	12	28	19	mmu_circ_0002433
chr10:77691523-77694280-	4	2	0	0	0	0	no
chr10:79455958-79456319+	3	2	0	0	0	0	no
chr10:7965700-8050021-	0	0	2	4	0	2	no
chr10:79736751-79737614+	0	0	0	0	3	3	no
chr10:8017853-8027285-	5	4	17	5	5	5	mmu_circ_0002469
chr10:8017853-8050021-	4	5	37	37	33	18	mmu_circ_0002470
chr10:8017853-8110729-	0	3	14	4	7	12	no
chr10:80227346-80234111+	7	2	0	0	0	0	no
chr10:80228907-80234111+	23	9	19	17	10	10	mmu_circ_0002473
chr10:80266327-80266633+	8	2	0	14	7	3	mmu_circ_0000187
chr10:8049865-8110729-	7	2	7	2	3	7	mmu_circ_0002477
chr10:80571492-80580974+	7	0	8	0	5	8	mmu_circ_0000188
chr10:80995140-80996151-	4	7	0	3	0	0	mmu_circ_0002488
chr10:81831315-81846589+	0	0	5	0	3	14	mmu_circ_0000193
chr10:82717527-82718887-	7	13	3	4	2	0	mmu_circ_0002494
chr10:82717527-82746614-	0	5	13	11	2	2	mmu_circ_0002495
chr10:82744114-82746614-	9	6	6	5	0	3	mmu_circ_0002497
chr10:82744114-82760045-	10	8	0	3	2	3	no
chr10:82744114-82767120-	25	26	22	33	8	14	mmu_circ_0002498
chr10:82744114-82779534-	0	5	5	5	0	2	mmu_circ_0002500
chr10:82759898-82767120-	7	13	4	0	2	12	no
chr10:82759898-82779534-	8	5	4	4	0	0	no
chr10:82776159-82779534-	8	5	10	8	4	6	mmu_circ_0002501
chr10:82778799-82779534-	13	15	5	10	9	7	mmu_circ_0002502
chr10:84410156-84410765+	7	7	17	4	10	15	mmu_circ_0000194
chr10:84605760-84619939-	0	0	4	6	0	0	mmu_circ_0002512
chr10:8500316-8509399-	8	22	33	14	22	32	mmu_circ_0002514
chr10:86267525-86275125+	8	3	3	3	0	0	no
chr10:87573043-87577446-	9	6	4	3	0	0	no
chr10:87676391-87682105+	3	5	0	0	3	0	no
chr10:87791827-87799733-	5	4	0	4	4	4	mmu_circ_0002524
chr10:87863396-87877343+	3	6	23	25	21	17	mmu_circ_0002525
chr10:87874660-87882305+	8	7	5	14	12	12	mmu_circ_0002527
chr10:88196287-88199947+	6	11	3	0	5	5	no
chr10:88198642-88199947+	5	2	3	0	0	0	no
chr10:88271826-88272830-	37	28	20	9	13	11	mmu_circ_0002532
chr10:89512560-89539887+	0	4	12	9	0	0	mmu_circ_0000198
chr10:89532212-89539887+	0	13	23	9	12	8	mmu_circ_0000199
chr10:92698182-92699708+	16	20	15	13	17	14	no
chr10:92727624-92728425-	2	3	0	0	2	2	no
chr10:9517919-9519866-	18	32	36	20	31	31	mmu_circ_0000141
chr10:98431327-98431758+	3	9	5	5	2	4	mmu_circ_0002609
chr10:98587464-98592296+	3	6	0	13	0	4	mmu_circ_0002614
chr11:100357173-100378220-	0	0	0	0	2	2	no
chr11:100365516-100378220-	0	0	0	0	5	2	no
chr11:100769304-100772698-	4	3	0	0	0	0	no
chr11:101156283-101160390-	0	0	3	3	2	0	mmu_circ_0000323
chr11:101489586-101496187+	6	2	0	0	0	0	no
chr11:102907692-102916603+	33	27	21	14	32	27	mmu_circ_0000325
chr11:103248271-103248662-	10	4	4	0	0	0	mmu_circ_0002664
chr11:104211800-104218910-	2	3	0	8	6	4	mmu_circ_0002681
chr11:104211800-104240140-	37	36	40	19	21	21	mmu_circ_0000328
chr11:104217997-104240140-	9	24	22	28	13	8	mmu_circ_0000329
chr11:104229993-104240140-	28	19	11	26	14	7	mmu_circ_0000330
chr11:104285235-104286607-	11	10	7	3	5	3	mmu_circ_0000331
chr11:104285235-104287782-	18	18	8	19	15	9	mmu_circ_0002685
chr11:104384036-104388291-	0	0	0	0	5	6	no
chr11:105958304-105985220+	28	33	40	37	23	36	mmu_circ_0002707
chr11:105972057-105985220+	37	25	27	10	10	14	no
chr11:105978803-105985220+	5	12	0	10	10	5	mmu_circ_0002709
chr11:106064851-106066775-	0	0	0	0	2	2	mmu_circ_0002711
chr11:106283019-106284802-	2	9	4	6	5	9	mmu_circ_0002715
chr11:106428278-106429941-	3	12	12	7	4	2	mmu_circ_0002718
chr11:106972126-106972949-	8	17	16	14	6	8	mmu_circ_0002728
chr11:107157512-107198874-	0	0	5	3	0	0	mmu_circ_0002729
chr11:107454019-107465677+	0	7	5	4	5	4	mmu_circ_0002732
chr11:107454019-107481528+	3	0	2	2	0	2	mmu_circ_0002734
chr11:107915288-107919187-	4	0	3	2	3	0	mmu_circ_0002744
chr11:108295439-108301910+	47	34	16	17	28	14	mmu_circ_0002745
chr11:108295439-108333408+	4	0	0	0	2	2	mmu_circ_0002746
chr11:109458416-109467281-	13	3	10	14	18	17	no
chr11:109464986-109467281-	0	0	0	0	2	3	no
chr11:109544150-109546841-	8	0	4	5	0	0	no
chr11:114569730-114570175+	0	0	4	2	0	0	no
chr11:116124173-116124611-	12	16	0	15	3	10	mmu_circ_0000340
chr11:117151711-117152350+	90	0	60	59	40	42	mmu_circ_0002788
chr11:117673772-117674499+	0	0	0	0	3	10	no
chr11:118136281-118141240-	0	0	7	0	3	8	mmu_circ_0002799
chr11:119673258-119684335+	5	6	2	7	2	4	mmu_circ_0000342
chr11:119989736-119996196-	27	20	16	12	10	11	mmu_circ_0002826
chr11:119993990-119996196-	27	28	28	27	37	27	mmu_circ_0002828
chr11:119993990-120002959-	21	0	2	0	5	8	no
chr11:121196697-121202529-	0	0	9	5	5	4	no
chr11:121464301-121466654+	2	0	4	0	4	3	mmu_circ_0000344
chr11:16781466-16783616+	17	13	63	58	78	87	mmu_circ_0002861
chr11:19898122-19908480+	186	157	219	225	145	121	mmu_circ_0000239
chr11:19898122-19918192+	3	10	38	19	11	9	mmu_circ_0002867
chr11:19972458-19980801-	10	6	9	4	4	3	mmu_circ_0002868
chr11:19977190-19980801-	0	5	5	7	9	7	mmu_circ_0002869
chr11:20592467-20608740-	8	5	2	0	0	5	no
chr11:20603713-20609749-	0	5	3	5	2	0	mmu_circ_0000240
chr11:20603713-20612318-	9	4	8	2	5	5	mmu_circ_0002872
chr11:20625687-20627642-	7	0	0	0	8	5	mmu_circ_0000242
chr11:21036048-21048428+	0	7	4	3	0	3	mmu_circ_0002873
chr11:21163201-21164874+	6	4	0	0	0	7	mmu_circ_0002874
chr11:21163201-21178063+	2	0	13	5	4	5	mmu_circ_0000243
chr11:21552228-21564388+	2	7	4	7	9	13	mmu_circ_0002880
chr11:21589570-21595308+	5	0	0	0	3	3	no
chr11:21611464-21624639+	0	5	0	7	6	3	mmu_circ_0002882
chr11:21611464-21648944+	2	13	5	3	11	11	no
chr11:22069037-22073009-	2	0	4	4	2	7	mmu_circ_0002886
chr11:22895929-22896457+	11	16	0	3	2	0	mmu_circ_0002890
chr11:22895929-22897154+	0	0	3	0	4	3	no
chr11:22895929-22897735+	7	2	2	2	0	8	no
chr11:23161834-23171205+	10	8	15	13	5	13	mmu_circ_0000246
chr11:23181305-23182726+	6	10	7	0	0	2	mmu_circ_0002894
chr11:23251591-23255098+	4	4	0	0	0	0	mmu_circ_0002899
chr11:23254844-23255098+	3	2	0	4	2	6	no
chr11:23301452-23305953+	3	6	5	7	0	0	no
chr11:23607522-23625574+	4	4	3	0	3	0	no
chr11:26297745-26307648+	5	3	0	0	0	0	no
chr11:26297745-26334500+	50	39	74	40	87	85	mmu_circ_0000248
chr11:26434210-26450075-	8	7	14	4	2	11	mmu_circ_0002930
chr11:28767465-28768039+	27	27	19	6	22	11	no
chr11:29300183-29330252+	0	3	11	0	3	7	mmu_circ_0002935
chr11:29633632-29636498+	2	7	3	0	0	0	no
chr11:30119578-30119772-	13	7	4	8	0	3	mmu_circ_0002964
chr11:30955457-30961586+	38	44	57	42	40	36	mmu_circ_0002977
chr11:30955457-30964087+	5	5	4	0	0	5	no
chr11:32271517-32288004+	0	0	0	0	2	2	no
chr11:32552747-32611997+	0	5	4	0	5	3	mmu_circ_0002985
chr11:32608187-32611997+	7	4	0	0	0	0	mmu_circ_0002986
chr11:32611771-32611997+	2	3	0	0	0	0	mmu_circ_0002987
chr11:34985074-34991356+	7	2	0	0	0	4	no
chr11:34985074-35048410+	0	0	4	5	12	4	no
chr11:35321724-35384233+	2	0	7	6	4	2	mmu_circ_0002995
chr11:35321724-35392609+	5	7	8	11	5	6	no
chr11:35358230-35392609+	4	0	9	12	4	2	no
chr11:35378126-35392609+	0	5	11	11	0	2	no
chr11:35424093-35425938+	4	2	15	10	10	4	mmu_circ_0002996
chr11:43518035-43518979+	2	3	4	0	4	2	mmu_circ_0000254
chr11:4417743-4431308-	0	40	42	28	51	57	mmu_circ_0003030
chr11:4417743-4446271-	4	3	6	2	0	0	mmu_circ_0003031
chr11:4427838-4431308-	9	4	5	2	5	5	mmu_circ_0003032
chr11:44344777-44365321+	9	15	3	2	0	5	mmu_circ_0003034
chr11:44433915-44446326+	0	2	4	0	5	6	no
chr11:44433915-44456971+	9	9	0	13	51	40	mmu_circ_0003037
chr11:44682593-44697457+	0	5	5	9	0	0	no
chr11:44682593-44721539+	2	0	5	10	12	2	no
chr11:44682593-44786454+	0	4	7	7	4	6	no
chr11:44721408-44738077+	4	0	5	4	0	7	no
chr11:44721408-44786454+	0	0	8	2	5	0	no
chr11:4546564-4549872+	5	0	0	0	2	2	mmu_circ_0003045
chr11:45926258-45931993+	9	9	10	5	10	12	no
chr11:4680580-4684566-	10	9	6	8	4	9	no
chr11:4703680-4720496-	8	5	6	4	6	7	mmu_circ_0003057
chr11:4708259-4720496-	0	10	3	5	8	4	mmu_circ_0003058
chr11:4716084-4720496-	0	6	0	0	2	4	mmu_circ_0003059
chr11:49498588-49498854-	0	8	3	4	0	0	mmu_circ_0003071
chr11:50112630-50114556-	0	8	0	0	5	3	mmu_circ_0000256
chr11:50115259-50122431-	13	18	14	16	0	3	mmu_circ_0003085
chr11:50117827-50122431-	18	15	3	5	9	17	mmu_circ_0003087
chr11:50120971-50122431-	17	21	26	25	14	27	mmu_circ_0003088
chr11:50120971-50124369-	7	0	6	4	6	4	mmu_circ_0000257
chr11:50550667-50570281+	0	3	0	0	4	2	no
chr11:5109941-5115534-	0	2	3	3	0	6	no
chr11:51404900-51407643+	3	4	3	8	2	0	mmu_circ_0003093
chr11:51529940-51543080-	2	18	8	9	12	3	no
chr11:51535316-51543077-	8	4	8	8	3	5	mmu_circ_0003099
chr11:51535316-51543080-	15	15	7	8	6	14	mmu_circ_0003100
chr11:51539986-51545407-	4	3	10	0	3	4	no
chr11:51542953-51545407-	4	5	0	0	0	0	mmu_circ_0003104
chr11:51542953-51548163-	4	2	0	2	0	0	mmu_circ_0003105
chr11:51931488-51932806+	4	3	0	0	0	3	no
chr11:52050338-52057260+	0	0	3	3	0	0	no
chr11:52050338-52058623+	5	17	24	19	26	33	mmu_circ_0003111
chr11:52050338-52059684+	0	0	8	4	0	0	no
chr11:5229881-5238766-	0	6	4	4	0	7	mmu_circ_0000228
chr11:53097030-53105816-	3	4	4	0	8	6	mmu_circ_0003120
chr11:53100354-53105816-	5	2	0	0	5	0	no
chr11:53496703-53497803-	0	0	2	0	3	2	no
chr11:54357080-54381998+	39	35	59	71	51	54	mmu_circ_0003133
chr11:59235026-59252015-	11	5	12	5	5	8	mmu_circ_0003155
chr11:59241842-59242315-	10	8	0	3	0	0	mmu_circ_0003156
chr11:59251479-59252015-	4	7	0	4	4	4	no
chr11:60072357-60088504-	0	0	0	4	3	6	mmu_circ_0000267
chr11:60083819-60088504-	0	3	4	9	3	8	mmu_circ_0000268
chr11:60274288-60276136+	4	4	0	0	3	0	no
chr11:60561367-60563091-	3	7	0	0	10	3	mmu_circ_0003178
chr11:6093156-6093479-	30	15	9	8	12	18	mmu_circ_0000229
chr11:61550417-61558562-	0	0	3	2	0	0	no
chr11:61600930-61605085-	0	2	5	0	3	7	mmu_circ_0003189
chr11:61700201-61723448-	2	2	0	0	0	0	mmu_circ_0003193
chr11:61706881-61713948-	0	0	2	3	0	0	no
chr11:61706881-61723448-	0	3	7	4	0	4	no
chr11:61728525-61736331-	5	8	2	3	0	3	no
chr11:61959807-61975412+	23	15	10	8	11	10	mmu_circ_0000271
chr11:6196954-6217083+	0	0	3	2	0	3	no
chr11:6211011-6217083+	10	23	25	29	19	21	mmu_circ_0000230
chr11:6213790-6217083+	155	122	140	153	171	156	mmu_circ_0000231
chr11:62180465-62187124-	0	3	6	0	7	5	mmu_circ_0003209
chr11:62233099-62236569-	7	3	0	4	4	0	no
chr11:62233099-62252017-	4	0	7	7	0	5	mmu_circ_0003215
chr11:62236376-62252017-	3	3	0	6	0	0	no
chr11:62247064-62252017-	25	49	23	16	34	24	mmu_circ_0003216
chr11:62962485-62964761+	5	0	3	0	2	6	no
chr11:6484522-6485220+	9	2	8	4	3	6	mmu_circ_0003231
chr11:65032030-65046686-	12	8	10	2	11	6	no
chr11:65520485-65569873-	2	9	0	0	0	0	no
chr11:65532985-65569873-	4	10	7	0	0	0	mmu_circ_0003236
chr11:68643416-68649825-	3	2	0	0	2	4	no
chr11:68861286-68862381+	0	0	5	2	0	0	no
chr11:69463229-69465225+	14	16	12	4	13	23	mmu_circ_0000277
chr11:69463964-69465225+	4	0	0	0	3	5	no
chr11:70688247-70698470+	77	86	62	90	88	94	mmu_circ_0000281
chr11:70688247-70700673+	34	32	14	30	11	16	mmu_circ_0000282
chr11:70730816-70739414+	0	13	4	7	4	4	mmu_circ_0000284
chr11:72459038-72476675+	0	2	3	0	3	4	mmu_circ_0003328
chr11:72525658-72527985+	17	16	20	15	9	13	mmu_circ_0000286
chr11:72631432-72650783+	6	6	4	6	0	0	mmu_circ_0003335
chr11:74469924-74470841+	5	0	8	5	2	6	mmu_circ_0000287
chr11:74597559-74601197+	8	10	3	0	5	7	mmu_circ_0003349
chr11:74597559-74605820+	0	0	2	3	0	0	no
chr11:74597559-74609626+	7	2	2	8	0	2	no
chr11:74852114-74855538+	8	4	5	2	6	5	mmu_circ_0003360
chr11:75142174-75155696-	0	5	7	3	0	0	no
chr11:75203573-75204729+	35	21	16	17	6	22	mmu_circ_0000290
chr11:75307315-75308368+	2	6	3	0	0	2	no
chr11:75356659-75359332+	3	0	3	0	10	3	mmu_circ_0000294
chr11:75565382-75572930+	7	6	0	3	0	10	mmu_circ_0003369
chr11:75894648-75896186-	0	0	0	0	6	2	no
chr11:75927442-75931307-	0	2	0	0	2	5	no
chr11:76084684-76084984+	11	3	11	11	0	2	mmu_circ_0003375
chr11:76085877-76092093-	7	5	8	3	2	2	mmu_circ_0003376
chr11:77206551-77211771+	14	0	3	15	23	17	mmu_circ_0003382
chr11:77206551-77221749+	0	0	3	4	9	4	no
chr11:77377165-77398996-	0	0	3	14	2	0	no
chr11:77385108-77393347-	4	10	5	22	6	9	no
chr11:77385108-77398996-	49	26	37	25	24	36	mmu_circ_0000295
chr11:77389074-77393347-	5	6	9	8	11	9	mmu_circ_0003392
chr11:77393275-77415263-	0	0	4	2	0	3	no
chr11:77822902-77823296+	2	0	9	6	9	11	mmu_circ_0003399
chr11:77826672-77831731+	0	7	9	8	7	0	mmu_circ_0003400
chr11:78148928-78150332+	0	2	0	0	3	4	mmu_circ_0003404
chr11:79197676-79203901+	5	7	9	4	4	6	mmu_circ_0003411
chr11:79197676-79209463+	5	6	8	6	9	11	mmu_circ_0003412
chr11:79276734-79289385+	0	0	3	5	0	3	no
chr11:79361975-79370336+	0	0	4	3	0	0	no
chr11:79809118-79824145+	2	6	0	0	0	0	no
chr11:79869953-79877901-	8	5	0	7	0	4	no
chr11:80033759-80040834+	6	6	5	5	0	7	no
chr11:80063709-80064628+	5	9	0	0	8	5	mmu_circ_0000300
chr11:80133059-80151089+	0	4	2	0	5	8	mmu_circ_0003441
chr11:80451375-80484521-	15	9	4	2	6	3	no
chr11:80470894-80484521-	0	0	0	0	4	3	no
chr11:83298152-83300915+	11	16	8	2	6	5	mmu_circ_0003452
chr11:83761946-83763196+	19	15	12	9	9	7	mmu_circ_0003463
chr11:8378227-8379668-	86	75	56	33	62	92	mmu_circ_0000233
chr11:84006580-84009189+	11	8	24	10	38	58	mmu_circ_0000301
chr11:84036643-84045263+	0	0	0	3	2	7	no
chr11:8418201-8419573-	13	13	9	2	17	7	mmu_circ_0000234
chr11:84280962-84286668-	5	6	0	0	3	0	mmu_circ_0003473
chr11:84667555-84675820-	0	3	4	7	0	0	mmu_circ_0003475
chr11:84831131-84836407-	11	3	4	5	14	5	mmu_circ_0003479
chr11:84845570-84856182-	0	0	2	6	0	0	no
chr11:84890766-84897396-	0	0	2	2	0	0	mmu_circ_0003481
chr11:84890766-84917528-	0	3	7	0	4	7	mmu_circ_0000303
chr11:85140365-85145877+	0	0	0	3	3	5	mmu_circ_0003485
chr11:85140365-85153298+	4	3	9	16	8	5	mmu_circ_0003486
chr11:85345294-85372673+	0	0	2	4	3	4	mmu_circ_0003487
chr11:85345294-85397496+	0	0	8	5	0	0	mmu_circ_0003488
chr11:85367691-85397496+	0	0	6	3	4	5	no
chr11:85390283-85397496+	22	11	17	18	28	12	mmu_circ_0003491
chr11:85887780-85922390-	3	6	0	6	0	0	no
chr11:85948760-85962059-	0	0	2	5	0	0	mmu_circ_0003493
chr11:86346273-86348962-	9	4	9	12	10	5	mmu_circ_0003505
chr11:86362284-86374878+	0	9	12	3	0	4	no
chr11:86415509-86479380-	0	0	5	6	2	0	no
chr11:86474624-86479380-	20	14	23	9	6	10	mmu_circ_0003507
chr11:86973322-86981018+	0	2	6	5	0	6	mmu_circ_0003520
chr11:87886558-87889876+	8	13	0	2	8	4	mmu_circ_0003531
chr11:87886558-87892057+	3	6	4	0	0	0	mmu_circ_0000309
chr11:87983066-87983676+	6	5	3	0	5	5	mmu_circ_0000310
chr11:90118833-90128895+	7	8	0	2	4	5	mmu_circ_0003541
chr11:93766472-93773772+	16	27	19	16	19	14	mmu_circ_0000313
chr11:93766472-93780261+	0	4	6	2	5	0	mmu_circ_0003550
chr11:93766476-93773772+	5	2	0	0	8	3	mmu_circ_0003551
chr11:93886230-93909872+	7	0	4	9	4	7	mmu_circ_0003553
chr11:93897913-93909872+	21	19	10	12	22	21	mmu_circ_0003554
chr11:93929206-93933000+	4	5	3	0	7	11	mmu_circ_0003556
chr11:94162818-94171005-	12	6	8	0	14	6	mmu_circ_0003562
chr11:96183424-96184759+	2	5	4	10	14	10	mmu_circ_0003577
chr11:96631952-96634536-	0	7	3	5	3	3	no
chr11:96714748-96718905+	0	0	0	0	2	2	no
chr11:97084264-97088182-	4	0	0	4	2	9	mmu_circ_0003589
chr11:97091143-97099572-	11	12	4	3	7	12	mmu_circ_0000317
chr11:97093202-97099572-	6	2	8	9	11	3	mmu_circ_0003590
chr11:97239249-97240025+	55	50	36	32	30	30	no
chr11:97588018-97594069-	12	17	17	10	18	10	mmu_circ_0003602
chr11:98233383-98234884+	6	4	7	6	4	7	mmu_circ_0003608
chr11:98554696-98555607+	7	2	0	0	2	0	mmu_circ_0003609
chr11:98771500-98772091+	0	0	5	4	0	0	no
chr11:98811558-98812109+	4	5	0	0	0	2	no
chr12:100626570-100627127-	17	25	15	4	13	8	mmu_circ_0003625
chr12:101092819-101093849-	17	16	23	12	7	11	mmu_circ_0003627
chr12:101570788-101614458-	4	0	0	0	2	3	no
chr12:101586145-101614458-	0	0	0	0	4	4	no
chr12:101685069-101704520-	0	5	5	0	4	4	mmu_circ_0003640
chr12:101685069-101733650-	5	5	9	7	11	10	mmu_circ_0003641
chr12:101733481-101738440-	2	2	0	0	0	12	mmu_circ_0003645
chr12:101834024-101857851-	9	14	4	18	4	10	mmu_circ_0003646
chr12:101854206-101857851-	3	14	0	0	11	10	mmu_circ_0003648
chr12:101892256-101892699-	2	8	3	10	7	5	mmu_circ_0003650
chr12:101892480-101916799-	0	0	5	0	5	3	mmu_circ_0003651
chr12:103171177-103186649-	3	3	5	4	2	7	mmu_circ_0003663
chr12:103175546-103186649-	9	0	2	6	0	5	mmu_circ_0003664
chr12:103180326-103186649-	6	3	2	8	8	0	mmu_circ_0003665
chr12:103183609-103186649-	9	14	21	26	20	20	mmu_circ_0003666
chr12:104046109-104051053-	25	16	19	14	0	24	mmu_circ_0003674
chr12:104681041-104694114-	0	0	0	0	8	7	no
chr12:106886522-106889733-	14	7	14	0	7	3	mmu_circ_0003692
chr12:107274749-107301018+	2	3	0	0	0	0	no
chr12:109395963-109403382-	38	0	74	59	0	44	no
chr12:109886524-109891309+	7	8	4	8	5	4	mmu_circ_0003712
chr12:110956323-110956709+	0	0	0	0	3	5	mmu_circ_0000417
chr12:110972772-110980500+	7	5	4	9	3	2	mmu_circ_0000418
chr12:111782284-111793106+	10	5	0	0	2	4	mmu_circ_0003739
chr12:111783804-111799678+	3	2	2	4	5	0	no
chr12:112134296-112153688+	2	11	3	0	0	6	no
chr12:112458021-112460608+	12	22	14	8	10	7	no
chr12:112458021-112481749+	4	13	11	3	3	4	mmu_circ_0003757
chr12:112475772-112481749+	0	4	3	4	0	0	no
chr12:112574236-112583834-	6	0	3	4	2	5	mmu_circ_0003759
chr12:112830787-112842775+	20	19	16	10	13	14	mmu_circ_0000420
chr12:112830787-112856594+	25	23	36	17	43	48	mmu_circ_0000421
chr12:112830787-112862754+	2	0	2	10	2	5	mmu_circ_0003763
chr12:112871827-112878251+	3	5	2	4	5	5	mmu_circ_0003770
chr12:113010529-113012794+	0	6	3	5	4	0	mmu_circ_0003774
chr12:113014134-113016911+	5	6	3	0	0	4	no
chr12:113015022-113016911+	3	0	3	7	11	6	no
chr12:113096420-113110644-	30	9	10	10	15	9	mmu_circ_0000423
chr12:114350356-114361445+	4	8	6	5	0	7	mmu_circ_0003786
chr12:117556302-117562683+	183	184	276	189	260	277	mmu_circ_0000425
chr12:117556302-117572729+	24	34	25	18	16	19	no
chr12:117556302-117586787+	0	9	0	5	4	6	mmu_circ_0003788
chr12:117578019-117586787+	0	7	12	3	11	2	no
chr12:117584976-117596407+	4	9	8	0	10	6	mmu_circ_0003791
chr12:13291988-13317110+	8	15	3	6	3	4	mmu_circ_0000360
chr12:13306898-13317110+	7	11	0	0	0	0	no
chr12:13381501-13386575+	4	15	6	12	4	11	no
chr12:13381501-13422537+	0	0	0	0	4	3	no
chr12:13397730-13400338+	0	8	6	2	7	4	mmu_circ_0003815
chr12:13397730-13415113+	3	2	0	0	0	0	no
chr12:13439702-13448752+	4	4	5	0	8	12	no
chr12:13489191-13490850+	57	37	0	39	44	55	mmu_circ_0003822
chr12:16984347-16984908+	4	0	0	0	5	10	no
chr12:17792952-17794456+	0	0	0	0	3	8	no
chr12:25563055-25567659+	28	18	26	26	8	10	mmu_circ_0000362
chr12:25563055-25609159+	7	7	21	9	7	12	mmu_circ_0000363
chr12:25563055-25619487+	0	5	8	5	6	11	mmu_circ_0000364
chr12:29544116-29552018+	14	6	7	10	6	12	mmu_circ_0003864
chr12:30658857-30660427+	27	15	4	4	6	0	mmu_circ_0003883
chr12:32308979-32315758-	2	0	4	7	2	4	no
chr12:32504989-32524719+	8	0	10	10	2	0	mmu_circ_0003896
chr12:32518046-32524719+	24	22	16	20	12	16	mmu_circ_0003897
chr12:32518046-32554999+	5	3	0	3	5	3	no
chr12:33515031-33519895+	0	0	0	0	2	2	no
chr12:3442473-3469593+	3	2	2	0	0	0	mmu_circ_0003908
chr12:3442473-3474613+	8	9	14	15	11	8	mmu_circ_0000347
chr12:3442473-3484608+	0	3	16	11	6	10	mmu_circ_0003909
chr12:35763571-35767643+	10	5	15	13	17	20	no
chr12:35763571-35771656+	30	22	28	27	32	42	mmu_circ_0003934
chr12:35763571-35776342+	2	4	0	0	0	0	no
chr12:35770610-35792228+	2	11	4	0	2	0	mmu_circ_0003937
chr12:3617605-3648389+	106	94	108	76	68	85	mmu_circ_0000349
chr12:3617605-3686862+	16	17	11	11	10	9	mmu_circ_0000350
chr12:3632809-3648389+	7	2	4	0	7	5	mmu_circ_0000351
chr12:3643916-3648389+	0	6	0	3	2	2	mmu_circ_0003945
chr12:37116932-37153025+	0	4	0	0	2	3	mmu_circ_0003948
chr12:38125276-38141576+	0	0	0	4	11	9	no
chr12:41089720-41105461-	0	2	3	3	0	0	no
chr12:41347807-41367032+	0	6	9	4	0	0	mmu_circ_0003966
chr12:41347807-41376076+	5	0	9	5	4	2	mmu_circ_0003967
chr12:41352923-41367032+	14	19	15	0	9	8	mmu_circ_0003969
chr12:41352923-41376076+	10	3	3	2	0	2	mmu_circ_0003970
chr12:41358108-41367032+	9	13	22	20	15	7	mmu_circ_0000367
chr12:41358108-41376076+	6	4	9	7	0	4	mmu_circ_0003971
chr12:41366947-41403377+	0	0	8	5	0	0	mmu_circ_0003972
chr12:41394992-41403377+	21	3	6	14	0	7	mmu_circ_0000368
chr12:4335780-4344502-	0	0	4	2	0	0	mmu_circ_0003980
chr12:45396884-45400278+	0	0	2	2	8	3	mmu_circ_0000369
chr12:4637442-4640368+	5	5	9	2	5	9	mmu_circ_0003996
chr12:4664820-4673132+	0	3	16	11	8	7	mmu_circ_0003999
chr12:4769132-4770953-	8	3	4	9	7	8	mmu_circ_0004000
chr12:4968023-4985394+	7	8	6	5	9	0	mmu_circ_0004016
chr12:4968023-5013597+	7	22	32	43	12	24	mmu_circ_0000355
chr12:51484386-51496027-	8	2	3	4	0	3	mmu_circ_0004022
chr12:51520839-51529221-	14	7	8	7	11	7	no
chr12:51526425-51529221-	37	26	23	41	32	34	no
chr12:51526425-51549424-	4	4	0	0	0	7	no
chr12:51526425-51549446-	4	5	4	3	13	6	no
chr12:52490268-52494897+	15	17	16	13	7	19	mmu_circ_0004023
chr12:52720800-52730494-	0	5	4	2	0	0	mmu_circ_0004026
chr12:52724162-52730494-	0	0	6	2	0	0	no
chr12:52817928-52824035+	4	3	0	0	4	3	mmu_circ_0000374
chr12:52860205-52862157-	44	41	40	13	30	35	mmu_circ_0000375
chr12:52863410-52865141-	0	0	0	6	3	3	mmu_circ_0004035
chr12:52873260-52873692-	0	0	0	0	5	3	mmu_circ_0000376
chr12:53048741-53051074-	14	11	4	0	4	18	mmu_circ_0004043
chr12:53643475-53663414+	7	0	2	0	2	3	no
chr12:53658475-53663414+	5	9	3	0	12	3	mmu_circ_0004049
chr12:56012296-56018054-	0	0	0	0	2	2	no
chr12:56158228-56164096-	0	6	7	0	12	2	mmu_circ_0000381
chr12:56508455-56515485+	9	3	0	5	0	2	mmu_circ_0004081
chr12:58426510-58433446+	0	0	6	12	9	4	mmu_circ_0000383
chr12:60098122-60103042-	7	7	6	0	11	3	no
chr12:60098122-60106303-	4	9	0	2	0	6	no
chr12:66087379-66096668+	8	4	0	0	0	2	mmu_circ_0004114
chr12:66117467-66121387+	0	0	0	0	4	3	mmu_circ_0004118
chr12:70403310-70404949+	8	0	2	4	12	7	mmu_circ_0000384
chr12:70404520-70406828+	2	5	0	0	0	0	no
chr12:70405530-70410032+	0	3	2	4	0	0	no
chr12:70704462-70708399-	8	5	0	4	2	3	no
chr12:70704462-70711813-	0	0	2	5	2	0	mmu_circ_0004141
chr12:70733046-70759065-	15	18	42	44	12	15	mmu_circ_0004144
chr12:70741040-70759065-	9	14	15	14	5	14	mmu_circ_0000386
chr12:70749438-70759065-	8	4	0	5	4	2	no
chr12:70912260-70919485-	2	4	0	0	0	0	no
chr12:70924408-70926770-	9	6	2	4	3	3	no
chr12:75027543-75029285+	11	0	14	9	9	13	mmu_circ_0004174
chr12:75033260-75037283+	8	8	10	2	5	15	mmu_circ_0004178
chr12:75038639-75041618+	0	0	2	0	2	4	no
chr12:76586118-76594502-	6	4	0	3	0	2	mmu_circ_0004194
chr12:76586118-76616785-	0	7	2	0	2	8	mmu_circ_0004195
chr12:77132262-77140072+	0	4	9	0	2	3	mmu_circ_0004198
chr12:77450304-77457055-	9	7	6	20	16	8	mmu_circ_0000391
chr12:78378347-78433316+	0	3	7	0	3	7	mmu_circ_0004206
chr12:78424831-78433316+	7	15	18	18	9	11	mmu_circ_0004208
chr12:78432882-78433316+	3	5	0	0	0	0	mmu_circ_0000393
chr12:78549459-78551263+	4	9	6	0	6	4	mmu_circ_0004212
chr12:79444338-79513420+	0	0	4	3	0	3	mmu_circ_0004213
chr12:79605603-79691658+	0	2	3	12	15	12	mmu_circ_0004216
chr12:79691520-79738566+	0	0	7	13	3	8	mmu_circ_0000395
chr12:80364759-80365420-	4	4	10	2	8	14	mmu_circ_0004222
chr12:80401528-80428391+	5	0	3	3	0	0	no
chr12:81279288-81282495-	3	12	3	0	0	5	no
chr12:81282347-81285886-	3	8	3	0	0	4	no
chr12:81449306-81477718-	23	4	3	7	10	0	mmu_circ_0004223
chr12:81449306-81505685-	0	0	6	2	6	6	no
chr12:81464990-81477718-	0	6	6	6	20	11	no
chr12:81464990-81505685-	8	4	10	16	11	12	no
chr12:81477504-81505685-	8	3	4	13	6	2	mmu_circ_0004224
chr12:81498639-81505685-	14	11	13	2	15	15	mmu_circ_0004225
chr12:81969413-81971197+	3	9	9	11	16	6	mmu_circ_0004228
chr12:82575573-82611952-	0	0	14	5	0	3	mmu_circ_0004233
chr12:83047917-83057250+	6	13	6	0	0	3	no
chr12:83335449-83341847+	11	12	7	3	11	8	mmu_circ_0000399
chr12:83441648-83443486+	41	36	13	16	21	28	mmu_circ_0000400
chr12:83458219-83473529+	10	22	10	17	12	18	mmu_circ_0004245
chr12:83458219-83488699+	8	6	2	11	4	5	mmu_circ_0004246
chr12:83485637-83488699+	5	16	3	3	8	6	no
chr12:84915581-84916086-	35	50	43	42	33	27	mmu_circ_0004257
chr12:84983578-84992394+	3	8	4	0	2	0	no
chr12:85465424-85472337+	0	0	2	4	0	0	mmu_circ_0004265
chr12:85465424-85477587+	0	4	0	2	10	3	mmu_circ_0004266
chr12:85512409-85515373-	5	5	0	4	0	5	mmu_circ_0004267
chr12:85633233-85639152+	6	7	7	0	9	14	mmu_circ_0004268
chr12:85662761-85663969+	6	6	0	0	4	0	no
chr12:86169397-86172873-	15	17	0	0	4	0	no
chr12:86275101-86292331-	0	3	5	3	0	0	mmu_circ_0004277
chr12:8704896-8712847+	43	25	37	28	35	10	mmu_circ_0000356
chr12:87204513-87220425+	0	0	0	4	4	2	mmu_circ_0004297
chr12:87597430-87610011+	0	3	0	0	5	2	mmu_circ_0004310
chr12:87597817-87610011+	8	12	22	6	21	14	mmu_circ_0000404
chr12:87601526-87610011+	26	14	30	35	30	29	mmu_circ_0000405
chr12:88676981-88687751-	4	2	0	0	0	2	no
chr12:88687657-88691335-	5	0	2	2	2	3	mmu_circ_0004318
chr12:88696475-88710075-	0	4	2	5	0	0	no
chr12:9044887-9045240+	3	0	0	0	7	3	mmu_circ_0004324
chr12:92602799-92608636-	5	9	5	0	0	3	mmu_circ_0004340
chr12:99990987-100002188+	5	0	4	0	3	4	no
chr13:100854095-100863500-	0	2	2	2	0	0	no
chr13:101486455-101487637-	10	3	5	0	3	4	no
chr13:101486455-101489325-	4	13	7	5	12	7	mmu_circ_0004391
chr13:101582602-101584721-	0	0	0	0	2	2	no
chr13:101582602-101588168-	4	5	0	0	4	0	mmu_circ_0004394
chr13:101594870-101598977-	0	3	3	3	4	2	mmu_circ_0004397
chr13:102471401-102479697-	14	11	16	9	18	21	mmu_circ_0004399
chr13:102527280-102527994-	17	2	15	3	44	21	mmu_circ_0004400
chr13:103930242-103961636-	14	14	24	15	15	11	mmu_circ_0000494
chr13:104656728-104658978-	6	4	5	3	0	0	mmu_circ_0004413
chr13:104656728-104679365-	12	0	6	0	12	10	no
chr13:104658122-104674340-	2	0	0	0	3	6	mmu_circ_0004414
chr13:104674222-104679365-	265	253	348	229	259	374	mmu_circ_0000495
chr13:104674222-104688008-	22	31	42	32	46	43	mmu_circ_0004415
chr13:105097300-105104463+	0	31	22	23	10	17	mmu_circ_0004420
chr13:105097300-105165863+	0	0	3	3	0	0	no
chr13:105137427-105165863+	10	5	7	15	7	4	no
chr13:105156873-105165863+	11	5	6	0	4	6	no
chr13:105156873-105180265+	0	0	6	5	0	2	no
chr13:105156873-105190086+	21	21	51	32	15	13	no
chr13:105156873-105203890+	0	0	7	4	4	2	no
chr13:105165721-105190086+	21	13	3	18	8	11	no
chr13:105180157-105190086+	2	2	0	0	0	3	no
chr13:105219869-105252437+	0	0	0	0	5	2	no
chr13:107613035-107638416-	0	4	6	0	6	4	mmu_circ_0004429
chr13:107632168-107638416-	3	2	2	0	0	0	mmu_circ_0004430
chr13:107700279-107700896-	6	18	3	3	4	10	mmu_circ_0004434
chr13:107700279-107715236-	4	6	0	0	0	4	mmu_circ_0000497
chr13:107772603-107778155-	6	7	7	9	0	2	mmu_circ_0004436
chr13:107780117-107784022-	4	2	0	3	0	5	no
chr13:108528451-108538443-	26	27	21	16	24	15	mmu_circ_0000498
chr13:108533615-108538443-	9	9	12	3	7	0	mmu_circ_0004441
chr13:108559639-108578203-	31	28	28	30	3	10	mmu_circ_0004442
chr13:108577846-108578203-	9	10	2	0	0	2	no
chr13:109147587-109153857+	3	4	0	0	5	0	no
chr13:110530594-110562888+	11	11	93	95	31	32	mmu_circ_0004450
chr13:110724075-110729569+	24	29	82	86	28	33	mmu_circ_0004451
chr13:113277916-113280850+	7	10	5	0	2	5	mmu_circ_0004459
chr13:113641610-113649909+	11	0	0	7	5	4	no
chr13:114691210-114724331+	0	4	5	3	0	0	no
chr13:114712454-114757998+	4	0	6	4	2	14	mmu_circ_0004465
chr13:115820243-115825593-	2	6	0	0	2	6	no
chr13:120218966-120229678+	26	16	15	10	11	17	mmu_circ_0000500
chr13:12547001-12551583-	0	2	3	3	0	2	mmu_circ_0004481
chr13:14079619-14083819+	0	5	7	3	0	0	no
chr13:14106909-14112154-	3	6	0	10	8	5	no
chr13:15569832-15640475+	30	12	13	18	7	6	mmu_circ_0004514
chr13:15569832-15705717+	9	3	18	8	6	7	no
chr13:15751794-15754363+	7	0	6	2	0	6	no
chr13:17162784-17163761-	0	0	0	4	11	6	no
chr13:17736614-17764436-	0	5	2	0	5	4	no
chr13:17842090-17856927-	0	0	0	4	3	4	mmu_circ_0004517
chr13:17854937-17864791-	4	2	0	0	0	0	mmu_circ_0000434
chr13:17980340-17988936-	0	4	2	3	0	0	no
chr13:18902300-18906162+	16	12	25	23	9	25	mmu_circ_0000436
chr13:24530990-24552195+	0	0	0	0	2	4	no
chr13:24927884-24932427+	3	10	0	2	0	0	mmu_circ_0004547
chr13:24930015-24932427+	4	3	0	0	2	0	mmu_circ_0004548
chr13:28760238-28761863-	12	8	0	5	0	5	mmu_circ_0000448
chr13:29609281-29644264-	3	4	3	13	0	0	mmu_circ_0004561
chr13:29938096-29941977-	0	0	2	7	0	0	mmu_circ_0004562
chr13:30010444-30012094-	9	7	3	5	3	2	mmu_circ_0004564
chr13:30286404-30294289+	11	2	0	0	2	0	mmu_circ_0004565
chr13:31017591-31032639-	5	10	4	2	0	2	mmu_circ_0004570
chr13:32192225-32219968-	3	0	4	4	0	0	no
chr13:32317003-32319171-	6	0	2	5	4	4	mmu_circ_0004571
chr13:32317003-32326266-	9	0	5	8	6	5	mmu_circ_0004572
chr13:3550234-3556303+	7	7	9	8	4	6	no
chr13:3555559-3556303+	29	20	13	0	17	20	mmu_circ_0004580
chr13:35907777-35908444+	2	8	0	17	4	6	mmu_circ_0000451
chr13:36299495-36338363+	9	11	25	4	0	7	mmu_circ_0000452
chr13:36323990-36338363+	25	27	25	7	13	7	mmu_circ_0000453
chr13:37980739-37991656+	29	28	49	38	48	79	mmu_circ_0000454
chr13:38007890-38008464+	4	4	2	0	4	0	no
chr13:39045977-39047805-	15	14	4	12	5	13	no
chr13:41433945-41434389-	8	9	0	0	10	9	mmu_circ_0004594
chr13:42150768-42150911+	0	10	4	0	6	11	mmu_circ_0000455
chr13:42150768-42218582+	0	7	2	3	7	0	mmu_circ_0000456
chr13:43507779-43520583-	5	5	15	6	6	9	mmu_circ_0004601
chr13:43514944-43520583-	0	13	8	0	8	9	mmu_circ_0000457
chr13:43514944-43525839-	0	7	9	13	11	11	no
chr13:43525816-43531511-	0	11	13	11	16	9	mmu_circ_0000458
chr13:43530182-43531511-	8	8	10	0	5	9	no
chr13:43530182-43557192-	0	4	2	14	5	4	no
chr13:45830483-45947825-	10	2	0	0	6	0	no
chr13:45890877-45947825-	8	0	6	3	6	8	mmu_circ_0004612
chr13:45890877-46051941-	7	0	0	4	5	9	no
chr13:45890877-46051944-	33	41	32	32	48	39	no
chr13:45947696-46051944-	33	29	2	19	13	35	no
chr13:46014256-46051944-	6	16	3	2	0	5	mmu_circ_0004613
chr13:48927372-48930664-	2	5	5	0	5	0	mmu_circ_0000461
chr13:49027665-49029447-	56	68	79	54	62	71	mmu_circ_0000462
chr13:49027665-49044672-	13	5	13	7	9	4	mmu_circ_0004627
chr13:49041310-49044672-	20	22	18	12	15	9	mmu_circ_0004629
chr13:49799639-49801254+	0	3	9	4	4	2	mmu_circ_0004637
chr13:51218456-51223342+	0	0	2	0	8	3	mmu_circ_0004638
chr13:51774202-51775322+	7	2	8	0	7	10	no
chr13:52982609-53014635-	10	4	21	24	14	30	mmu_circ_0004646
chr13:55136249-55171168-	3	0	4	4	2	8	mmu_circ_0004659
chr13:55152101-55171168-	10	0	11	9	6	12	mmu_circ_0004661
chr13:55157335-55171168-	0	3	14	8	12	3	mmu_circ_0000464
chr13:55392491-55400037+	13	3	2	0	5	3	no
chr13:55608690-55608985-	6	0	2	0	3	2	no
chr13:58279211-58284685-	5	6	0	0	0	0	mmu_circ_0004691
chr13:58293082-58294875-	8	3	3	3	3	3	mmu_circ_0004695
chr13:58293082-58300431-	73	68	68	65	47	47	mmu_circ_0004696
chr13:59596693-59609417-	0	0	2	0	2	2	mmu_circ_0004714
chr13:59596693-59645812-	4	5	3	0	0	0	mmu_circ_0004717
chr13:59605554-59645812-	7	0	6	5	0	6	mmu_circ_0004718
chr13:59613684-59645812-	6	3	16	8	4	0	mmu_circ_0004721
chr13:59626506-59645812-	6	8	6	16	6	0	mmu_circ_0000469
chr13:59699400-59702432+	4	0	0	4	6	7	mmu_circ_0004722
chr13:63116385-63117323+	3	0	4	8	5	0	mmu_circ_0004728
chr13:63134382-63169645+	4	6	3	0	8	5	mmu_circ_0004730
chr13:63162394-63169645+	69	58	64	98	53	50	mmu_circ_0000470
chr13:63257905-63311475+	0	3	0	10	8	3	mmu_circ_0004734
chr13:63383449-63400164+	0	0	4	4	0	0	no
chr13:64310414-64326956-	6	5	3	6	0	0	mmu_circ_0000471
chr13:64344941-64348626-	11	10	13	4	7	4	mmu_circ_0000472
chr13:64344941-64349774-	14	8	6	0	6	8	mmu_circ_0000473
chr13:64344941-64349807-	76	106	96	62	78	84	mmu_circ_0000474
chr13:6551879-6555948+	3	0	6	6	4	0	no
chr13:69026836-69121422-	0	0	6	10	8	6	mmu_circ_0004765
chr13:69121224-69121422-	6	4	2	9	6	10	mmu_circ_0000476
chr13:69648440-69654781-	14	12	18	7	5	10	mmu_circ_0004768
chr13:69649497-69654781-	4	6	12	8	2	9	mmu_circ_0004769
chr13:69651767-69654781-	151	134	112	93	112	142	mmu_circ_0000477
chr13:72713392-72734334-	0	0	0	0	7	3	mmu_circ_0004776
chr13:75883739-75887536+	5	2	0	0	0	3	no
chr13:75883739-75893982+	0	0	2	2	0	0	no
chr13:76030353-76055295-	20	15	5	6	6	8	mmu_circ_0004789
chr13:76030353-76077086-	4	6	0	0	2	0	mmu_circ_0004790
chr13:76039625-76055295-	6	5	3	0	0	0	mmu_circ_0004791
chr13:77222701-77223721-	4	2	2	0	2	2	no
chr13:77222701-77231672-	8	8	6	0	0	6	mmu_circ_0004802
chr13:77331814-77332484+	4	3	0	8	0	6	mmu_circ_0004810
chr13:77455608-77473624+	9	5	4	0	3	3	mmu_circ_0004813
chr13:78041914-78091365+	0	0	4	4	4	0	no
chr13:78041914-78145733+	0	4	11	16	11	4	no
chr13:84390834-84399845+	15	3	10	11	13	11	mmu_circ_0000482
chr13:84411775-84434320+	7	0	9	0	4	5	mmu_circ_0004837
chr13:8819108-8848915-	9	2	2	2	4	0	mmu_circ_0004845
chr13:8834542-8836269-	7	11	11	5	5	10	mmu_circ_0004847
chr13:8834542-8860511-	0	0	0	5	2	2	no
chr13:8841975-8860511-	0	0	8	3	0	0	no
chr13:8844032-8860511-	8	7	9	6	6	3	no
chr13:89316749-89324468+	0	0	7	3	4	0	mmu_circ_0004852
chr13:9117211-9123208+	5	2	3	0	0	0	no
chr13:9121353-9136547+	2	2	0	5	3	0	mmu_circ_0004861
chr13:9121353-9150470+	4	2	0	4	0	3	mmu_circ_0004862
chr13:91664189-91704299+	10	16	54	37	15	39	mmu_circ_0000489
chr13:91664189-91781996+	0	0	0	0	5	5	no
chr13:93236931-93247908-	8	11	7	6	5	4	no
chr13:94111710-94119252+	6	5	11	14	6	15	mmu_circ_0004882
chr13:94111710-94126034+	17	14	49	42	19	18	mmu_circ_0000491
chr13:94577450-94632285+	0	0	0	0	2	2	no
chr13:94632041-94650513+	0	3	0	2	4	3	mmu_circ_0004891
chr13:94994849-95003135-	32	40	20	10	16	11	mmu_circ_0004895
chr13:94994849-95023025-	0	0	6	5	0	5	no
chr13:95160746-95178798+	0	0	9	0	7	4	mmu_circ_0004897
chr13:95263623-95312831+	0	0	10	2	0	4	no
chr13:95271872-95302021+	22	26	51	41	40	25	mmu_circ_0004903
chr13:95298119-95302021+	9	7	11	11	12	6	mmu_circ_0004904
chr13:9559916-9576164+	9	0	3	5	4	0	mmu_circ_0004907
chr13:95778762-95785170+	0	4	0	8	6	11	mmu_circ_0004908
chr13:9709391-9734712-	13	11	19	0	10	11	mmu_circ_0004916
chr13:9720018-9734712-	23	11	17	10	23	13	mmu_circ_0000430
chr13:97911881-97920368+	5	4	15	16	0	18	mmu_circ_0000492
chr13:98699365-98706816-	7	13	12	0	6	6	mmu_circ_0004930
chr13:98799331-98823929-	16	13	4	4	3	4	mmu_circ_0004931
chr13:98813754-98823929-	20	6	4	5	2	0	mmu_circ_0004932
chr13:99637000-99654619-	0	4	0	7	11	4	no
chr13:99640194-99654619-	0	0	4	3	0	0	no
chr13:99654469-99660745-	0	5	9	8	0	5	no
chr14:101900228-101906907-	4	0	9	9	4	8	no
chr14:103488518-103491643-	0	4	3	3	3	9	no
chr14:103646963-103662038-	8	4	10	4	3	4	no
chr14:103646963-103663615-	0	0	4	3	5	0	no
chr14:103690234-103698080-	2	5	0	8	0	3	mmu_circ_0004959
chr14:105686833-105694109+	44	25	31	32	36	24	mmu_circ_0004964
chr14:105686833-105697344+	5	17	14	9	12	9	mmu_circ_0004965
chr14:105686833-105704053+	7	8	7	9	7	3	mmu_circ_0004966
chr14:106615786-106617398+	6	3	4	0	12	6	no
chr14:117585883-117602671+	21	18	12	7	10	7	mmu_circ_0004976
chr14:117834873-117835265+	0	2	2	4	0	0	no
chr14:118516958-118521083-	0	0	4	3	5	2	no
chr14:119026673-119031409-	5	3	7	2	3	0	no
chr14:119053371-119068329-	8	17	21	12	4	17	mmu_circ_0004979
chr14:119448402-119449022-	0	6	0	0	2	2	no
chr14:120724015-120724634+	139	136	72	51	77	69	mmu_circ_0004992
chr14:120788121-120795826+	5	4	0	0	3	9	no
chr14:121316577-121322807+	52	43	27	43	14	23	mmu_circ_0004993
chr14:121319144-121322807+	6	5	11	3	6	10	no
chr14:121321347-121322807+	11	6	5	2	0	0	no
chr14:121458206-121501404+	4	6	0	0	0	2	no
chr14:121500739-121501404+	17	21	3	0	0	0	mmu_circ_0004996
chr14:121501210-121501404+	3	5	0	8	3	0	mmu_circ_0004998
chr14:121501210-121506625+	40	9	2	11	6	4	mmu_circ_0004999
chr14:121501210-121514558+	3	5	0	0	0	0	no
chr14:122304344-122307542+	17	5	24	2	9	22	mmu_circ_0000568
chr14:122770462-122783544+	0	0	4	6	0	0	mmu_circ_0005009
chr14:122994277-123016107+	0	0	0	0	4	3	no
chr14:123084103-123113347+	0	0	4	0	6	5	no
chr14:123089320-123137226+	0	0	4	3	5	0	no
chr14:123100276-123137226+	8	6	26	22	12	19	mmu_circ_0005021
chr14:123340526-123372507-	5	2	4	0	0	0	no
chr14:123370961-123372507-	8	3	6	5	0	2	mmu_circ_0005024
chr14:124226973-124256801+	0	0	3	0	24	10	no
chr14:12785229-12795236+	6	6	17	6	3	2	mmu_circ_0005040
chr14:14782645-14783777-	0	0	0	5	7	9	mmu_circ_0000502
chr14:14845586-14846169+	0	0	0	0	2	4	mmu_circ_0005064
chr14:14919796-14922623+	0	2	7	0	2	4	mmu_circ_0005066
chr14:17087155-17093314+	0	0	3	0	2	2	no
chr14:18795574-18795835+	0	0	5	7	9	6	mmu_circ_0000504
chr14:18841082-18843784+	4	0	2	3	12	4	no
chr14:19377282-19377619-	6	9	0	4	0	0	no
chr14:19406689-19419512-	9	0	7	4	6	3	mmu_circ_0005087
chr14:21423273-21427127-	40	25	18	13	22	8	mmu_circ_0005106
chr14:21426303-21427127-	3	3	0	3	0	0	no
chr14:21801795-21806340+	12	15	5	15	6	5	no
chr14:22335847-22336720+	77	55	60	38	73	59	mmu_circ_0000505
chr14:22438112-22456862+	0	2	0	7	2	2	mmu_circ_0000506
chr14:22445940-22456862+	13	17	31	15	24	31	mmu_circ_0000507
chr14:22594184-22599403+	9	0	2	2	0	0	no
chr14:22594184-22603018+	2	2	12	21	3	4	mmu_circ_0005114
chr14:22653022-22657265+	0	0	0	0	8	18	no
chr14:22656965-22657840+	3	11	7	0	0	7	no
chr14:25009539-25012176-	9	16	5	10	7	5	mmu_circ_0000510
chr14:26322140-26401159+	48	60	76	76	88	59	mmu_circ_0000512
chr14:26356230-26401159+	2	5	18	4	3	4	no
chr14:26391505-26401159+	48	16	12	21	16	29	mmu_circ_0000513
chr14:27436076-27436444+	4	0	2	5	2	3	no
chr14:27466144-27466509+	7	8	4	2	12	3	mmu_circ_0005141
chr14:27755833-27758787-	0	8	3	12	10	10	mmu_circ_0005142
chr14:27771638-27772652-	0	5	0	0	5	11	mmu_circ_0005145
chr14:27772610-27778143-	7	2	3	0	0	3	no
chr14:28251784-28255806+	0	24	20	10	0	19	mmu_circ_0005146
chr14:28251784-28263235+	0	5	0	7	2	4	mmu_circ_0005147
chr14:31159983-31164135-	6	0	22	21	22	20	mmu_circ_0005172
chr14:31295378-31297772+	0	5	0	6	7	5	mmu_circ_0005173
chr14:31551724-31583079+	0	0	8	4	5	3	no
chr14:31844029-31849245+	25	15	27	16	27	22	mmu_circ_0005189
chr14:31953111-31953261-	0	0	0	0	3	3	no
chr14:32292709-32305642-	6	2	0	0	0	5	no
chr14:32295976-32305642-	29	9	17	0	20	28	mmu_circ_0005200
chr14:32532526-32562029-	6	0	0	0	4	2	mmu_circ_0005201
chr14:33030845-33055532+	4	4	0	9	0	0	no
chr14:33051716-33055532+	0	7	5	2	7	6	mmu_circ_0005205
chr14:34215809-34224210-	6	7	6	11	0	2	mmu_circ_0005211
chr14:34221233-34224210-	0	0	7	5	2	0	mmu_circ_0005212
chr14:35247564-35247920-	6	0	3	6	3	3	mmu_circ_0005220
chr14:35504867-35508291+	0	3	3	6	3	0	mmu_circ_0000522
chr14:35543734-35544795+	4	4	0	0	0	0	mmu_circ_0005221
chr14:37751769-37754450-	4	0	6	6	0	0	mmu_circ_0000526
chr14:41629032-41634124-	0	0	0	0	8	6	mmu_circ_0005230
chr14:45863829-45866191+	0	0	7	0	2	6	mmu_circ_0000528
chr14:45954327-45963402+	27	12	11	18	6	7	mmu_circ_0005239
chr14:46236204-46249428-	0	0	0	0	7	9	mmu_circ_0005246
chr14:47382202-47388572+	24	12	26	6	7	22	no
chr14:47529785-47530052+	14	5	0	0	0	0	no
chr14:47529785-47636470+	5	5	0	0	0	0	no
chr14:47635951-47636470+	229	168	57	78	62	66	mmu_circ_0000529
chr14:47635951-47672788+	5	4	0	5	3	3	no
chr14:47683894-47697267+	6	7	0	0	0	7	mmu_circ_0005249
chr14:48787871-48798951+	21	35	43	29	43	75	mmu_circ_0000530
chr14:49102924-49106585+	0	4	8	14	8	14	no
chr14:49655673-49659058-	4	4	2	8	0	0	no
chr14:51427121-51427369+	0	0	18	0	22	28	mmu_circ_0005263
chr14:52614554-52616082+	49	53	17	16	29	25	mmu_circ_0005268
chr14:55515957-55516109+	14	7	11	14	7	10	mmu_circ_0005281
chr14:56278036-56278935-	0	7	5	0	2	9	mmu_circ_0005291
chr14:57566783-57575940+	4	0	0	0	7	3	mmu_circ_0005305
chr14:58352714-58353255-	12	10	5	0	0	2	mmu_circ_0005309
chr14:58465757-58484478-	8	4	11	5	9	4	mmu_circ_0000544
chr14:58475446-58484478-	16	15	20	31	15	12	mmu_circ_0005312
chr14:58475446-58497296-	17	0	11	15	11	8	mmu_circ_0005314
chr14:58476464-58484478-	0	7	0	0	3	2	no
chr14:58484357-58497296-	0	0	0	0	6	4	mmu_circ_0000545
chr14:58562424-58573867-	27	4	3	3	7	9	mmu_circ_0000546
chr14:60858317-60866303-	5	8	15	4	6	4	mmu_circ_0005326
chr14:61325550-61328406+	10	4	5	0	0	0	mmu_circ_0000547
chr14:61462044-61494144+	4	8	16	5	18	9	mmu_circ_0000548
chr14:63543966-63553239+	3	9	2	0	5	0	mmu_circ_0005340
chr14:65398150-65407356+	4	0	0	0	4	7	no
chr14:65444437-65447505-	9	12	11	8	11	9	mmu_circ_0000549
chr14:65470721-65480463-	0	4	3	0	5	4	no
chr14:65506411-65515963-	0	6	4	0	4	3	no
chr14:65506411-65522155-	0	0	0	2	7	3	mmu_circ_0005367
chr14:65515486-65515963-	7	9	0	3	10	7	mmu_circ_0005368
chr14:65699216-65699642-	5	4	0	0	0	3	no
chr14:66165970-66168322-	0	0	0	0	3	2	mmu_circ_0005378
chr14:66806279-66809071-	0	2	0	0	6	2	mmu_circ_0005380
chr14:67443181-67448819-	9	3	0	0	2	3	mmu_circ_0005388
chr14:67990529-68009403+	0	4	2	0	3	4	no
chr14:68028849-68033385+	0	0	2	2	0	2	no
chr14:70033690-70044678+	0	0	0	0	2	2	no
chr14:70550818-70552564-	0	0	0	0	4	4	no
chr14:70640535-70640788-	0	0	0	3	5	2	mmu_circ_0005402
chr14:70656166-70667313-	3	0	18	12	6	11	mmu_circ_0005404
chr14:71077885-71082657-	12	13	7	7	11	3	mmu_circ_0000551
chr14:71295578-71325879+	0	7	7	0	5	7	mmu_circ_0005409
chr14:71301295-71325879+	10	12	4	12	13	6	mmu_circ_0005412
chr14:71366013-71368223+	0	3	0	10	3	6	mmu_circ_0005414
chr14:72989560-72998949-	0	4	16	15	9	5	mmu_circ_0000553
chr14:73051822-73083578-	0	8	18	17	18	26	mmu_circ_0000554
chr14:73611410-73616586-	0	0	3	2	0	5	no
chr14:73662335-73665439-	0	0	8	0	2	2	mmu_circ_0005423
chr14:73662335-73669005-	3	5	3	5	4	2	mmu_circ_0005424
chr14:73762767-73768234-	0	0	0	0	3	4	mmu_circ_0005429
chr14:75175387-75186197-	4	7	4	0	0	3	mmu_circ_0000555
chr14:76169977-76171340-	5	2	0	8	0	4	mmu_circ_0000556
chr14:79051487-79053603-	5	10	11	7	5	3	mmu_circ_0000559
chr14:79325068-79337016+	0	0	5	5	0	5	mmu_circ_0000560
chr14:79333472-79394970+	4	0	6	4	0	0	no
chr14:79382042-79384109+	2	3	0	2	8	4	mmu_circ_0005455
chr14:79394206-79425884+	0	0	4	3	0	3	no
chr14:79408970-79425884+	7	6	10	6	0	12	mmu_circ_0005457
chr14:79456453-79464812+	5	0	2	0	4	9	no
chr14:79739340-79740902-	4	5	7	10	5	6	no
chr14:79755527-79769904-	8	11	7	24	5	8	mmu_circ_0005461
chr14:79768884-79777328-	0	2	2	2	0	0	no
chr14:79781301-79786913-	7	9	0	0	5	3	mmu_circ_0005463
chr14:79935929-79936229+	7	10	3	0	2	2	no
chr14:79979991-79980596+	0	0	0	3	5	5	mmu_circ_0005467
chr14:87228798-87266449-	7	10	14	8	0	3	no
chr14:87251878-87266449-	26	35	27	8	4	5	no
chr14:87251878-87309930-	17	17	8	7	0	3	mmu_circ_0005482
chr14:87856840-87874647+	22	7	7	3	4	2	no
chr14:87871882-87874647+	0	4	4	10	8	4	mmu_circ_0005488
chr14:99585699-99610289+	8	0	3	3	2	8	mmu_circ_0005504
chr15:100063163-100084944+	6	4	3	0	2	4	no
chr15:100300115-100307317+	0	4	4	4	0	11	no
chr15:101029214-101035008+	0	3	0	0	5	5	mmu_circ_0005514
chr15:101914591-101915226+	0	2	0	0	2	3	no
chr15:102016428-102019393-	0	0	0	0	7	3	no
chr15:102130233-102134576+	0	16	7	10	4	4	mmu_circ_0000652
chr15:102303691-102309178+	11	3	3	6	4	6	no
chr15:102303715-102309178+	0	3	5	4	0	0	no
chr15:102368613-102378303-	0	0	0	0	5	7	no
chr15:11001253-11081826+	0	3	0	0	2	2	no
chr15:11081675-11086547+	2	2	0	0	0	0	no
chr15:11813052-11825559-	34	38	24	19	65	32	mmu_circ_0005526
chr15:12160028-12167774+	5	6	5	0	9	0	mmu_circ_0005531
chr15:12165772-12167774+	0	4	0	9	7	4	mmu_circ_0005532
chr15:12269382-12279543+	9	2	5	2	3	3	mmu_circ_0005534
chr15:12819373-12835456+	2	5	13	5	5	18	mmu_circ_0005542
chr15:25631316-25643971+	6	7	5	0	4	3	no
chr15:25712672-25715801+	0	0	0	0	3	2	no
chr15:26713478-26719357-	0	3	0	12	2	5	no
chr15:27483443-27501409+	4	9	8	0	0	0	mmu_circ_0005564
chr15:27492478-27501409+	19	7	8	0	0	2	mmu_circ_0005565
chr15:27800915-27811184-	4	2	0	0	0	0	mmu_circ_0005569
chr15:27800915-27821227-	3	4	5	9	5	3	mmu_circ_0005570
chr15:27800915-27835086-	7	6	6	0	2	2	mmu_circ_0005571
chr15:27819042-27835086-	0	0	3	3	0	0	no
chr15:3275897-3291091-	0	0	0	0	2	3	no
chr15:3277973-3297601-	0	0	0	2	6	2	no
chr15:3277973-3408008-	0	6	9	12	40	45	no
chr15:3283346-3297601-	0	6	0	2	2	2	no
chr15:3283346-3408008-	0	0	0	0	9	9	no
chr15:3290918-3297601-	5	2	2	0	9	5	no
chr15:3290918-3338713-	0	3	0	0	4	6	no
chr15:3290918-3408008-	4	0	4	0	4	20	no
chr15:33163418-33179888+	7	2	0	0	0	2	mmu_circ_0005594
chr15:33179680-33232302+	5	9	4	2	17	10	no
chr15:33179680-33311202+	8	15	6	3	18	16	no
chr15:3338647-3408008-	0	4	0	0	8	5	no
chr15:3338647-3501685-	0	0	0	0	3	5	no
chr15:3361311-3408008-	0	0	0	0	4	6	no
chr15:34043778-34053521+	0	7	13	13	7	0	mmu_circ_0005596
chr15:3407929-3424199-	0	0	0	0	5	4	no
chr15:3407929-3494233-	0	0	0	0	2	2	no
chr15:35002184-35045400-	0	0	6	0	4	7	mmu_circ_0000585
chr15:35029188-35045400-	19	30	56	17	42	41	mmu_circ_0000587
chr15:35347265-35353052+	4	10	4	12	2	0	mmu_circ_0000588
chr15:35463050-35464115+	6	7	0	5	6	8	mmu_circ_0005607
chr15:35638880-35639568+	5	0	0	0	5	3	no
chr15:35721793-35724244+	0	6	0	0	7	2	no
chr15:37970507-37977379-	5	4	5	0	0	4	no
chr15:37975447-37977904-	23	20	18	8	13	23	mmu_circ_0000589
chr15:38423228-38428596-	15	21	20	5	15	18	mmu_circ_0005624
chr15:3985259-4009996+	8	11	12	8	12	7	mmu_circ_0005660
chr15:3997464-4009996+	8	13	23	10	20	15	mmu_circ_0000571
chr15:40584441-40605692+	0	3	0	0	9	3	mmu_circ_0000597
chr15:41629019-41657598+	0	0	6	3	10	3	mmu_circ_0005665
chr15:43092605-43097805-	11	0	0	0	3	3	no
chr15:43323715-43345395+	0	0	0	0	4	4	mmu_circ_0005668
chr15:44220014-44252419-	0	0	2	6	0	0	mmu_circ_0000598
chr15:51627933-51630905-	6	2	5	0	0	0	no
chr15:5272243-5273612+	8	4	8	0	4	6	mmu_circ_0005697
chr15:52914639-52923970-	0	2	4	2	0	0	no
chr15:52914639-52939126-	4	0	4	3	2	2	mmu_circ_0005698
chr15:52919609-52939126-	0	8	4	2	0	2	mmu_circ_0000600
chr15:52933239-52939126-	4	2	0	2	0	0	mmu_circ_0005699
chr15:54980895-54983466+	2	0	0	0	9	19	mmu_circ_0005703
chr15:55040285-55047113+	0	0	0	0	4	3	no
chr15:55040285-55049828+	9	4	4	9	46	32	mmu_circ_0005704
chr15:57935985-57938466-	4	9	3	5	0	5	no
chr15:58616437-58628800-	0	11	10	3	6	4	no
chr15:58800393-58804115-	0	0	0	0	7	2	mmu_circ_0000603
chr15:61933899-61939020+	8	4	11	5	2	7	mmu_circ_0005721
chr15:61938702-61939020+	607	525	625	633	399	436	mmu_circ_0000604
chr15:61938702-61980907+	10	12	25	17	7	10	no
chr15:61938702-62007103+	10	13	27	23	10	19	no
chr15:61938702-62007481+	0	2	8	2	3	0	mmu_circ_0005722
chr15:62002312-62007103+	2	3	0	3	0	0	no
chr15:62002312-62007481+	5	5	4	4	0	4	no
chr15:62007021-62007481+	10	5	4	0	0	0	no
chr15:62073728-62074116+	0	0	0	3	5	2	mmu_circ_0005724
chr15:64127230-64144037-	2	7	0	0	6	4	no
chr15:6726049-6731766+	0	0	0	0	3	2	no
chr15:6786915-6787831-	3	0	3	0	5	7	no
chr15:6786915-6792917-	51	42	77	78	81	90	mmu_circ_0005739
chr15:67933032-67950636-	6	0	2	6	4	0	mmu_circ_0005740
chr15:72733986-72767555-	0	0	0	2	2	4	no
chr15:72830401-72862073-	18	18	28	43	31	30	mmu_circ_0005762
chr15:72843235-72862073-	19	14	20	21	12	18	mmu_circ_0000610
chr15:73140244-73173789-	0	0	4	3	0	0	no
chr15:73151204-73173789-	2	6	6	9	3	2	mmu_circ_0005776
chr15:73156178-73173789-	13	16	0	3	16	8	mmu_circ_0005779
chr15:73161278-73173789-	7	3	0	2	3	4	mmu_circ_0005780
chr15:73222188-73225174-	42	47	28	8	14	21	mmu_circ_0000612
chr15:73222773-73225174-	0	0	2	3	6	4	mmu_circ_0000613
chr15:73363248-73363909+	4	3	0	0	0	0	no
chr15:75917802-75918856-	0	0	3	0	4	10	mmu_circ_0005794
chr15:76928369-76947497-	0	0	0	5	4	3	mmu_circ_0005820
chr15:77638297-77643661-	39	23	34	12	23	15	no
chr15:78945084-78945601+	16	20	16	2	28	30	mmu_circ_0000620
chr15:79207476-79209143-	5	6	4	4	7	9	no
chr15:79366386-79367975-	0	0	4	2	0	0	mmu_circ_0005840
chr15:79371463-79373016-	7	0	4	0	2	2	mmu_circ_0005842
chr15:79371463-79374286-	31	16	31	18	16	6	mmu_circ_0000621
chr15:79372916-79374286-	5	6	6	0	0	3	no
chr15:79830758-79832317-	3	4	0	0	0	0	no
chr15:8089850-8091359+	5	10	17	9	9	8	mmu_circ_0000575
chr15:80947820-80948082-	6	18	3	15	5	10	mmu_circ_0005867
chr15:8097142-8098451+	4	5	0	0	4	7	no
chr15:81261119-81268610+	14	10	21	17	12	11	no
chr15:81261190-81268610+	0	0	4	0	2	3	no
chr15:81431337-81431975+	9	4	8	7	5	11	mmu_circ_0005874
chr15:81458722-81459167+	4	0	0	7	3	2	mmu_circ_0000625
chr15:81462043-81462942+	22	36	35	20	43	53	mmu_circ_0000626
chr15:81852874-81853491+	0	5	0	3	6	7	mmu_circ_0005882
chr15:82005526-82008017+	2	3	0	0	3	0	no
chr15:82655660-82687714-	12	31	24	24	17	16	mmu_circ_0000628
chr15:82681942-82687714-	15	22	22	29	14	6	mmu_circ_0000629
chr15:83160948-83167156-	4	6	0	4	0	3	no
chr15:84001511-84011482+	0	0	0	0	8	2	mmu_circ_0005909
chr15:84001511-84016511+	0	0	0	0	44	50	mmu_circ_0005910
chr15:85189883-85195789+	6	3	7	0	2	0	mmu_circ_0000631
chr15:85189883-85217586+	0	0	0	0	4	2	mmu_circ_0005921
chr15:85189883-85223936+	0	0	12	4	5	6	mmu_circ_0000633
chr15:85205751-85223936+	14	14	7	3	8	8	mmu_circ_0005924
chr15:85217420-85223936+	0	7	0	3	7	9	mmu_circ_0005925
chr15:85222067-85223936+	5	10	8	9	12	17	mmu_circ_0005926
chr15:85713103-85715622+	7	2	2	4	4	0	mmu_circ_0005929
chr15:88641726-88642589-	67	86	97	79	152	173	mmu_circ_0000635
chr15:88924566-88927249+	0	2	0	0	5	3	mmu_circ_0005945
chr15:89072590-89073890+	0	5	0	0	2	2	no
chr15:89072590-89076771+	17	2	11	6	6	8	mmu_circ_0005950
chr15:89076688-89083692+	0	0	0	2	3	3	no
chr15:89124169-89124502-	0	3	5	0	2	3	mmu_circ_0005958
chr15:91327823-91346925-	7	10	15	15	11	9	mmu_circ_0000638
chr15:91535536-91543293+	19	12	6	7	3	8	mmu_circ_0000639
chr15:93254444-93290222+	0	3	9	5	4	6	no
chr15:93254444-93295676+	15	18	21	17	11	11	mmu_circ_0000640
chr15:93282547-93295676+	2	5	2	4	2	2	no
chr15:93285881-93295676+	5	0	6	4	7	3	mmu_circ_0005987
chr15:95778702-95780387+	5	6	0	0	0	3	mmu_circ_0006005
chr15:96221306-96223095+	2	0	2	4	3	0	mmu_circ_0006009
chr15:97906239-97917564-	3	12	5	0	0	3	no
chr15:97915400-97917564-	18	7	19	10	18	14	mmu_circ_0000649
chr15:98382344-98390756-	7	3	2	0	3	4	no
chr15:98570767-98573260-	8	9	6	2	4	5	mmu_circ_0000650
chr15:98570851-98573260-	7	0	12	7	8	7	mmu_circ_0006025
chr15:98980064-99016525+	4	3	0	0	3	0	mmu_circ_0006033
chr15:99232010-99232600+	50	37	31	41	32	0	no
chr15:99463145-99468205-	9	6	0	6	0	0	mmu_circ_0006036
chr15:99569095-99576377-	7	9	6	8	7	3	mmu_circ_0006039
chr15:99613950-99627230-	9	5	5	6	10	6	mmu_circ_0006042
chr16:10961009-10966742-	7	4	4	0	2	0	no
chr16:11079796-11084986-	7	9	7	4	16	7	mmu_circ_0006050
chr16:11104658-11128796-	25	26	18	19	23	26	mmu_circ_0000658
chr16:11116887-11128796-	139	132	195	97	145	159	mmu_circ_0000659
chr16:11122762-11128796-	10	12	8	2	7	13	no
chr16:11199477-11199812-	8	0	4	6	2	6	mmu_circ_0006056
chr16:11199477-11201523-	0	0	5	5	3	7	mmu_circ_0000660
chr16:13603120-13626317-	0	0	3	2	0	0	no
chr16:13603120-13647392-	3	5	5	9	5	5	mmu_circ_0006073
chr16:13625601-13640423-	0	0	0	6	4	4	no
chr16:13629675-13647392-	8	0	15	8	7	15	mmu_circ_0000662
chr16:13697425-13699168+	40	22	26	16	36	36	mmu_circ_0000663
chr16:13790713-13800109+	0	0	5	5	0	3	mmu_circ_0006076
chr16:13798704-13800109+	4	2	0	0	0	4	no
chr16:13843863-13845516-	0	0	3	3	3	0	no
chr16:14127148-14140465-	8	0	0	0	4	8	no
chr16:14138435-14140465-	10	28	30	25	50	27	mmu_circ_0000664
chr16:14389899-14391536+	0	3	4	4	0	0	no
chr16:14389899-14394183+	19	35	35	31	6	12	no
chr16:14389899-14396569+	24	13	16	21	3	9	no
chr16:14389899-14405238+	7	2	0	0	0	0	no
chr16:14391410-14411719+	10	10	8	0	0	8	mmu_circ_0006081
chr16:14404082-14423353+	5	2	0	0	0	0	no
chr16:14410792-14413475+	17	2	0	5	0	0	no
chr16:14419792-14423353+	26	15	8	3	5	6	no
chr16:14436599-14440152+	0	2	3	4	0	4	no
chr16:15829708-15831431+	5	3	0	0	0	0	mmu_circ_0006085
chr16:15912611-15915480-	0	16	25	18	15	10	no
chr16:16037582-16037802-	9	8	5	13	8	11	no
chr16:16037582-16048197-	0	5	4	5	0	7	no
chr16:16037582-16119076-	0	0	2	2	0	0	no
chr16:16114919-16119076-	0	4	4	0	4	3	no
chr16:16225393-16230869+	2	7	0	0	0	5	mmu_circ_0006088
chr16:16230733-16247136+	0	19	6	3	2	10	no
chr16:17013400-17016173+	3	12	3	8	4	9	mmu_circ_0000668
chr16:17015990-17018568+	39	26	19	15	26	30	mmu_circ_0006095
chr16:17015990-17018596+	4	3	3	5	4	2	mmu_circ_0006096
chr16:17023544-17026582+	8	3	5	3	2	7	mmu_circ_0006098
chr16:17303083-17303536-	5	10	6	4	0	4	mmu_circ_0006107
chr16:17348807-17356309-	5	0	3	6	0	4	mmu_circ_0006110
chr16:17373442-17389550-	11	7	28	10	12	7	mmu_circ_0000671
chr16:17468985-17469451+	23	9	5	11	6	10	mmu_circ_0006116
chr16:17680641-17697787-	6	13	4	0	2	0	no
chr16:17683251-17697787-	20	26	10	17	20	12	no
chr16:18308062-18316827-	4	0	7	9	4	0	mmu_circ_0006128
chr16:18894866-18899550+	11	14	8	12	8	12	mmu_circ_0000673
chr16:18946438-18947611+	0	0	3	2	0	0	mmu_circ_0006132
chr16:20102064-20107716+	0	0	0	0	2	2	no
chr16:20150514-20162210+	6	8	3	2	6	8	mmu_circ_0006138
chr16:20282795-20287142-	0	0	0	3	5	3	no
chr16:20297665-20298399-	4	5	0	0	3	4	mmu_circ_0006146
chr16:20338948-20357631-	3	3	0	4	4	3	mmu_circ_0006147
chr16:20607836-20609159-	5	6	2	5	11	4	mmu_circ_0006151
chr16:20656615-20657682+	45	47	44	19	17	43	no
chr16:21434759-21435894+	7	4	6	5	4	6	mmu_circ_0006156
chr16:22997095-23004112-	0	0	0	0	3	3	no
chr16:23110652-23111336+	9	19	8	3	3	2	mmu_circ_0006166
chr16:24442866-24457028+	5	0	0	0	2	3	mmu_circ_0000675
chr16:24442866-24559743+	8	4	0	0	10	0	no
chr16:24608201-24608403+	8	12	0	0	9	3	mmu_circ_0006170
chr16:24661762-24681957+	8	2	4	0	0	0	no
chr16:24845176-24890045+	22	13	6	2	8	5	no
chr16:30355838-30362835-	17	2	0	0	0	2	no
chr16:30543487-30547555-	5	4	0	0	0	0	mmu_circ_0006178
chr16:31127406-31141883-	7	10	29	15	14	20	mmu_circ_0000677
chr16:31788167-31797096+	6	0	6	9	2	6	mmu_circ_0006186
chr16:31788167-31812910+	0	0	11	4	7	0	no
chr16:31793589-31805820+	0	6	5	3	0	2	mmu_circ_0006187
chr16:31796951-31812910+	8	6	8	0	6	4	mmu_circ_0000679
chr16:31805699-31838312+	2	5	0	0	4	0	mmu_circ_0006189
chr16:31968885-31983959-	0	13	5	8	6	4	mmu_circ_0006190
chr16:31977765-31990551-	7	6	13	4	5	10	mmu_circ_0006192
chr16:32027797-32037394-	16	12	6	7	7	6	no
chr16:32618303-32619262+	2	2	0	0	5	0	mmu_circ_0006199
chr16:32950377-32955491+	0	2	11	0	8	9	mmu_circ_0000680
chr16:32950377-32959617+	10	0	17	6	9	15	mmu_circ_0006201
chr16:32950377-32961830+	311	300	416	291	362	392	mmu_circ_0000681
chr16:32952142-32961830+	3	0	6	2	2	7	mmu_circ_0006203
chr16:32955385-32961830+	4	8	0	0	0	0	no
chr16:33204757-33206088+	2	9	5	6	3	6	mmu_circ_0006208
chr16:33421406-33435060+	4	4	18	7	3	7	mmu_circ_0000684
chr16:33421406-33457087+	11	10	13	11	11	10	mmu_circ_0006212
chr16:33427279-33435060+	0	0	3	7	0	2	mmu_circ_0006214
chr16:33456961-33468269+	15	15	14	20	18	12	mmu_circ_0006216
chr16:33707001-33710785+	9	8	0	11	3	9	no
chr16:35267265-35274651+	0	0	0	0	2	2	no
chr16:35329583-35349080-	4	0	5	3	0	0	mmu_circ_0006234
chr16:35449488-35456631-	4	4	4	0	5	0	mmu_circ_0006236
chr16:35449488-35466743-	5	8	6	5	8	3	mmu_circ_0006237
chr16:35459410-35460223+	0	11	6	6	0	4	no
chr16:35929388-35931676-	0	0	0	0	4	7	mmu_circ_0000687
chr16:37877134-37878650+	38	35	19	24	33	55	no
chr16:37878372-37878650+	9	5	2	0	3	0	mmu_circ_0006259
chr16:38405622-38407845-	0	0	7	2	6	5	no
chr16:4137365-4155033-	5	3	9	13	6	3	mmu_circ_0006284
chr16:4154856-4180133-	6	10	8	4	4	8	mmu_circ_0006286
chr16:4179423-4180133-	8	15	8	10	4	5	mmu_circ_0006288
chr16:43569793-43577861+	6	7	15	29	21	20	mmu_circ_0000688
chr16:44028791-44040271-	14	16	0	0	0	11	mmu_circ_0006301
chr16:44520337-44521448-	19	10	30	9	0	45	mmu_circ_0006305
chr16:45777825-45789230-	4	6	11	3	2	10	no
chr16:46436466-46438181-	6	5	2	0	0	3	mmu_circ_0000689
chr16:49884277-49898245+	6	0	6	5	4	9	no
chr16:49894289-49898245+	4	0	0	0	2	4	no
chr16:52047311-52112360+	0	0	5	4	0	0	no
chr16:52131177-52152827+	0	0	2	3	0	0	no
chr16:52183324-52194391+	0	2	0	0	4	6	no
chr16:55980707-55982519+	6	0	3	5	0	0	mmu_circ_0006339
chr16:56822337-56825971-	6	3	4	0	0	2	no
chr16:57181604-57186793-	9	6	0	0	6	3	no
chr16:58424673-58433576+	96	83	77	81	46	62	mmu_circ_0000693
chr16:59502950-59524796-	13	9	0	2	2	6	no
chr16:63652040-63653404-	5	0	15	10	5	11	mmu_circ_0000696
chr16:65828135-65839978+	0	2	5	5	8	3	no
chr16:65828303-65839978+	9	7	0	11	8	4	no
chr16:65839453-65839978+	11	6	4	2	12	8	no
chr16:70401978-70441564+	0	0	3	2	10	9	no
chr16:70433789-70441564+	16	18	59	65	121	125	mmu_circ_0006376
chr16:70433789-70495644+	0	0	0	0	2	5	no
chr16:76330990-76352791-	12	7	0	4	9	8	mmu_circ_0000701
chr16:76330990-76352794-	27	0	17	27	56	59	mmu_circ_0000702
chr16:85013871-85030610-	8	12	0	0	5	3	mmu_circ_0000705
chr16:85013871-85043988-	4	4	7	0	7	0	no
chr16:8572928-8589028+	0	0	3	6	0	3	no
chr16:8645461-8646357+	6	5	4	0	4	0	no
chr16:8710131-8716712-	6	7	4	2	0	0	mmu_circ_0006434
chr16:89860449-89867979-	5	10	0	0	2	0	mmu_circ_0000707
chr16:89877282-89885370-	5	3	0	0	0	0	mmu_circ_0000708
chr16:89897849-89908960-	2	4	0	0	2	0	no
chr16:91782405-91785596+	26	15	24	22	15	10	mmu_circ_0000710
chr16:91782405-91794012+	99	97	92	77	58	90	mmu_circ_0006462
chr16:91801771-91812398+	5	8	13	7	10	11	mmu_circ_0006463
chr16:91926703-91927227-	0	3	5	7	0	5	mmu_circ_0006468
chr16:92644398-92669057-	0	0	9	3	13	4	no
chr16:92644398-92689377-	8	3	0	0	3	6	no
chr16:92668952-92695982-	10	0	0	0	7	4	no
chr16:92689220-92695982-	13	19	11	7	5	4	no
chr16:93807457-93809666+	0	0	0	0	3	2	no
chr16:93847532-93853462+	9	4	9	2	3	0	mmu_circ_0006475
chr16:93849374-93854143+	25	24	38	19	32	35	mmu_circ_0000711
chr16:93865204-93866783+	0	5	3	2	2	5	no
chr16:94484198-94490305-	6	3	5	10	6	6	mmu_circ_0000712
chr16:94605518-94607030+	13	20	8	16	6	7	mmu_circ_0006477
chr16:94605518-94614781+	101	93	34	32	29	19	mmu_circ_0000713
chr16:94605518-94624975+	38	28	76	49	41	18	mmu_circ_0000714
chr16:94608943-94624975+	2	2	0	0	0	0	no
chr16:94624920-94633730+	18	18	26	0	18	10	mmu_circ_0000715
chr16:94641004-94645794+	5	7	8	14	0	7	mmu_circ_0006487
chr16:94833025-94881300+	3	2	3	3	4	0	mmu_circ_0006497
chr16:94881103-94899199+	7	6	4	4	3	6	mmu_circ_0006500
chr16:96286356-96290234-	11	22	0	12	6	2	mmu_circ_0006508
chr16:96374577-96375802+	0	5	4	4	2	0	no
chr16:98057184-98061575-	3	4	0	0	0	0	mmu_circ_0006523
chr17:12906826-12908913-	0	0	2	2	0	0	no
chr17:14481333-14512526+	11	0	19	8	0	8	mmu_circ_0000726
chr17:15627119-15631487-	0	0	0	0	5	4	no
chr17:15879120-15880194+	5	9	6	20	10	14	mmu_circ_0006558
chr17:17699716-17712351-	0	0	0	0	3	2	mmu_circ_0006561
chr17:21675536-21697765+	0	0	2	3	0	0	no
chr17:24224970-24237875-	5	0	6	11	5	7	mmu_circ_0006589
chr17:24228387-24248084-	0	6	4	9	4	2	mmu_circ_0000729
chr17:24237777-24248084-	7	6	5	12	7	4	mmu_circ_0006593
chr17:24708465-24709054+	8	16	3	0	9	8	no
chr17:24714694-24714974+	0	0	5	2	9	6	mmu_circ_0006600
chr17:25247171-25250202-	14	11	7	0	17	15	mmu_circ_0006609
chr17:25372126-25372572-	4	10	7	0	13	7	mmu_circ_0000732
chr17:26873733-26880076+	0	0	0	3	5	2	mmu_circ_0006628
chr17:26876487-26880076+	0	0	10	0	12	8	mmu_circ_0000735
chr17:28013607-28014358+	2	0	0	0	6	6	no
chr17:28565296-28566308-	0	0	3	5	6	10	mmu_circ_0006654
chr17:28565296-28577998-	0	3	4	8	14	6	mmu_circ_0006655
chr17:28644180-28644414-	0	0	2	0	34	39	no
chr17:28850718-28852386+	3	3	6	0	0	0	mmu_circ_0000737
chr17:28850737-28865920+	3	2	3	8	0	2	mmu_circ_0006659
chr17:28942873-28944344+	8	3	0	0	5	0	mmu_circ_0006662
chr17:30272267-30329675+	0	0	3	4	0	0	mmu_circ_0006674
chr17:30650500-30667310-	16	13	9	14	6	6	mmu_circ_0000738
chr17:30661657-30667310-	11	8	0	9	3	7	mmu_circ_0006681
chr17:31789084-31789513-	8	8	0	0	0	0	no
chr17:32911385-32914472-	3	7	0	0	0	0	no
chr17:33379143-33381079-	4	5	2	0	5	4	mmu_circ_0000739
chr17:3412631-3415185+	15	2	4	0	0	6	mmu_circ_0006708
chr17:34872348-34952518-	0	0	0	0	27	30	no
chr17:34877211-34956589-	5	0	0	0	23	13	no
chr17:35150209-35150692+	16	0	16	18	11	17	mmu_circ_0006722
chr17:35825483-35827125-	7	4	0	0	0	0	no
chr17:36051278-36051749-	18	21	15	13	15	15	no
chr17:36178393-36203335-	0	0	0	0	7	8	no
chr17:36178393-36247080-	0	3	0	0	4	6	no
chr17:42476621-42514589+	4	4	0	3	4	3	no
chr17:42508846-42514589+	12	15	6	0	6	4	no
chr17:42514108-42514589+	42	68	13	4	49	40	mmu_circ_0006760
chr17:42982274-42989477-	8	2	6	8	13	12	mmu_circ_0006764
chr17:44854140-44861850-	6	7	10	0	6	15	mmu_circ_0000795
chr17:45170186-45185341+	17	8	13	4	19	13	mmu_circ_0000796
chr17:46375321-46375936+	2	4	0	0	2	0	mmu_circ_0000797
chr17:46680128-46680732-	0	6	8	0	2	9	mmu_circ_0006788
chr17:47123593-47125732-	3	4	0	0	0	0	no
chr17:48025073-48041483-	9	0	3	3	4	0	mmu_circ_0006804
chr17:50176265-50186825-	3	0	0	0	6	2	no
chr17:50176265-50194952-	82	94	0	20	14	41	mmu_circ_0006808
chr17:50186621-50194952-	33	44	14	4	22	10	mmu_circ_0006809
chr17:5040579-5097732+	7	7	9	15	10	4	mmu_circ_0006810
chr17:5040579-5127024+	9	17	38	23	34	20	mmu_circ_0006811
chr17:50895951-50939520-	0	0	0	0	2	2	mmu_circ_0006816
chr17:51056851-51059928-	10	12	10	5	10	8	mmu_circ_0006819
chr17:51056851-51074883-	0	0	3	10	5	0	mmu_circ_0006820
chr17:5242827-5264121+	0	0	7	7	3	3	mmu_circ_0006829
chr17:5264031-5291283+	0	4	4	0	2	6	mmu_circ_0006833
chr17:5279202-5291283+	3	6	3	0	4	0	mmu_circ_0006834
chr17:53623145-53645840+	0	0	4	2	0	0	no
chr17:53636851-53645840+	7	4	10	0	6	5	no
chr17:53750188-53772043+	0	0	2	5	2	6	no
chr17:56154363-56154701+	0	0	0	5	2	3	no
chr17:56483756-56495479+	7	3	10	7	2	10	mmu_circ_0006865
chr17:56491055-56495479+	9	12	5	14	2	9	mmu_circ_0006866
chr17:56846284-56847703+	4	3	0	4	8	8	mmu_circ_0000800
chr17:57541327-57542284+	0	0	0	0	2	3	no
chr17:57546256-57547918+	0	0	0	0	5	11	no
chr17:57558744-57559947+	0	0	6	0	9	5	no
chr17:5886996-5891899+	27	47	36	10	12	16	no
chr17:5886996-5899495+	9	14	6	8	8	3	no
chr17:6137210-6139156+	112	91	71	104	35	43	mmu_circ_0000723
chr17:6198671-6201834+	0	11	0	0	4	5	no
chr17:6198671-6207057+	0	16	12	13	12	11	mmu_circ_0006899
chr17:6201699-6207057+	6	11	12	3	5	11	no
chr17:63706096-63820888-	0	2	2	2	0	0	no
chr17:63820756-63837318-	6	2	0	0	0	0	mmu_circ_0006902
chr17:63820756-63840236-	54	62	124	111	50	71	mmu_circ_0000802
chr17:64245366-64260913+	4	10	0	2	4	7	mmu_circ_0006905
chr17:64306473-64341065+	6	4	8	0	6	6	mmu_circ_0006913
chr17:64306473-64387013+	0	6	5	3	4	0	mmu_circ_0006914
chr17:64322413-64341065+	9	18	8	6	4	13	mmu_circ_0006915
chr17:64322413-64387013+	9	10	0	5	5	9	mmu_circ_0006916
chr17:64340942-64378695+	3	4	11	10	0	12	no
chr17:64340942-64387013+	14	6	17	15	4	6	mmu_circ_0006917
chr17:64378638-64387013+	13	35	21	9	9	12	mmu_circ_0006919
chr17:64636341-64642365-	3	0	3	5	2	9	mmu_circ_0006922
chr17:64973867-64974791+	31	48	63	51	44	56	mmu_circ_0000803
chr17:64973867-64985995+	9	4	11	10	0	4	mmu_circ_0006924
chr17:64973867-65000663+	0	0	15	3	0	0	mmu_circ_0006925
chr17:64973867-65008414+	4	4	18	14	5	5	mmu_circ_0006926
chr17:64973867-65030965+	0	4	11	23	0	0	mmu_circ_0006927
chr17:64985823-65008414+	0	3	5	3	3	2	no
chr17:65060043-65064052+	0	2	17	2	12	0	mmu_circ_0000804
chr17:65941630-65944394-	177	210	164	110	119	129	mmu_circ_0000805
chr17:66017205-66071427-	4	4	5	11	3	5	no
chr17:66045610-66071427-	0	5	13	0	6	4	no
chr17:66066821-66071427-	3	4	0	0	0	0	no
chr17:66152499-66165390+	3	4	3	0	5	0	mmu_circ_0006931
chr17:66152550-66165390+	7	6	6	15	10	0	mmu_circ_0006932
chr17:66159877-66165390+	3	7	2	3	0	0	mmu_circ_0000806
chr17:66162797-66165390+	6	16	0	0	10	12	no
chr17:66187023-66187364+	9	15	8	14	8	9	mmu_circ_0006933
chr17:66438571-66438833-	2	4	0	0	3	2	mmu_circ_0006940
chr17:67158805-67167317-	15	18	23	21	15	16	mmu_circ_0006943
chr17:69557198-69559723+	15	13	11	9	8	0	mmu_circ_0000808
chr17:71804944-71815009-	4	8	9	9	6	3	mmu_circ_0006968
chr17:71998112-72002862+	5	2	0	0	0	0	no
chr17:74255349-74257085-	0	4	7	3	6	10	no
chr17:74258586-74261880-	0	4	8	0	11	8	no
chr17:74616366-74644427-	7	6	0	0	0	4	no
chr17:74624771-74644427-	11	3	0	0	3	4	no
chr17:74641244-74657845-	24	17	36	19	0	21	mmu_circ_0000813
chr17:74766587-74776460+	4	6	2	0	0	0	no
chr17:74773002-74781380+	0	8	0	11	3	3	mmu_circ_0006994
chr17:75017775-75021591+	2	5	0	3	7	2	mmu_circ_0007000
chr17:75022248-75024579+	17	5	7	13	10	22	mmu_circ_0007002
chr17:75045808-75054679+	3	3	3	2	0	3	mmu_circ_0007006
chr17:75046543-75049743+	3	0	0	0	3	2	no
chr17:75068098-75069722+	0	7	4	3	5	7	mmu_circ_0000815
chr17:75169582-75198751+	0	0	3	8	2	0	no
chr17:75176983-75198751+	4	7	0	0	4	0	no
chr17:75465250-75465542+	5	6	0	0	0	0	mmu_circ_0007011
chr17:75624495-75626581+	36	37	13	20	8	4	mmu_circ_0007013
chr17:75681667-75695683+	7	2	0	2	0	2	no
chr17:78679312-78702448+	8	24	2	2	11	2	no
chr17:78712463-78715086+	35	52	18	10	15	23	mmu_circ_0000818
chr17:79159755-79161606-	4	0	6	5	0	0	no
chr17:79381113-79384693-	6	6	5	4	3	5	no
chr17:7939429-7949266-	8	4	0	0	0	4	no
chr17:79411963-79412881-	5	0	3	2	6	0	no
chr17:80049641-80058813+	83	97	109	94	142	127	mmu_circ_0007033
chr17:80049641-80071913+	13	11	7	23	6	17	mmu_circ_0007034
chr17:80049641-80081022+	3	5	10	0	5	2	mmu_circ_0007035
chr17:80443833-80452981-	249	274	170	166	93	94	mmu_circ_0000819
chr17:80537352-80549510+	5	6	10	0	6	4	no
chr17:80844769-80859387-	13	10	25	18	5	6	mmu_circ_0000820
chr17:81053201-81055261-	16	16	15	23	14	19	mmu_circ_0000821
chr17:82047148-82048978-	18	15	19	29	3	14	mmu_circ_0000823
chr17:83621129-83621570+	0	0	4	6	0	0	mmu_circ_0000824
chr17:84709226-84736222-	2	0	2	2	0	0	mmu_circ_0007059
chr17:84733365-84736222-	2	4	7	0	0	0	no
chr17:84785850-84797667-	2	12	5	5	4	3	mmu_circ_0000825
chr17:84785850-84815727-	6	8	5	2	2	0	mmu_circ_0000826
chr17:84843157-84843849-	0	0	9	5	6	3	mmu_circ_0007065
chr17:84997237-85000122+	0	0	3	0	6	3	no
chr17:86497851-86502340-	7	5	10	7	8	13	mmu_circ_0000828
chr17:86497851-86508674-	17	11	13	14	11	10	mmu_circ_0007072
chr17:86497851-86520086-	13	17	16	23	7	5	mmu_circ_0000829
chr17:86873656-86881589+	16	4	16	5	6	13	mmu_circ_0000830
chr17:86887499-86895451+	11	20	29	20	23	28	mmu_circ_0000831
chr17:86887499-86958645+	0	0	0	0	4	4	mmu_circ_0007080
chr17:87408142-87423253-	0	2	8	7	3	4	mmu_circ_0007081
chr17:87419740-87423253-	0	2	2	5	2	0	mmu_circ_0007082
chr17:87520087-87520911+	3	10	0	0	0	0	no
chr17:88407933-88410716-	0	8	5	7	2	0	mmu_circ_0000833
chr17:88407933-88415052-	5	14	0	0	0	0	mmu_circ_0007086
chr17:88414738-88415052-	5	4	0	0	6	0	mmu_circ_0007087
chr17:88862052-88862603+	115	133	43	24	61	64	mmu_circ_0007088
chr17:88862052-88878680+	6	8	7	3	6	15	mmu_circ_0007089
chr18:10129302-10132270-	10	13	18	16	13	7	mmu_circ_0000844
chr18:10574872-10586039-	16	29	26	39	43	24	mmu_circ_0007120
chr18:10574872-10588548-	0	4	4	0	4	3	mmu_circ_0007121
chr18:10582052-10586039-	25	37	37	23	50	41	mmu_circ_0000845
chr18:12217434-12228640-	0	0	8	9	15	9	no
chr18:12222712-12228640-	0	7	0	0	4	3	no
chr18:12843345-12848396+	0	10	6	0	3	2	no
chr18:12843345-12856568+	6	10	5	0	0	6	no
chr18:13029586-13050798-	3	6	11	5	8	4	no
chr18:13029586-13056810-	0	5	13	7	6	0	mmu_circ_0007142
chr18:13040704-13056810-	0	2	5	2	0	0	no
chr18:13873649-13876256-	41	32	23	31	45	31	mmu_circ_0007146
chr18:14955421-14980714+	0	0	6	2	0	0	no
chr18:21167225-21179500+	12	28	31	24	21	21	mmu_circ_0007158
chr18:21169177-21179500+	0	3	13	5	5	5	mmu_circ_0007159
chr18:22533633-22593176+	12	11	3	7	7	6	mmu_circ_0000850
chr18:23071082-23110811-	0	4	5	5	0	0	mmu_circ_0000852
chr18:24665334-24668423-	2	2	0	0	0	0	mmu_circ_0007182
chr18:31754230-31762454-	8	10	9	3	8	10	no
chr18:31754230-31766918-	7	0	17	11	6	9	no
chr18:31931323-31931768+	12	13	17	2	4	13	no
chr18:31986915-31989633+	6	8	0	2	0	0	no
chr18:31986915-31995135+	23	18	15	28	10	14	mmu_circ_0000858
chr18:32367061-32369690+	0	0	0	0	3	3	no
chr18:32368295-32369690+	0	0	0	0	4	2	no
chr18:32584473-32592079+	3	3	0	0	0	2	no
chr18:34449491-34459715+	4	3	0	0	0	0	no
chr18:35312254-35314194+	83	83	55	61	29	34	mmu_circ_0000860
chr18:35744168-35744535+	13	5	0	11	8	9	mmu_circ_0007275
chr18:35770524-35773156+	2	12	3	9	5	3	mmu_circ_0000861
chr18:36734672-36740869+	0	9	2	0	5	7	mmu_circ_0007282
chr18:36771453-36774471+	8	5	0	0	2	2	no
chr18:36797858-36798362+	9	7	0	4	6	3	mmu_circ_0007295
chr18:39279772-39309772+	5	7	4	12	2	3	mmu_circ_0000865
chr18:39580229-39588434-	0	0	2	5	0	0	no
chr18:42092254-42097345-	8	5	3	0	6	8	no
chr18:42465333-42479600+	0	0	3	7	0	2	mmu_circ_0007335
chr18:42477254-42479600+	0	4	5	3	0	4	mmu_circ_0007337
chr18:42679021-42682720+	9	4	4	3	7	4	no
chr18:44564863-44565414+	6	9	6	0	21	11	mmu_circ_0007361
chr18:44669750-44679313-	0	2	7	3	4	3	mmu_circ_0007363
chr18:46406215-46422611-	0	2	4	3	0	0	no
chr18:53349308-53362773+	8	13	20	15	17	13	mmu_circ_0007382
chr18:54055184-54066323+	20	3	11	5	20	8	mmu_circ_0000872
chr18:55105934-55106462-	0	0	4	5	0	2	mmu_circ_0007389
chr18:55106206-55106462-	45	29	8	17	10	14	mmu_circ_0000874
chr18:5633201-5641516+	59	66	7	18	48	54	mmu_circ_0007394
chr18:5633201-5705241+	13	10	14	17	11	27	mmu_circ_0007395
chr18:5633201-5748853+	0	0	0	0	2	2	no	circ_Zeb1
chr18:56967317-56971729-	79	63	184	142	81	89	mmu_circ_0007399
chr18:57340122-57350861+	20	6	0	0	0	2	no
chr18:57522086-57525003+	7	5	2	9	3	4	mmu_circ_0007405
chr18:58194926-58199853-	0	0	0	0	2	2	no
chr18:58308644-58313611-	6	0	0	0	5	4	no
chr18:58308644-58349990-	5	6	5	6	43	64	mmu_circ_0000875
chr18:58731682-58741949+	5	5	0	5	0	2	no
chr18:6049274-6070089-	12	5	0	0	0	5	mmu_circ_0000839
chr18:6061844-6070089-	4	0	3	0	6	5	mmu_circ_0007414
chr18:60872376-60873286-	4	5	4	3	0	3	mmu_circ_0007418
chr18:6111682-6115848-	114	129	71	65	77	107	mmu_circ_0000840
chr18:61300444-61301444-	4	2	2	2	2	0	mmu_circ_0000876
chr18:61316996-61317415-	3	4	12	4	3	13	mmu_circ_0007421
chr18:63914689-63920439+	3	10	10	14	4	6	mmu_circ_0000878
chr18:63953878-63984892+	0	4	5	0	3	4	mmu_circ_0000881
chr18:65782637-65784988+	10	9	3	5	6	7	mmu_circ_0000883
chr18:65798403-65804023+	8	12	0	0	6	0	mmu_circ_0007457
chr18:65798403-65816286+	7	22	6	0	5	12	mmu_circ_0000884
chr18:65811213-65816286+	6	8	4	0	7	5	mmu_circ_0000887
chr18:67678944-67690138-	7	0	0	6	3	6	mmu_circ_0007465
chr18:67705268-67747513-	14	7	10	19	6	7	mmu_circ_0007468
chr18:67978423-67980086+	16	11	12	10	5	8	mmu_circ_0007472
chr18:68012557-68015029+	15	4	6	6	0	9	no
chr18:68165338-68224340+	3	2	6	10	3	7	mmu_circ_0007475
chr18:68165338-68266345+	0	0	0	0	6	2	no
chr18:68223870-68224340+	0	12	0	0	4	8	mmu_circ_0007476
chr18:68223870-68266345+	0	2	0	0	3	13	no
chr18:69621515-69625101+	9	4	2	4	3	0	mmu_circ_0000889
chr18:69723687-69724338+	27	20	13	20	4	3	mmu_circ_0000891
chr18:69723690-69724338+	11	3	0	5	0	0	mmu_circ_0007479
chr18:69793230-69802669+	6	10	6	0	6	5	mmu_circ_0000892
chr18:70740306-70752994+	11	8	5	10	13	9	mmu_circ_0007482
chr18:70740306-70754053+	0	3	2	8	6	4	no
chr18:73808538-73822521-	21	9	0	14	6	2	no
chr18:73808538-73837693-	18	10	8	11	4	5	mmu_circ_0007492
chr18:73816848-73818552-	13	5	9	22	11	15	mmu_circ_0007493
chr18:73816848-73822521-	12	3	13	4	11	10	mmu_circ_0007494
chr18:73816848-73837693-	0	7	10	6	4	4	mmu_circ_0007495
chr18:73822311-73837693-	7	12	16	10	9	6	mmu_circ_0007496
chr18:73834814-73837693-	61	72	93	71	74	91	mmu_circ_0000894
chr18:74129544-74130930-	2	2	0	0	0	0	mmu_circ_0000895
chr18:75212634-75222827+	6	12	9	9	8	14	mmu_circ_0000896
chr18:75212634-75242161+	3	0	5	4	0	0	mmu_circ_0007507
chr18:75239856-75242161+	6	9	10	13	12	9	mmu_circ_0000897
chr18:75274443-75286573+	7	3	7	4	12	12	mmu_circ_0000898
chr18:75389643-75403052+	10	5	4	0	0	0	mmu_circ_0007516
chr18:76422093-76452638+	14	10	0	5	8	3	no
chr18:76422093-76464430+	2	0	13	10	0	7	mmu_circ_0007523
chr18:76446513-76448827+	9	3	3	0	5	9	no
chr18:76446513-76464430+	4	2	0	3	4	0	mmu_circ_0007525
chr18:77335987-77336462+	10	12	5	0	0	4	mmu_circ_0007529
chr18:77335987-77344628+	33	40	31	23	12	20	mmu_circ_0007530
chr18:77371829-77388837+	0	0	4	4	3	7	no
chr18:77873760-77881933-	19	4	2	0	0	0	mmu_circ_0000901
chr18:78192250-78194108+	9	2	11	8	17	8	no
chr18:7901493-7906042+	15	13	8	7	10	2	mmu_circ_0007540
chr18:79120727-79283919-	0	0	15	14	8	9	no
chr18:79272132-79283919-	0	0	0	0	2	2	mmu_circ_0007546
chr18:79283289-79283919-	66	77	101	63	109	109	mmu_circ_0000903
chr18:80334222-80339508-	4	0	0	0	3	4	mmu_circ_0007548
chr18:80973536-80992171-	0	0	6	4	2	0	no
chr18:81005350-81114617-	2	2	0	2	0	0	no
chr18:81041265-81074112-	2	10	14	17	4	5	mmu_circ_0007558
chr18:81041265-81088662-	9	0	13	0	3	13	no
chr18:81041265-81114617-	3	0	4	13	4	7	mmu_circ_0007559
chr18:81055282-81114617-	3	0	3	7	6	0	mmu_circ_0000904
chr18:81066480-81114617-	9	8	8	6	15	20	mmu_circ_0007560
chr18:81074053-81114617-	0	0	0	0	3	2	mmu_circ_0007561
chr18:81088553-81106444-	0	0	3	6	0	2	no
chr18:81106330-81114617-	18	13	0	15	32	36	mmu_circ_0000905
chr18:82834229-82851679-	13	3	6	5	4	0	mmu_circ_0000906
chr18:82837963-82851679-	9	0	8	3	0	0	mmu_circ_0000907
chr18:82843698-82851679-	3	4	0	0	2	3	mmu_circ_0000908
chr18:83124915-83126841+	47	28	22	24	19	11	mmu_circ_0000909
chr18:83156135-83157590+	13	15	6	4	3	5	mmu_circ_0007569
chr18:84485197-84601826-	0	0	4	0	2	4	no
chr18:84512337-84524083-	4	7	5	5	0	4	mmu_circ_0007574
chr18:88930037-88931560-	6	6	0	3	2	3	no
chr18:89158826-89180356+	7	8	0	6	4	6	mmu_circ_0000913
chr18:89198283-89207347+	3	0	4	5	0	7	mmu_circ_0007580
chr18:9377791-9412751-	0	3	10	0	2	8	no
chr18:9386732-9412751-	0	5	9	0	4	4	mmu_circ_0007590
chr18:9962370-9970326+	3	0	5	0	6	4	mmu_circ_0007593
chr19:10696030-10698128+	12	7	10	2	6	7	mmu_circ_0007604
chr19:11997876-11999716+	0	0	7	2	14	6	no
chr19:11998290-11999716+	9	3	0	3	4	3	no
chr19:12045176-12048398+	0	0	2	0	6	4	no
chr19:14590848-14638941-	0	0	19	14	3	4	no
chr19:16294077-16300905+	3	0	4	5	3	3	no
chr19:16718238-16727246-	0	0	0	0	3	4	mmu_circ_0007617
chr19:16784760-16800183-	7	0	5	2	2	0	mmu_circ_0007618
chr19:17669029-17670268-	0	0	4	5	0	5	mmu_circ_0000936
chr19:17716982-17753047-	3	0	37	39	13	23	mmu_circ_0000937
chr19:17749910-17753047-	3	5	17	13	5	4	mmu_circ_0000938
chr19:18661036-18678702-	5	0	4	3	0	0	no
chr19:21752842-21758795+	41	40	45	26	25	36	mmu_circ_0007623
chr19:27924200-27975393-	8	11	15	25	3	5	mmu_circ_0000940
chr19:27924200-27997756-	3	2	0	0	0	3	mmu_circ_0007666
chr19:27942002-27975393-	0	0	8	5	0	0	no
chr19:28358141-28373436-	0	0	2	6	0	4	no
chr19:28373267-28432442-	7	9	5	13	0	0	mmu_circ_0007670
chr19:28391743-28432442-	22	17	22	20	0	7	mmu_circ_0007671
chr19:28428695-28432442-	42	31	85	60	27	20	mmu_circ_0000942
chr19:28604968-28606476-	12	4	12	3	0	4	no
chr19:28605362-28606476-	200	176	193	254	77	75	mmu_circ_0000943
chr19:28605362-28614898-	77	104	152	95	65	43	mmu_circ_0007672
chr19:28729137-28740726-	0	3	6	13	0	0	no
chr19:28740242-28740726-	47	55	72	64	20	13	mmu_circ_0007673
chr19:29190212-29208993+	3	5	5	4	0	2	no
chr19:29607654-29615825+	2	0	0	0	3	6	mmu_circ_0007677
chr19:30113553-30113787+	140	134	55	80	36	55	mmu_circ_0000945
chr19:30113553-30124162+	4	3	0	4	0	0	no
chr19:30113553-30130984+	8	10	5	7	6	0	mmu_circ_0007688
chr19:32234013-32234853-	9	4	9	0	0	4	mmu_circ_0007693
chr19:32565827-32573007+	2	5	5	0	0	0	no
chr19:32867038-32874589+	48	54	66	74	81	98	no
chr19:32867038-32886327+	0	9	8	3	3	3	no
chr19:34915246-34915599-	21	15	4	4	9	8	mmu_circ_0007714
chr19:3518244-3526934-	0	4	9	9	4	9	no
chr19:36161448-36176390+	0	0	5	0	7	3	no
chr19:3647527-3659640-	4	0	6	0	6	7	no
chr19:36936575-36940613+	5	14	7	5	9	7	mmu_circ_0007718
chr19:36936575-36946248+	9	0	2	0	2	6	mmu_circ_0000946
chr19:37119011-37128864-	0	0	0	0	5	5	mmu_circ_0007736
chr19:37119011-37213711-	0	0	0	0	6	2	mmu_circ_0007738
chr19:37142662-37213711-	0	0	2	0	3	4	mmu_circ_0007739
chr19:37162027-37213711-	0	0	0	6	10	10	mmu_circ_0007740
chr19:37200821-37213711-	0	2	0	0	4	6	no
chr19:37399637-37405102-	15	38	22	14	22	19	mmu_circ_0007746
chr19:37995208-37999194-	10	14	4	0	4	4	no
chr19:38598404-38599942+	7	4	2	3	4	7	mmu_circ_0007761
chr19:38940105-38957264+	16	11	8	12	12	18	mmu_circ_0007762
chr19:38940105-38970559+	0	0	9	4	0	4	no
chr19:40317895-40326551-	35	33	21	19	21	15	no
chr19:40374732-40399322-	20	6	4	9	9	0	no
chr19:40386158-40392558-	8	2	0	0	8	5	mmu_circ_0007769
chr19:40386158-40399322-	15	6	3	6	6	3	mmu_circ_0007770
chr19:40396282-40399322-	3	7	0	14	17	6	no
chr19:40396282-40411525-	2	10	0	2	14	11	no
chr19:40437691-40448107-	0	5	0	0	7	5	no
chr19:40467877-40476800-	8	0	0	4	3	7	mmu_circ_0000949
chr19:41602510-41620497+	0	7	4	4	4	3	mmu_circ_0007786
chr19:41602510-41630191+	0	0	17	6	0	5	mmu_circ_0007787
chr19:41620364-41630191+	6	7	0	14	10	6	mmu_circ_0000950
chr19:42012512-42013326+	21	7	6	0	8	13	mmu_circ_0007794
chr19:42175126-42179973+	7	5	9	7	2	0	mmu_circ_0007795
chr19:42179347-42179973+	7	2	8	6	4	4	mmu_circ_0007796
chr19:42637041-42638831+	5	3	2	0	3	0	mmu_circ_0000953
chr19:42650515-42658033+	2	5	4	0	3	3	no
chr19:42836585-42837050-	7	3	3	6	7	5	no
chr19:4320151-4321056-	26	14	14	30	26	28	mmu_circ_0007803
chr19:44158906-44163267-	14	8	14	15	13	14	mmu_circ_0007812
chr19:44310260-44372660+	0	5	12	28	25	0	mmu_circ_0007814
chr19:44316149-44375934+	0	10	27	28	22	0	mmu_circ_0007815
chr19:45026558-45033570+	5	3	0	6	2	0	mmu_circ_0007826
chr19:45033494-45035365+	7	6	10	0	0	2	mmu_circ_0007829
chr19:45705354-45710938-	0	0	0	0	2	5	mmu_circ_0007835
chr19:45705354-45715011-	23	12	28	16	27	26	mmu_circ_0000955
chr19:45710224-45715011-	5	3	10	16	18	18	mmu_circ_0000956
chr19:45844540-45851507-	3	6	10	0	0	3	mmu_circ_0007842
chr19:45960441-45966638-	8	10	0	2	5	9	mmu_circ_0000957
chr19:45960441-45996195-	3	0	5	5	0	3	mmu_circ_0007845
chr19:45996106-46014993-	5	2	2	4	2	3	no
chr19:46238009-46245213+	0	0	4	3	0	2	no
chr19:46524318-46529336+	4	5	4	0	0	4	mmu_circ_0007853
chr19:46888122-46888356+	3	0	0	0	6	3	mmu_circ_0007858
chr19:46978367-46979582-	7	3	0	8	0	4	mmu_circ_0007859
chr19:47357510-47388656-	0	8	6	0	6	5	no
chr19:4784723-4785567-	31	26	45	37	48	43	mmu_circ_0000917
chr19:4784723-4788042-	17	19	13	14	7	14	mmu_circ_0000918
chr19:4784723-4794009-	12	14	11	14	11	12	mmu_circ_0000919
chr19:4787360-4794009-	47	32	35	36	24	17	mmu_circ_0000921
chr19:4792397-4794009-	179	119	299	286	221	189	no
chr19:54061943-54062873+	7	9	16	9	15	7	mmu_circ_0000960
chr19:56644905-56650774+	0	7	5	5	2	4	mmu_circ_0000962
chr19:56649247-56650774+	26	19	14	7	13	22	mmu_circ_0000963
chr19:57453038-57453665+	143	141	92	86	143	121	mmu_circ_0000964
chr19:57703574-57717118+	7	0	0	0	10	12	mmu_circ_0007920
chr19:57703574-57731728+	6	15	15	23	19	23	mmu_circ_0007921
chr19:57703574-57747763+	0	0	0	0	2	3	no
chr19:57724747-57731728+	0	5	2	0	3	7	mmu_circ_0000965
chr19:57826119-57830108+	17	17	25	15	25	36	mmu_circ_0007934
chr19:57826119-57852435+	17	17	15	23	35	30	mmu_circ_0000967
chr19:57826119-57871993+	22	29	90	87	53	58	mmu_circ_0000968
chr19:5799497-5800576-	4	8	0	0	0	0	no
chr19:5799497-5800812-	6	2	0	0	0	0	no
chr19:58338401-58344653-	36	0	52	38	17	20	mmu_circ_0007972
chr19:58338401-58375068-	2	5	13	5	9	2	mmu_circ_0007973
chr19:60288575-60297207-	0	5	0	0	4	2	mmu_circ_0007985
chr19:60618912-60640197-	26	19	30	10	14	16	mmu_circ_0000969
chr19:60639064-60640197-	0	6	3	4	4	0	mmu_circ_0007987
chr19:60848594-60849920-	0	0	0	0	2	7	no
chr19:6294213-6294626+	5	3	5	0	4	8	no
chr19:6341902-6343386+	0	0	0	0	3	2	mmu_circ_0008006
chr19:7100781-7107139-	0	0	2	5	0	0	mmu_circ_0000933
chr19:7448146-7449340-	0	6	0	3	8	4	mmu_circ_0008023
chr19:7595276-7596697+	0	3	0	0	2	3	no
chr19:8886124-8893174-	0	0	0	0	5	4	no
chr19:9005536-9005993+	11	3	6	13	7	6	no
chr2:101598666-101612565-	14	9	0	0	0	4	no
chr2:101898063-101910215-	7	5	8	7	0	0	no
chr2:103518901-103523648+	7	11	3	2	6	0	no
chr2:104310905-104312004-	554	528	761	556	450	523	mmu_circ_0001052
chr2:104449027-104449343+	12	6	7	5	3	0	mmu_circ_0001053
chr2:10445571-10479337+	0	0	3	5	0	0	no
chr2:104495845-104500871+	5	10	0	10	13	9	no
chr2:104618293-104620417-	0	0	0	4	3	6	mmu_circ_0009153
chr2:105672287-105706237-	0	0	9	3	0	0	no
chr2:105770875-105777275+	3	3	4	6	4	3	no
chr2:108971641-108977689-	5	12	8	15	14	12	mmu_circ_0009167
chr2:110528417-110538177-	0	0	6	2	0	0	no
chr2:110537182-110538177-	0	0	2	2	0	0	no
chr2:110578927-110601721-	0	0	2	2	0	0	no
chr2:110597094-110601721-	0	5	21	18	6	9	mmu_circ_0009174
chr2:110597094-110615279-	0	2	14	7	13	8	mmu_circ_0009175
chr2:110597094-110635228-	0	0	9	2	0	0	mmu_circ_0009176
chr2:113433243-113436549+	17	7	0	0	9	4	no
chr2:113968723-113977319-	8	5	6	4	0	6	no
chr2:115825866-115887328-	5	2	4	4	6	3	mmu_circ_0009197
chr2:11645039-11645755+	0	0	0	0	4	2	no
chr2:11682107-11684648-	0	3	5	2	3	6	no
chr2:116978727-116990731+	5	7	16	6	0	0	mmu_circ_0009200
chr2:116978727-116997822+	22	29	40	17	18	29	mmu_circ_0009201
chr2:118456680-118457635+	11	30	9	13	15	5	mmu_circ_0009211
chr2:118457494-118461013+	41	45	20	9	12	16	mmu_circ_0001058
chr2:118741623-118747432+	8	10	5	9	0	0	mmu_circ_0009217
chr2:118883016-118891737+	3	3	0	0	0	0	no
chr2:118901967-118907361+	0	0	2	0	4	3	no
chr2:118902671-118907361+	34	28	14	18	12	5	mmu_circ_0009218
chr2:118902671-118912386+	28	38	15	11	12	5	mmu_circ_0001059
chr2:119228065-119238363-	7	12	4	5	4	0	mmu_circ_0009220
chr2:119252324-119252803-	0	0	2	2	0	0	no
chr2:119259884-119271392-	12	14	11	30	18	35	mmu_circ_0009221
chr2:119728341-119729469+	7	2	2	3	3	0	mmu_circ_0009233
chr2:119745361-119747578+	0	0	0	11	9	10	mmu_circ_0009239
chr2:119747101-119747578+	3	9	5	6	5	9	mmu_circ_0001060
chr2:120203628-120223183-	0	4	6	0	3	5	mmu_circ_0009247
chr2:120211509-120223183-	0	8	3	0	4	3	mmu_circ_0009248
chr2:120217916-120223183-	8	7	9	7	8	13	no
chr2:120598964-120616091-	4	3	0	3	0	3	mmu_circ_0009251
chr2:120727337-120732761-	8	0	3	7	6	0	mmu_circ_0009256
chr2:121248184-121250378+	0	5	4	4	4	6	no
chr2:121896600-121898045-	0	4	4	0	2	10	mmu_circ_0009284
chr2:12276903-12308306-	33	40	41	46	49	39	mmu_circ_0009285
chr2:12276903-12331707-	6	10	5	0	7	4	mmu_circ_0009286
chr2:12286073-12308306-	4	0	7	8	2	0	mmu_circ_0009287
chr2:12303729-12319193-	5	2	0	0	3	4	mmu_circ_0009291
chr2:12317805-12331707-	5	11	3	0	7	3	mmu_circ_0000977
chr2:12321649-12331707-	3	3	3	6	6	5	no
chr2:125220347-125238539-	4	6	0	8	0	5	no
chr2:125292338-125294374-	4	4	0	0	0	0	no
chr2:125292338-125305008-	14	25	5	8	0	8	mmu_circ_0009294
chr2:125593110-125594069-	0	2	6	3	5	5	no
chr2:125659459-125661975-	0	8	11	15	0	6	mmu_circ_0009296
chr2:126623202-126624970-	17	14	7	8	15	12	mmu_circ_0001064
chr2:126623397-126624970-	6	2	5	3	6	0	mmu_circ_0009300
chr2:126630752-126639144-	3	0	5	2	2	0	mmu_circ_0009301
chr2:126874995-126878030+	0	4	4	3	4	0	no
chr2:126906265-126911818+	2	2	12	12	12	30	mmu_circ_0009308
chr2:126906265-126912678+	5	3	0	5	0	0	no
chr2:127063196-127064556+	0	0	10	3	7	3	mmu_circ_0009312
chr2:127109830-127110317+	9	0	11	5	18	0	mmu_circ_0009314
chr2:128494660-128510399-	6	8	15	10	6	7	mmu_circ_0009323
chr2:128501406-128501983-	3	5	6	3	9	3	mmu_circ_0009324
chr2:128503946-128506181-	0	7	12	2	12	5	mmu_circ_0009325
chr2:128562298-128564105+	10	6	8	8	12	10	mmu_circ_0009326
chr2:128602021-128605608+	0	5	0	6	2	7	no
chr2:128663037-128667219+	5	2	0	4	0	0	no
chr2:129636223-129636973+	141	112	54	75	49	62	mmu_circ_0001066
chr2:130329209-130330071+	0	6	0	10	4	4	mmu_circ_0009332
chr2:130542996-130545711-	2	4	4	6	0	0	no
chr2:130632606-130648236-	0	13	3	0	14	5	mmu_circ_0009343
chr2:13091624-13140754-	0	4	5	6	5	3	no
chr2:13091624-13163422-	0	4	0	0	6	6	no
chr2:131099646-131099999+	12	5	6	4	2	6	no
chr2:131099646-131108504+	0	0	0	2	4	5	no
chr2:131337719-131342179+	0	9	11	9	11	10	mmu_circ_0001068
chr2:13138396-13140754-	10	8	4	0	3	6	no
chr2:13138396-13146052-	14	20	11	10	11	7	mmu_circ_0009355
chr2:13138396-13146278-	0	3	4	2	0	0	no
chr2:13138396-13163422-	13	22	25	37	34	26	no
chr2:13500215-13503325+	4	3	6	0	5	10	no
chr2:13948532-13966882-	17	10	8	2	0	6	mmu_circ_0009382
chr2:139557605-139566139+	0	0	11	16	18	15	no
chr2:139709507-139777315-	0	0	3	0	5	5	mmu_circ_0009383
chr2:139736268-139777315-	5	4	6	0	3	2	mmu_circ_0009384
chr2:139803342-139883235-	8	0	0	0	2	3	mmu_circ_0001073
chr2:139810864-139883235-	12	8	8	0	9	5	mmu_circ_0001074
chr2:139821808-139883235-	7	0	5	4	3	14	mmu_circ_0001075
chr2:139834434-139883235-	16	14	55	67	35	41	mmu_circ_0001076
chr2:139856336-139883235-	12	7	0	14	7	3	mmu_circ_0009392
chr2:139867829-139883235-	90	103	147	106	165	171	mmu_circ_0001077
chr2:14024027-14039162+	2	0	3	5	0	0	no
chr2:14037443-14039162+	12	9	19	20	17	8	mmu_circ_0009394
chr2:142474163-142516437-	0	2	0	0	4	5	mmu_circ_0009398
chr2:142659812-142683163-	0	9	0	2	3	6	mmu_circ_0009400
chr2:143655819-143657793-	0	12	6	0	7	6	mmu_circ_0009404
chr2:143799204-143800345-	21	20	0	21	17	16	mmu_circ_0009405
chr2:144080461-144084914-	13	16	4	4	3	8	mmu_circ_0001081
chr2:144081075-144081340-	5	11	2	0	2	6	mmu_circ_0001082
chr2:144081075-144082931-	11	9	0	0	4	0	mmu_circ_0001083
chr2:144081075-144083729-	83	76	24	21	19	41	mmu_circ_0009406
chr2:144084792-144087760-	17	23	11	2	3	13	mmu_circ_0001084
chr2:145563118-145612150+	0	0	0	0	6	3	no
chr2:146212963-146230775-	0	0	0	0	2	2	no
[truncated: 1,871 more rows]
