# Supplementary material for: Assessment of CircRNA Expression Profiles and Potential Functions in Brown Adipogenesis
Source: Front Genet. 2021 Oct 22;12:769690. doi: 10.3389/fgene.2021.769690 (PMC8569449; doi:10.3389/fgene.2021.769690)
Supplement: Supplementary file 6 [file Table5.XLSX]

## Sheet: Sheet1
Table S5 Conservation analysis between mouse and human circRNAs.
Mouse circRNA	Human circRNA	E Value	Score (Bits)
mmu_circ_0012998	hsa_circ_0007965	3.4e-07	63.9
mmu_circ_0012998	hsa_circ_0005409	3.4e-07	63.9
mmu_circ_0012998	hsa_circ_0003427	3.4e-07	63.9
mmu_circ_0012998	hsa_circ_0003420	3.4e-07	63.9
mmu_circ_0012993	hsa_circ_0006071	2.36e-09	73.1
mmu_circ_0004450	hsa_circ_0072565	5.46e-16	87.9
mmu_circ_0011791	hsa_circ_0084577	1.37e-16	89.8
mmu_circ_0014982	hsa_circ_0071107	1.07e-17	93.5
mmu_circ_0014982	hsa_circ_0071105	1.07e-17	93.5
mmu_circ_0014982	hsa_circ_0071102	1.07e-17	93.5
mmu_circ_0014982	hsa_circ_0002177	1.07e-17	93.5
mmu_circ_0014982	hsa_circ_0001449	1.07e-17	93.5
mmu_circ_0012993	hsa_circ_0066188	8.37e-19	104
mmu_circ_0012993	hsa_circ_0066187	8.37e-19	104
mmu_circ_0012998	hsa_circ_0066188	2e-19	104
mmu_circ_0012998	hsa_circ_0066187	2e-19	104
chr17:66162797-66165390+	hsa_circ_0046878	9.33e-20	100
mmu_circ_0001511	hsa_circ_0066188	6.67e-21	104
mmu_circ_0001511	hsa_circ_0066187	6.67e-21	104
chr9:96618628-96632732-	hsa_circ_0067578	2.72e-21	106
chr9:96618628-96632732-	hsa_circ_0067577	2.72e-21	106
chr9:96618628-96632732-	hsa_circ_0067575	2.72e-21	106
chr9:96618628-96632732-	hsa_circ_0003815	2.72e-21	106
chr9:96618628-96632732-	hsa_circ_0067579	2.1e-22	110
chr9:96618628-96632732-	hsa_circ_0007714	2.1e-22	110
mmu_circ_0011879	hsa_circ_0012753	1.04e-24	117
mmu_circ_0011879	hsa_circ_0012751	1.04e-24	117
mmu_circ_0011879	hsa_circ_0012749	1.04e-24	117
mmu_circ_0001180	hsa_circ_0136808	6.02e-25	117
chr5:135597375-135599887+	hsa_circ_0009129	7.82e-26	121
chr5:135597375-135599887+	hsa_circ_0008576	7.82e-26	121
chr5:135597375-135599887+	hsa_circ_0008167	7.82e-26	121
chr5:135597375-135599887+	hsa_circ_0006821	7.82e-26	121
chr5:135597375-135599887+	hsa_circ_0006372	7.82e-26	121
chr5:135597375-135599887+	hsa_circ_0005283	7.82e-26	121
chr5:135597375-135599887+	hsa_circ_0003603	7.82e-26	121
chr5:135597375-135599887+	hsa_circ_0003317	7.82e-26	121
mmu_circ_0000819	hsa_circ_0119952	3.01e-26	122
mmu_circ_0000819	hsa_circ_0054137	3.01e-26	122
chr19:4792397-4794009-	hsa_circ_0023011	9.33e-30	135
mmu_circ_0001612	hsa_circ_0007035	1.36e-30	135
mmu_circ_0007394	hsa_circ_0018084	1.05e-30	141
mmu_circ_0007394	hsa_circ_0018083	1.05e-30	141
mmu_circ_0007394	hsa_circ_0018082	1.05e-30	141
mmu_circ_0007394	hsa_circ_0008203	1.05e-30	141
mmu_circ_0007394	hsa_circ_0007045	1.05e-30	141
mmu_circ_0007394	hsa_circ_0004739	1.05e-30	141
mmu_circ_0007394	hsa_circ_0004126	1.05e-30	141
mmu_circ_0007394	hsa_circ_0003793	1.05e-30	141
mmu_circ_0007394	hsa_circ_0003519	1.05e-30	141
mmu_circ_0007394	hsa_circ_0002765	1.05e-30	141
mmu_circ_0007394	hsa_circ_0000230	1.05e-30	141
mmu_circ_0007394	hsa_circ_0000229	1.05e-30	141
mmu_circ_0007394	hsa_circ_0000228	1.05e-30	141
mmu_circ_0007394	hsa_circ_0000227	1.05e-30	141
mmu_circ_0007394	hsa_circ_0018085	1.05e-30	141
mmu_circ_0008220	hsa_circ_0015790	7.38e-31	137
mmu_circ_0008220	hsa_circ_0015789	7.38e-31	137
mmu_circ_0008220	hsa_circ_0015788	7.38e-31	137
mmu_circ_0008220	hsa_circ_0015787	7.38e-31	137
mmu_circ_0008220	hsa_circ_0015786	7.38e-31	137
mmu_circ_0007394	hsa_circ_0018087	6.27e-33	148
mmu_circ_0007394	hsa_circ_0018086	6.27e-33	148
mmu_circ_0010726	hsa_circ_0067726	4.56e-33	145
mmu_circ_0011791	hsa_circ_0084576	3.7e-37	158
mmu_circ_0000819	hsa_circ_0119959	2.3e-37	159
mmu_circ_0000819	hsa_circ_0119958	2.3e-37	159
mmu_circ_0000819	hsa_circ_0054145	2.3e-37	159
chr1:193192519-193196545-	hsa_circ_0016392	2.65e-38	161
chr1:193192519-193196545-	hsa_circ_0016391	2.65e-38	161
mmu_circ_0015953	hsa_circ_0132372	1.52e-39	167
mmu_circ_0001822	hsa_circ_0132372	1.21e-39	167
mmu_circ_0001066	hsa_circ_0114828	4.2e-40	169
mmu_circ_0002009	hsa_circ_0027444	3.07e-41	171
mmu_circ_0010676	hsa_circ_0070978	1.69e-42	176
mmu_circ_0010676	hsa_circ_0070977	1.69e-42	176
mmu_circ_0004450	hsa_circ_0072566	8.75e-44	180
mmu_circ_0001076	hsa_circ_0114704	9.22e-45	183
mmu_circ_0001076	hsa_circ_0114702	9.22e-45	183
mmu_circ_0001076	hsa_circ_0114701	9.22e-45	183
mmu_circ_0001076	hsa_circ_0114700	9.22e-45	183
mmu_circ_0001076	hsa_circ_0114697	9.22e-45	183
mmu_circ_0001076	hsa_circ_0114695	9.22e-45	183
mmu_circ_0001076	hsa_circ_0114692	9.22e-45	183
mmu_circ_0001076	hsa_circ_0114689	9.22e-45	183
mmu_circ_0001076	hsa_circ_0114685	9.22e-45	183
mmu_circ_0001076	hsa_circ_0114684	9.22e-45	183
mmu_circ_0001017	hsa_circ_0117538	2.57e-45	185
mmu_circ_0001077	hsa_circ_0059459	5.18e-46	187
chrX:147043128-147048494+	hsa_circ_0090848	4.16e-47	191
mmu_circ_0007394	hsa_circ_0018084	6.13e-48	198
mmu_circ_0007394	hsa_circ_0018083	6.13e-48	198
mmu_circ_0007394	hsa_circ_0018082	6.13e-48	198
mmu_circ_0007394	hsa_circ_0008203	6.13e-48	198
mmu_circ_0007394	hsa_circ_0007045	6.13e-48	198
mmu_circ_0007394	hsa_circ_0006300	6.13e-48	198
mmu_circ_0007394	hsa_circ_0004739	6.13e-48	198
mmu_circ_0007394	hsa_circ_0004126	6.13e-48	198
mmu_circ_0007394	hsa_circ_0003793	6.13e-48	198
mmu_circ_0007394	hsa_circ_0003519	6.13e-48	198
mmu_circ_0007394	hsa_circ_0002765	6.13e-48	198
mmu_circ_0007394	hsa_circ_0002641	6.13e-48	198
mmu_circ_0007394	hsa_circ_0000230	6.13e-48	198
mmu_circ_0007394	hsa_circ_0000229	6.13e-48	198
mmu_circ_0007394	hsa_circ_0000228	6.13e-48	198
mmu_circ_0007394	hsa_circ_0000227	6.13e-48	198
mmu_circ_0015953	hsa_circ_0132371	1.94e-48	196
mmu_circ_0012256	hsa_circ_0134221	2.22e-50	202
mmu_circ_0011791	hsa_circ_0084578	1.3e-51	206
mmu_circ_0009406	hsa_circ_0059513	1.29e-51	207
mmu_circ_0009406	hsa_circ_0059512	1.29e-51	207
mmu_circ_0009406	hsa_circ_0006704	1.29e-51	207
mmu_circ_0009406	hsa_circ_0004499	1.29e-51	207
chr6:8487816-8532790+	hsa_circ_0134774	8.48e-52	207
mmu_circ_0000945	hsa_circ_0138873	2.56e-52	207
mmu_circ_0000945	hsa_circ_0086303	2.56e-52	207
mmu_circ_0000945	hsa_circ_0086302	2.56e-52	207
mmu_circ_0000945	hsa_circ_0086301	2.56e-52	207
mmu_circ_0000945	hsa_circ_0086300	2.56e-52	207
mmu_circ_0000945	hsa_circ_0086299	2.56e-52	207
mmu_circ_0000945	hsa_circ_0086298	2.56e-52	207
mmu_circ_0000945	hsa_circ_0086297	2.56e-52	207
mmu_circ_0000945	hsa_circ_0086296	2.56e-52	207
mmu_circ_0000945	hsa_circ_0086295	2.56e-52	207
mmu_circ_0000945	hsa_circ_0002359	2.56e-52	207
mmu_circ_0011879	hsa_circ_0113765	1.67e-52	209
mmu_circ_0009406	hsa_circ_0059511	9.98e-53	211
mmu_circ_0009406	hsa_circ_0059510	9.98e-53	211
mmu_circ_0009406	hsa_circ_0059509	9.98e-53	211
mmu_circ_0009406	hsa_circ_0059508	9.98e-53	211
mmu_circ_0009406	hsa_circ_0059507	9.98e-53	211
mmu_circ_0009406	hsa_circ_0059504	9.98e-53	211
mmu_circ_0009406	hsa_circ_0059503	9.98e-53	211
mmu_circ_0009406	hsa_circ_0059502	9.98e-53	211
mmu_circ_0009406	hsa_circ_0059500	9.98e-53	211
mmu_circ_0009406	hsa_circ_0059498	9.98e-53	211
mmu_circ_0009406	hsa_circ_0059497	9.98e-53	211
mmu_circ_0009406	hsa_circ_0001977	9.98e-53	211
chr17:66162797-66165390+	hsa_circ_0046879	4.13e-53	211
mmu_circ_0002470	hsa_circ_0130992	3.46e-53	211
mmu_circ_0002470	hsa_circ_0078193	3.46e-53	211
mmu_circ_0013455	hsa_circ_0079740	2.6e-53	211
mmu_circ_0013775	hsa_circ_0095057	9.52e-54	215
mmu_circ_0013775	hsa_circ_0095056	9.52e-54	215
mmu_circ_0013775	hsa_circ_0095050	9.52e-54	215
mmu_circ_0013775	hsa_circ_0095049	9.52e-54	215
mmu_circ_0013775	hsa_circ_0021272	9.52e-54	215
mmu_circ_0013775	hsa_circ_0021268	9.52e-54	215
mmu_circ_0001335	hsa_circ_0125972	4.33e-55	219
mmu_circ_0001335	hsa_circ_0068894	4.33e-55	219
mmu_circ_0001335	hsa_circ_0003112	4.33e-55	219
mmu_circ_0001125	hsa_circ_0007466	2.6e-55	219
mmu_circ_0002470	hsa_circ_0078197	2.07e-55	219
mmu_circ_0002470	hsa_circ_0078196	2.07e-55	219
mmu_circ_0001125	hsa_circ_0125370	2.01e-56	222
chr19:14590848-14638941-	hsa_circ_0087283	1.45e-56	222
chr19:14590848-14638941-	hsa_circ_0087279	1.45e-56	222
mmu_circ_0014982	hsa_circ_0071110	1.31e-56	222
chr3:141966906-141977412-	hsa_circ_0005770	7.87e-57	224
mmu_circ_0001017	hsa_circ_0056672	3.26e-59	231
mmu_circ_0004450	hsa_circ_0072567	2.38e-59	231
mmu_circ_0004450	hsa_circ_0072563	2.38e-59	231
mmu_circ_0004450	hsa_circ_0072559	2.38e-59	231
mmu_circ_0011879	hsa_circ_0012754	2.76e-60	235
mmu_circ_0011879	hsa_circ_0012752	2.76e-60	235
chr2:139557605-139566139+	hsa_circ_0114680	2.65e-60	235
mmu_circ_0000028	hsa_circ_0116862	2.25e-62	244
mmu_circ_0000819	hsa_circ_0054138	3.69e-65	252
mmu_circ_0005704	hsa_circ_0135617	7.33e-66	254
chr3:141966906-141977412-	hsa_circ_0127356	2.79e-66	255
chr3:141966906-141977412-	hsa_circ_0070472	2.79e-66	255
chr3:141966906-141977412-	hsa_circ_0070471	2.79e-66	255
chr3:141966906-141977412-	hsa_circ_0070470	2.79e-66	255
chr9:86539917-86573881-	hsa_circ_0132434	7.21e-67	257
mmu_circ_0001497	hsa_circ_0066518	2.01e-67	257
mmu_circ_0001497	hsa_circ_0066517	2.01e-67	257
chr9:50803712-50806721-	hsa_circ_0094959	8.64e-71	268
chr9:50803712-50806721-	hsa_circ_0024266	8.64e-71	268
chr8:81039484-81102656+	hsa_circ_0071095	1.33e-71	272
chr8:81039484-81102656+	hsa_circ_0125459	3.69e-72	274
mmu_circ_0000819	hsa_circ_0054141	6.08e-73	278
mmu_circ_0006927	hsa_circ_0009174	4.58e-73	279
chr19:14590848-14638941-	hsa_circ_0087299	8.49e-74	279
chr19:14590848-14638941-	hsa_circ_0087292	2.36e-74	281
mmu_circ_0013455	hsa_circ_0079744	1.95e-74	281
mmu_circ_0013455	hsa_circ_0079743	1.95e-74	281
mmu_circ_0013455	hsa_circ_0079742	1.95e-74	281
mmu_circ_0013455	hsa_circ_0079741	1.95e-74	281
mmu_circ_0013455	hsa_circ_0079738	1.95e-74	281
mmu_circ_0013455	hsa_circ_0079737	1.95e-74	281
mmu_circ_0013455	hsa_circ_0079736	1.95e-74	281
mmu_circ_0013455	hsa_circ_0079734	1.95e-74	281
mmu_circ_0013455	hsa_circ_0079732	1.95e-74	281
mmu_circ_0010726	hsa_circ_0067727	2.57e-75	285
mmu_circ_0010726	hsa_circ_0005342	2.57e-75	285
chr3:141966906-141977412-	hsa_circ_0070469	2.75e-76	289
mmu_circ_0001166	hsa_circ_0070802	5.7e-78	294
mmu_circ_0000028	hsa_circ_0116864	1.71e-78	298
mmu_circ_0000028	hsa_circ_0116863	1.71e-78	298
mmu_circ_0000028	hsa_circ_0055846	1.71e-78	298
mmu_circ_0000028	hsa_circ_0055845	1.71e-78	298
mmu_circ_0006376	hsa_circ_0066589	1.37e-78	296
mmu_circ_0002009	hsa_circ_0006925	4.86e-79	296
mmu_circ_0000968	hsa_circ_0092802	8.81e-80	300
mmu_circ_0000635	hsa_circ_0116828	4.6e-81	303
mmu_circ_0000635	hsa_circ_0063871	4.6e-81	303
mmu_circ_0008220	hsa_circ_0111644	1.91e-81	305
chr17:66162797-66165390+	hsa_circ_0046875	1.84e-81	305
chr19:14590848-14638941-	hsa_circ_0087301	3.01e-83	311
chr19:14590848-14638941-	hsa_circ_0087300	3.01e-83	311
mmu_circ_0011791	hsa_circ_0136812	2.68e-83	311
chr6:8487816-8532790+	hsa_circ_0134775	1.75e-83	313
chr19:14590848-14638941-	hsa_circ_0087298	8.37e-84	313
chr19:14590848-14638941-	hsa_circ_0087297	8.37e-84	313
chr19:14590848-14638941-	hsa_circ_0087296	8.37e-84	313
chr19:14590848-14638941-	hsa_circ_0087295	8.37e-84	313
chr19:14590848-14638941-	hsa_circ_0087294	8.37e-84	313
chr19:14590848-14638941-	hsa_circ_0087293	8.37e-84	313
chr6:8487816-8532790+	hsa_circ_0134777	4.86e-84	315
chr6:8487816-8532790+	hsa_circ_0134776	4.86e-84	315
mmu_circ_0002470	hsa_circ_0078194	2.56e-84	315
chrX:147043128-147048494+	hsa_circ_0140425	2.36e-84	315
mmu_circ_0011675	hsa_circ_0087816	1.2e-85	320
chr4:53140468-53156967-	hsa_circ_0087816	7.49e-86	320
mmu_circ_0012256	hsa_circ_0079211	1.64e-86	322
mmu_circ_0002470	hsa_circ_0130998	1.53e-86	322
mmu_circ_0002470	hsa_circ_0130997	1.53e-86	322
mmu_circ_0002470	hsa_circ_0130996	1.53e-86	322
mmu_circ_0000819	hsa_circ_0054143	7.7e-87	324
mmu_circ_0006927	hsa_circ_0127509	5.8e-87	326
mmu_circ_0006927	hsa_circ_0008058	5.8e-87	326
mmu_circ_0007399	hsa_circ_0127803	4.95e-87	324
chr6:8487816-8532790+	hsa_circ_0134787	1.34e-89	333
chr4:86532061-86546523+	hsa_circ_0138423	7.17e-90	333
chr4:86532061-86546523+	hsa_circ_0086482	7.17e-90	333
chr8:81039484-81102656+	hsa_circ_0125458	6e-90	333
mmu_circ_0001017	hsa_circ_0056669	2.42e-90	335
chr6:8487816-8532790+	hsa_circ_0134784	1.04e-90	337
mmu_circ_0004450	hsa_circ_0072571	3.79e-92	340
mmu_circ_0002009	hsa_circ_0027443	1.71e-93	344
mmu_circ_0008220	hsa_circ_0111649	8.7e-95	350
mmu_circ_0008220	hsa_circ_0015785	8.7e-95	350
mmu_circ_0008220	hsa_circ_0015784	8.7e-95	350
mmu_circ_0001612	hsa_circ_0095328	1.24e-95	351
mmu_circ_0001612	hsa_circ_0021307	1.24e-95	351
mmu_circ_0001612	hsa_circ_0021306	1.24e-95	351
mmu_circ_0001612	hsa_circ_0021305	1.24e-95	351
mmu_circ_0001612	hsa_circ_0021304	1.24e-95	351
mmu_circ_0001612	hsa_circ_0021303	1.24e-95	351
mmu_circ_0001612	hsa_circ_0021302	1.24e-95	351
mmu_circ_0001612	hsa_circ_0021301	1.24e-95	351
mmu_circ_0001612	hsa_circ_0021300	1.24e-95	351
mmu_circ_0001612	hsa_circ_0021299	1.24e-95	351
mmu_circ_0001612	hsa_circ_0021298	1.24e-95	351
mmu_circ_0001612	hsa_circ_0021297	1.24e-95	351
mmu_circ_0001612	hsa_circ_0007058	1.24e-95	351
mmu_circ_0000968	hsa_circ_0092800	1.85e-96	355
chr10:106460709-106522007-	hsa_circ_0027679	1.46e-99	366
mmu_circ_0001166	hsa_circ_0070803	1.19e-99	366
chr10:106460709-106490572-	hsa_circ_0027679	1.18e-99	366
mmu_circ_0001076	hsa_circ_0059459	8.53e-100	366
mmu_circ_0000875	hsa_circ_0003173	7.55e-100	366
mmu_circ_0004450	hsa_circ_0129221	4.84e-101	370
chr8:81039484-81102656+	hsa_circ_0125460	9.83e-103	375
mmu_circ_0011864	hsa_circ_0084603	5.21e-103	377
mmu_circ_0011864	hsa_circ_0084601	5.21e-103	377
mmu_circ_0011864	hsa_circ_0084600	5.21e-103	377
mmu_circ_0011879	hsa_circ_0113764	4.34e-103	377
mmu_circ_0001180	hsa_circ_0006786	2.5e-103	377
mmu_circ_0010676	hsa_circ_0070970	1.2e-103	379
mmu_circ_0001125	hsa_circ_0125363	3.13e-104	381
mmu_circ_0001125	hsa_circ_0070989	3.13e-104	381
mmu_circ_0001125	hsa_circ_0070988	3.13e-104	381
mmu_circ_0001125	hsa_circ_0070986	3.13e-104	381
mmu_circ_0001125	hsa_circ_0070984	3.13e-104	381
mmu_circ_0001125	hsa_circ_0070982	3.13e-104	381
mmu_circ_0001125	hsa_circ_0007710	3.13e-104	381
mmu_circ_0001125	hsa_circ_0001441	3.13e-104	381
mmu_circ_0000968	hsa_circ_0092799	8.5e-105	383
mmu_circ_0001125	hsa_circ_0125368	2.42e-105	385
mmu_circ_0001125	hsa_circ_0008825	2.42e-105	385
mmu_circ_0007399	hsa_circ_0073750	2.24e-105	385
mmu_circ_0000968	hsa_circ_0092797	6.57e-106	387
mmu_circ_0000968	hsa_circ_0092796	6.57e-106	387
mmu_circ_0000968	hsa_circ_0092794	6.57e-106	387
mmu_circ_0000968	hsa_circ_0092793	6.57e-106	387
mmu_circ_0001396	hsa_circ_0028588	2.42e-107	390
mmu_circ_0001396	hsa_circ_0028587	2.42e-107	390
mmu_circ_0001396	hsa_circ_0028586	2.42e-107	390
mmu_circ_0001396	hsa_circ_0028585	2.42e-107	390
mmu_circ_0001396	hsa_circ_0028582	2.42e-107	390
mmu_circ_0001396	hsa_circ_0028580	2.42e-107	390
mmu_circ_0001396	hsa_circ_0028579	2.42e-107	390
mmu_circ_0001396	hsa_circ_0028578	2.42e-107	390
mmu_circ_0001396	hsa_circ_0028571	2.42e-107	390
mmu_circ_0001396	hsa_circ_0028564	2.42e-107	390
mmu_circ_0001396	hsa_circ_0028563	2.42e-107	390
mmu_circ_0001396	hsa_circ_0028559	2.42e-107	390
mmu_circ_0001396	hsa_circ_0028558	2.42e-107	390
mmu_circ_0001396	hsa_circ_0028555	2.42e-107	390
mmu_circ_0001396	hsa_circ_0028551	2.42e-107	390
mmu_circ_0001396	hsa_circ_0008151	2.42e-107	390
mmu_circ_0001396	hsa_circ_0004634	2.42e-107	390
mmu_circ_0001396	hsa_circ_0003811	2.42e-107	390
mmu_circ_0001396	hsa_circ_0003059	2.42e-107	390
mmu_circ_0001396	hsa_circ_0002175	2.42e-107	390
mmu_circ_0001396	hsa_circ_0000444	2.42e-107	390
mmu_circ_0001396	hsa_circ_0000443	2.42e-107	390
mmu_circ_0001396	hsa_circ_0000442	2.42e-107	390
mmu_circ_0001076	hsa_circ_0059476	5.02e-112	407
mmu_circ_0001077	hsa_circ_0114705	3.65e-112	407
mmu_circ_0001077	hsa_circ_0059476	3.65e-112	407
mmu_circ_0001077	hsa_circ_0059475	3.65e-112	407
mmu_circ_0001077	hsa_circ_0059473	3.65e-112	407
mmu_circ_0001077	hsa_circ_0059470	3.65e-112	407
mmu_circ_0001077	hsa_circ_0059467	3.65e-112	407
mmu_circ_0001077	hsa_circ_0059466	3.65e-112	407
mmu_circ_0001077	hsa_circ_0059461	3.65e-112	407
mmu_circ_0011506	hsa_circ_0084860	1.39e-112	409
mmu_circ_0004992	hsa_circ_0030641	5.17e-113	411
mmu_circ_0004992	hsa_circ_0030640	5.17e-113	411
mmu_circ_0004992	hsa_circ_0030639	5.17e-113	411
mmu_circ_0004992	hsa_circ_0030638	5.17e-113	411
mmu_circ_0004992	hsa_circ_0030637	5.17e-113	411
mmu_circ_0001017	hsa_circ_0056671	1.08e-113	412
chr17:66162797-66165390+	hsa_circ_0046877	8.16e-115	416
chr17:66162797-66165390+	hsa_circ_0046876	8.16e-115	416
chr17:66162797-66165390+	hsa_circ_0009022	8.16e-115	416
chr17:66162797-66165390+	hsa_circ_0007509	8.16e-115	416
chr17:66162797-66165390+	hsa_circ_0003080	8.16e-115	416
mmu_circ_0011879	hsa_circ_0113760	2.56e-115	418
mmu_circ_0014982	hsa_circ_0125476	1.56e-115	418
mmu_circ_0014982	hsa_circ_0071122	1.56e-115	418
mmu_circ_0014982	hsa_circ_0071121	1.56e-115	418
mmu_circ_0014982	hsa_circ_0071119	1.56e-115	418
mmu_circ_0014982	hsa_circ_0071118	1.56e-115	418
mmu_circ_0014982	hsa_circ_0071116	1.56e-115	418
mmu_circ_0014982	hsa_circ_0071115	1.56e-115	418
mmu_circ_0014982	hsa_circ_0071114	1.56e-115	418
mmu_circ_0014982	hsa_circ_0071112	1.56e-115	418
mmu_circ_0014982	hsa_circ_0071108	1.56e-115	418
mmu_circ_0014982	hsa_circ_0071104	1.56e-115	418
mmu_circ_0014982	hsa_circ_0071103	1.56e-115	418
mmu_circ_0014982	hsa_circ_0007265	1.56e-115	418
mmu_circ_0014982	hsa_circ_0006473	1.56e-115	418
mmu_circ_0010726	hsa_circ_0067725	1.88e-116	422
mmu_circ_0010726	hsa_circ_0006801	1.88e-116	422
mmu_circ_0000875	hsa_circ_0073804	1.59e-116	422
mmu_circ_0000875	hsa_circ_0073793	1.59e-116	422
mmu_circ_0000875	hsa_circ_0073792	1.59e-116	422
mmu_circ_0000875	hsa_circ_0073786	1.59e-116	422
chr6:8487816-8532790+	hsa_circ_0079420	7.74e-117	424
mmu_circ_0012878	hsa_circ_0070086	4.13e-117	424
mmu_circ_0012878	hsa_circ_0070081	4.13e-117	424
chr17:66162797-66165390+	hsa_circ_0046864	1.36e-117	425
mmu_circ_0011791	hsa_circ_0136815	2.55e-118	427
mmu_circ_0011791	hsa_circ_0136814	2.55e-118	427
mmu_circ_0011791	hsa_circ_0136813	2.55e-118	427
mmu_circ_0011791	hsa_circ_0084575	2.55e-118	427
mmu_circ_0011675	hsa_circ_0005443	1.91e-118	429
chr4:53140468-53156967-	hsa_circ_0137613	1.19e-118	429
chr4:53140468-53156967-	hsa_circ_0005443	1.19e-118	429
mmu_circ_0000028	hsa_circ_0055844	4.48e-119	433
mmu_circ_0000028	hsa_circ_0003100	4.48e-119	433
mmu_circ_0004450	hsa_circ_0072570	6.09e-120	433
mmu_circ_0010726	hsa_circ_0122362	2.41e-120	435
mmu_circ_0010726	hsa_circ_0067717	2.41e-120	435
mmu_circ_0010726	hsa_circ_0003956	2.41e-120	435
mmu_circ_0008220	hsa_circ_0111646	1.81e-121	438
chr19:14590848-14638941-	hsa_circ_0087291	6.12e-125	449
chr19:14590848-14638941-	hsa_circ_0087290	6.12e-125	449
chr19:14590848-14638941-	hsa_circ_0087289	6.12e-125	449
chr19:14590848-14638941-	hsa_circ_0087288	6.12e-125	449
chr4:86532061-86546523+	hsa_circ_0086485	5.27e-126	453
chr4:86532061-86546523+	hsa_circ_0086484	5.27e-126	453
chr4:86532061-86546523+	hsa_circ_0086483	5.27e-126	453
mmu_circ_0010726	hsa_circ_0067722	1.43e-127	459
chr17:66162797-66165390+	hsa_circ_0108979	3.72e-128	460
mmu_circ_0000968	hsa_circ_0092795	2.28e-130	468
mmu_circ_0000968	hsa_circ_0020097	2.28e-130	468
chr1:193192519-193196545-	hsa_circ_0111891	3.87e-131	470
chr1:193192519-193196545-	hsa_circ_0111890	3.87e-131	470
chr1:193192519-193196545-	hsa_circ_0111889	3.87e-131	470
chr1:193192519-193196545-	hsa_circ_0111888	3.87e-131	470
chr1:193192519-193196545-	hsa_circ_0002321	3.87e-131	470
mmu_circ_0012256	hsa_circ_0134226	4.27e-132	473
mmu_circ_0012256	hsa_circ_0134225	4.27e-132	473
mmu_circ_0012256	hsa_circ_0134222	4.27e-132	473
mmu_circ_0012256	hsa_circ_0079214	4.27e-132	473
mmu_circ_0012256	hsa_circ_0079213	4.27e-132	473
mmu_circ_0012256	hsa_circ_0079212	4.27e-132	473
mmu_circ_0004451	hsa_circ_0129217	1.43e-133	479
mmu_circ_0011707	hsa_circ_0137692	9.6e-134	479
mmu_circ_0000819	hsa_circ_0054144	1.2e-134	483
chr10:106460709-106490572-	hsa_circ_0027678	1.12e-134	483
chr10:106482268-106490572-	hsa_circ_0099310	8.01e-135	483
chr10:106482268-106490572-	hsa_circ_0027678	8.01e-135	483
chr19:4792397-4794009-	hsa_circ_0085047	4.8e-137	492
mmu_circ_0011879	hsa_circ_0012758	4.13e-138	494
chr6:115333696-115401100+	hsa_circ_0064338	3.75e-139	497
chrX:147043128-147048494+	hsa_circ_0140424	6.08e-140	499
chr19:14590848-14638941-	hsa_circ_0087282	1.67e-140	501
chr6:115333696-115401100+	hsa_circ_0064335	2.24e-141	505
mmu_circ_0010676	hsa_circ_0125357	4.08e-143	510
mmu_circ_0008220	hsa_circ_0111648	3.77e-143	510
mmu_circ_0008220	hsa_circ_0015783	3.77e-143	510
mmu_circ_0008220	hsa_circ_0015782	3.77e-143	510
mmu_circ_0008220	hsa_circ_0008785	3.77e-143	510
mmu_circ_0000819	hsa_circ_0119955	1.53e-143	512
mmu_circ_0000819	hsa_circ_0119953	1.53e-143	512
chr9:86539917-86573881-	hsa_circ_0077216	1.08e-144	516
mmu_circ_0001017	hsa_circ_0007734	8.04e-145	516
mmu_circ_0008220	hsa_circ_0015778	2.25e-145	518
chr19:14590848-14638941-	hsa_circ_0139044	1.65e-145	518
mmu_circ_0004450	hsa_circ_0129220	4.54e-146	520
mmu_circ_0004450	hsa_circ_0072568	4.54e-146	520
mmu_circ_0004450	hsa_circ_0072564	4.54e-146	520
mmu_circ_0004450	hsa_circ_0072562	4.54e-146	520
mmu_circ_0004450	hsa_circ_0072561	4.54e-146	520
mmu_circ_0004450	hsa_circ_0072560	4.54e-146	520
mmu_circ_0000875	hsa_circ_0127835	1.52e-146	521
mmu_circ_0000875	hsa_circ_0127834	1.52e-146	521
mmu_circ_0000875	hsa_circ_0073803	1.52e-146	521
mmu_circ_0000875	hsa_circ_0073800	1.52e-146	521
mmu_circ_0000875	hsa_circ_0073799	1.52e-146	521
mmu_circ_0000875	hsa_circ_0073779	1.52e-146	521
mmu_circ_0000875	hsa_circ_0073778	1.52e-146	521
mmu_circ_0012993	hsa_circ_0098137	3.24e-147	531
mmu_circ_0012993	hsa_circ_0025016	3.24e-147	531
mmu_circ_0012998	hsa_circ_0025016	7.76e-148	531
chr18:79120727-79283919-	hsa_circ_0108448	5.46e-148	527
chr18:79120727-79283919-	hsa_circ_0108447	5.46e-148	527
chr18:79120727-79283919-	hsa_circ_0108446	5.46e-148	527
chr18:79120727-79283919-	hsa_circ_0108445	5.46e-148	527
chr18:79120727-79283919-	hsa_circ_0108444	5.46e-148	527
chr18:79120727-79283919-	hsa_circ_0006491	5.46e-148	527
chr18:79120727-79283919-	hsa_circ_0005942	5.46e-148	527
chr18:79120727-79283919-	hsa_circ_0000845	5.46e-148	527
mmu_circ_0006376	hsa_circ_0066586	3.45e-149	531
mmu_circ_0006376	hsa_circ_0066581	3.45e-149	531
mmu_circ_0001511	hsa_circ_0098137	2.58e-149	531
mmu_circ_0001511	hsa_circ_0025016	2.58e-149	531
mmu_circ_0002470	hsa_circ_0130994	6.5e-150	532
mmu_circ_0002470	hsa_circ_0130993	6.5e-150	532
mmu_circ_0002470	hsa_circ_0130991	6.5e-150	532
mmu_circ_0002470	hsa_circ_0078195	6.5e-150	532
chr19:14590848-14638941-	hsa_circ_0087287	5.9e-150	532
chr19:14590848-14638941-	hsa_circ_0087286	5.9e-150	532
chr19:14590848-14638941-	hsa_circ_0087285	5.9e-150	532
chr19:14590848-14638941-	hsa_circ_0087284	5.9e-150	532
chr19:14590848-14638941-	hsa_circ_0087281	5.9e-150	532
chr19:14590848-14638941-	hsa_circ_0087280	5.9e-150	532
chr19:14590848-14638941-	hsa_circ_0087277	5.9e-150	532
chr17:66162797-66165390+	hsa_circ_0108981	6e-151	536
chr17:66162797-66165390+	hsa_circ_0108980	6e-151	536
chr17:66162797-66165390+	hsa_circ_0108977	6e-151	536
chr17:66162797-66165390+	hsa_circ_0108976	6e-151	536
chr17:66162797-66165390+	hsa_circ_0108975	6e-151	536
chr17:66162797-66165390+	hsa_circ_0108974	6e-151	536
chr17:66162797-66165390+	hsa_circ_0108972	6e-151	536
chr17:66162797-66165390+	hsa_circ_0108970	6e-151	536
chr17:66162797-66165390+	hsa_circ_0108968	6e-151	536
chr17:66162797-66165390+	hsa_circ_0046874	6e-151	536
chr17:66162797-66165390+	hsa_circ_0046873	6e-151	536
chr17:66162797-66165390+	hsa_circ_0046871	6e-151	536
chr17:66162797-66165390+	hsa_circ_0046869	6e-151	536
chr17:66162797-66165390+	hsa_circ_0046866	6e-151	536
chr17:66162797-66165390+	hsa_circ_0046865	6e-151	536
chr5:135597375-135599887+	hsa_circ_0080498	1.82e-151	538
mmu_circ_0000968	hsa_circ_0092801	1.72e-151	538
mmu_circ_0014392	hsa_circ_0036949	4.69e-152	540
mmu_circ_0014392	hsa_circ_0036948	4.69e-152	540
mmu_circ_0014392	hsa_circ_0036947	4.69e-152	540
mmu_circ_0014392	hsa_circ_0036946	4.69e-152	540
mmu_circ_0014392	hsa_circ_0003252	4.69e-152	540
chr2:139557605-139566139+	hsa_circ_0114681	3e-154	547
mmu_circ_0012998	hsa_circ_0098137	4.6e-155	555
chr4:53140468-53156967-	hsa_circ_0137614	2.44e-155	551
mmu_circ_0010676	hsa_circ_0070979	1.86e-156	555
mmu_circ_0015953	hsa_circ_0132372	2.15e-157	558
mmu_circ_0015953	hsa_circ_0077161	2.15e-157	558
mmu_circ_0001704	hsa_circ_0048466	1.49e-157	558
mmu_circ_0000028	hsa_circ_0055843	4.24e-159	566
mmu_circ_0000028	hsa_circ_0055842	4.24e-159	566
mmu_circ_0009412	hsa_circ_0059568	1.23e-159	566
mmu_circ_0006927	hsa_circ_0008819	6.74e-161	571
mmu_circ_0000968	hsa_circ_0092798	6.08e-161	569
mmu_circ_0000968	hsa_circ_0020096	6.08e-161	569
mmu_circ_0015953	hsa_circ_0077167	2.76e-161	571
mmu_circ_0015953	hsa_circ_0077166	2.76e-161	571
mmu_circ_0001822	hsa_circ_0077167	2.2e-161	571
mmu_circ_0001822	hsa_circ_0077166	2.2e-161	571
mmu_circ_0010726	hsa_circ_0004565	1.36e-162	575
mmu_circ_0001166	hsa_circ_0070805	1.09e-164	582
mmu_circ_0001166	hsa_circ_0070804	1.09e-164	582
mmu_circ_0001166	hsa_circ_0008144	1.09e-164	582
chr19:4792397-4794009-	hsa_circ_0023013	2.14e-165	586
chr19:4792397-4794009-	hsa_circ_0023012	2.14e-165	586
chr19:4792397-4794009-	hsa_circ_0023011	2.14e-165	586
chr19:4792397-4794009-	hsa_circ_0000330	2.14e-165	586
chr9:86539917-86573881-	hsa_circ_0132433	8.1e-166	586
chr9:86539917-86573881-	hsa_circ_0077214	8.1e-166	586
chr9:86539917-86573881-	hsa_circ_0077212	8.1e-166	586
mmu_circ_0001076	hsa_circ_0114705	6.01e-166	586
mmu_circ_0001076	hsa_circ_0059475	6.01e-166	586
mmu_circ_0001076	hsa_circ_0059473	6.01e-166	586
mmu_circ_0001076	hsa_circ_0059470	6.01e-166	586
mmu_circ_0001076	hsa_circ_0059467	6.01e-166	586
mmu_circ_0001076	hsa_circ_0059466	6.01e-166	586
mmu_circ_0001076	hsa_circ_0059461	6.01e-166	586
chr18:79120727-79283919-	hsa_circ_0047504	5.31e-168	593
chr18:79120727-79283919-	hsa_circ_0047503	5.31e-168	593
chr18:79120727-79283919-	hsa_circ_0007095	5.31e-168	593
chr3:141966906-141977412-	hsa_circ_0006933	5.21e-168	593
mmu_circ_0001166	hsa_circ_0070800	1.08e-169	599
mmu_circ_0010726	hsa_circ_0067724	8.09e-170	599
mmu_circ_0010726	hsa_circ_0067723	8.09e-170	599
chr6:8487816-8532790+	hsa_circ_0001679	3.33e-170	601
mmu_circ_0006927	hsa_circ_0127510	6.65e-171	604
mmu_circ_0006927	hsa_circ_0001519	6.65e-171	604
chr6:8487816-8532790+	hsa_circ_0134785	2.58e-171	604
mmu_circ_0011879	hsa_circ_0113761	3.93e-173	610
chr7:94509237-94524792+	hsa_circ_0096708	2.18e-175	617
chr7:94509237-94524792+	hsa_circ_0023981	2.18e-175	617
mmu_circ_0008887	hsa_circ_0118925	4.79e-178	627
chr7:94487466-94524792+	hsa_circ_0096708	4.11e-178	627
mmu_circ_0011506	hsa_circ_0137265	3.52e-178	627
mmu_circ_0012878	hsa_circ_0127007	2.94e-178	627
mmu_circ_0012878	hsa_circ_0070085	2.94e-178	627
mmu_circ_0012878	hsa_circ_0070083	2.94e-178	627
mmu_circ_0012878	hsa_circ_0070082	2.94e-178	627
mmu_circ_0012878	hsa_circ_0006168	2.94e-178	627
chr6:8487816-8532790+	hsa_circ_0079419	4.25e-179	630
chr6:8487816-8532790+	hsa_circ_0001678	4.25e-179	630
mmu_circ_0008220	hsa_circ_0111647	0	654
mmu_circ_0008220	hsa_circ_0111645	0	654
mmu_circ_0008220	hsa_circ_0015781	0	654
mmu_circ_0008220	hsa_circ_0015780	0	654
mmu_circ_0008220	hsa_circ_0015779	0	654
mmu_circ_0008220	hsa_circ_0015777	0	654
mmu_circ_0008220	hsa_circ_0015775	0	654
mmu_circ_0008220	hsa_circ_0015774	0	654
mmu_circ_0008220	hsa_circ_0000168	0	654
mmu_circ_0015392	hsa_circ_0123817	0	839
mmu_circ_0015392	hsa_circ_0123816	0	839
mmu_circ_0015392	hsa_circ_0064996	0	839
mmu_circ_0015392	hsa_circ_0064995	0	839
mmu_circ_0015392	hsa_circ_0004089	0	839
mmu_circ_0006376	hsa_circ_0066588	0	641
mmu_circ_0006376	hsa_circ_0066587	0	641
mmu_circ_0006376	hsa_circ_0066583	0	641
mmu_circ_0006376	hsa_circ_0066582	0	641
mmu_circ_0006376	hsa_circ_0066578	0	641
mmu_circ_0006376	hsa_circ_0066577	0	641
mmu_circ_0006376	hsa_circ_0007824	0	641
mmu_circ_0001335	hsa_circ_0125971	0	915
mmu_circ_0001335	hsa_circ_0125970	0	915
mmu_circ_0001335	hsa_circ_0125969	0	915
mmu_circ_0001335	hsa_circ_0125968	0	915
mmu_circ_0001335	hsa_circ_0125966	0	915
mmu_circ_0001335	hsa_circ_0068893	0	915
mmu_circ_0001335	hsa_circ_0068892	0	915
mmu_circ_0001335	hsa_circ_0068891	0	915
mmu_circ_0001335	hsa_circ_0068889	0	915
mmu_circ_0001335	hsa_circ_0068888	0	915
mmu_circ_0001335	hsa_circ_0068887	0	915
mmu_circ_0001335	hsa_circ_0008460	0	915
mmu_circ_0001335	hsa_circ_0005881	0	915
mmu_circ_0001335	hsa_circ_0004156	0	915
mmu_circ_0001335	hsa_circ_0002688	0	915
mmu_circ_0001335	hsa_circ_0001388	0	915
mmu_circ_0001335	hsa_circ_0001387	0	915
mmu_circ_0001335	hsa_circ_0068890	0	697
mmu_circ_0007088	hsa_circ_0120211	0	732
mmu_circ_0007088	hsa_circ_0054504	0	732
mmu_circ_0007088	hsa_circ_0054503	0	732
mmu_circ_0007088	hsa_circ_0008506	0	732
mmu_circ_0007088	hsa_circ_0007732	0	732
mmu_circ_0007088	hsa_circ_0007641	0	732
mmu_circ_0007088	hsa_circ_0006684	0	732
mmu_circ_0007088	hsa_circ_0001002	0	732
mmu_circ_0010676	hsa_circ_0125356	0	684
mmu_circ_0010676	hsa_circ_0070981	0	684
mmu_circ_0010676	hsa_circ_0070980	0	684
mmu_circ_0010676	hsa_circ_0070976	0	684
mmu_circ_0001017	hsa_circ_0117537	0	747
mmu_circ_0001017	hsa_circ_0117536	0	747
mmu_circ_0001017	hsa_circ_0056670	0	747
mmu_circ_0001017	hsa_circ_0056668	0	747
mmu_circ_0001017	hsa_circ_0001073	0	747
mmu_circ_0006927	hsa_circ_0127517	0	1794
mmu_circ_0006927	hsa_circ_0127516	0	1794
mmu_circ_0006927	hsa_circ_0073544	0	1794
mmu_circ_0006927	hsa_circ_0073543	0	1794
mmu_circ_0006927	hsa_circ_0073542	0	1794
mmu_circ_0006927	hsa_circ_0073541	0	1794
mmu_circ_0006927	hsa_circ_0073540	0	1794
mmu_circ_0006927	hsa_circ_0073539	0	1794
mmu_circ_0006927	hsa_circ_0127515	0	1770
mmu_circ_0006927	hsa_circ_0073545	0	1635
mmu_circ_0006927	hsa_circ_0127519	0	1467
mmu_circ_0006927	hsa_circ_0127514	0	1345
mmu_circ_0006927	hsa_circ_0073538	0	1242
mmu_circ_0006927	hsa_circ_0073548	0	1188
mmu_circ_0006927	hsa_circ_0073547	0	1086
mmu_circ_0006927	hsa_circ_0127518	0	1020
mmu_circ_0006927	hsa_circ_0127525	0	1018
mmu_circ_0006927	hsa_circ_0127524	0	1018
mmu_circ_0006927	hsa_circ_0127523	0	1018
mmu_circ_0006927	hsa_circ_0127522	0	1018
mmu_circ_0006927	hsa_circ_0127521	0	1018
mmu_circ_0006927	hsa_circ_0073549	0	1018
mmu_circ_0006927	hsa_circ_0127513	0	979
mmu_circ_0006927	hsa_circ_0073550	0	813
mmu_circ_0006927	hsa_circ_0127512	0	774
mmu_circ_0006927	hsa_circ_0127511	0	774
mmu_circ_0006927	hsa_circ_0127520	0	741
mmu_circ_0011864	hsa_circ_0136852	0	638
mmu_circ_0011864	hsa_circ_0084605	0	638
mmu_circ_0011864	hsa_circ_0084604	0	638
mmu_circ_0011864	hsa_circ_0084599	0	638
mmu_circ_0011864	hsa_circ_0084597	0	638
mmu_circ_0000723	hsa_circ_0131202	0	774
mmu_circ_0000723	hsa_circ_0131201	0	774
mmu_circ_0000723	hsa_circ_0131200	0	774
mmu_circ_0000723	hsa_circ_0131199	0	774
mmu_circ_0000723	hsa_circ_0131197	0	774
mmu_circ_0000723	hsa_circ_0131196	0	774
mmu_circ_0000723	hsa_circ_0131194	0	774
mmu_circ_0000723	hsa_circ_0131193	0	774
mmu_circ_0000723	hsa_circ_0078457	0	774
mmu_circ_0010974	hsa_circ_0113881	0	904
mmu_circ_0006760	hsa_circ_0076710	0	734
mmu_circ_0001166	hsa_circ_0125182	0	815
mmu_circ_0001166	hsa_circ_0070801	0	815
mmu_circ_0001166	hsa_circ_0070799	0	815
mmu_circ_0001166	hsa_circ_0070798	0	815
mmu_circ_0001166	hsa_circ_0070796	0	815
mmu_circ_0001166	hsa_circ_0070795	0	815
mmu_circ_0004451	hsa_circ_0072562	0	789
mmu_circ_0004451	hsa_circ_0072561	0	789
mmu_circ_0004451	hsa_circ_0072560	0	789
mmu_circ_0004451	hsa_circ_0072559	0	789
mmu_circ_0004451	hsa_circ_0001487	0	789
mmu_circ_0004451	hsa_circ_0129218	0	704
mmu_circ_0001822	hsa_circ_0077165	0	736
mmu_circ_0001822	hsa_circ_0077164	0	736
mmu_circ_0001822	hsa_circ_0077163	0	736
mmu_circ_0001822	hsa_circ_0077162	0	736
mmu_circ_0001822	hsa_circ_0077160	0	736
mmu_circ_0005704	hsa_circ_0085412	0	708
mmu_circ_0000819	hsa_circ_0054136	0	1011
mmu_circ_0000819	hsa_circ_0119956	0	994
mmu_circ_0000819	hsa_circ_0119954	0	994
mmu_circ_0000819	hsa_circ_0054140	0	889
mmu_circ_0000819	hsa_circ_0054139	0	852
mmu_circ_0000819	hsa_circ_0054142	0	760
mmu_circ_0000819	hsa_circ_0119957	0	713
mmu_circ_0008887	hsa_circ_0118924	0	863
mmu_circ_0008887	hsa_circ_0057945	0	863
mmu_circ_0001704	hsa_circ_0005660	0	867
mmu_circ_0015953	hsa_circ_0077163	0	929
mmu_circ_0015953	hsa_circ_0077162	0	929
mmu_circ_0015953	hsa_circ_0077160	0	929
mmu_circ_0015953	hsa_circ_0077165	0	736
mmu_circ_0015953	hsa_circ_0077164	0	736
mmu_circ_0009412	hsa_circ_0114810	0	782
mmu_circ_0009412	hsa_circ_0114809	0	782
mmu_circ_0009412	hsa_circ_0114808	0	782
mmu_circ_0009412	hsa_circ_0114807	0	782
mmu_circ_0009412	hsa_circ_0114806	0	782
mmu_circ_0009412	hsa_circ_0114805	0	782
mmu_circ_0009412	hsa_circ_0114803	0	782
mmu_circ_0009412	hsa_circ_0114802	0	782
mmu_circ_0009412	hsa_circ_0114799	0	782
mmu_circ_0009412	hsa_circ_0059563	0	782
mmu_circ_0000529	hsa_circ_0031989	0	750
mmu_circ_0000529	hsa_circ_0031988	0	750
mmu_circ_0000529	hsa_circ_0004846	0	750
mmu_circ_0000529	hsa_circ_0003301	0	750
mmu_circ_0000529	hsa_circ_0002612	0	750
mmu_circ_0000529	hsa_circ_0002202	0	750
mmu_circ_0011879	hsa_circ_0012757	0	809
mmu_circ_0011879	hsa_circ_0012756	0	809
mmu_circ_0011879	hsa_circ_0012755	0	809
mmu_circ_0011879	hsa_circ_0113762	0	693
mmu_circ_0000028	hsa_circ_0116858	0	2422
mmu_circ_0000028	hsa_circ_0055824	0	2422
mmu_circ_0000028	hsa_circ_0055823	0	2422
mmu_circ_0000028	hsa_circ_0055826	0	2303
mmu_circ_0000028	hsa_circ_0055827	0	2010
mmu_circ_0000028	hsa_circ_0055829	0	1873
mmu_circ_0000028	hsa_circ_0055830	0	1709
mmu_circ_0000028	hsa_circ_0055832	0	1611
mmu_circ_0000028	hsa_circ_0055833	0	1459
mmu_circ_0000028	hsa_circ_0116859	0	1314
mmu_circ_0000028	hsa_circ_0055835	0	1314
mmu_circ_0000028	hsa_circ_0055828	0	1166
mmu_circ_0000028	hsa_circ_0116860	0	1088
mmu_circ_0000028	hsa_circ_0055837	0	1088
mmu_circ_0000028	hsa_circ_0007900	0	1088
mmu_circ_0000028	hsa_circ_0116861	0	952
mmu_circ_0000028	hsa_circ_0055831	0	904
mmu_circ_0000028	hsa_circ_0055838	0	809
mmu_circ_0000028	hsa_circ_0001052	0	809
mmu_circ_0000028	hsa_circ_0055834	0	749
mmu_circ_0000028	hsa_circ_0055841	0	708
mmu_circ_0000028	hsa_circ_0055840	0	708
mmu_circ_0000028	hsa_circ_0055839	0	708
mmu_circ_0000943	hsa_circ_0007368	0	872
mmu_circ_0000943	hsa_circ_0006370	0	872
mmu_circ_0000943	hsa_circ_0003860	0	872
mmu_circ_0011675	hsa_circ_0137614	0	798
mmu_circ_0011675	hsa_circ_0137613	0	676
mmu_circ_0010726	hsa_circ_0067721	0	715
mmu_circ_0010726	hsa_circ_0067720	0	715
mmu_circ_0010726	hsa_circ_0067718	0	715
mmu_circ_0010726	hsa_circ_0003502	0	715
mmu_circ_0010726	hsa_circ_0001346	0	715
mmu_circ_0007399	hsa_circ_0127805	0	708
mmu_circ_0007399	hsa_circ_0127804	0	708
mmu_circ_0007399	hsa_circ_0127802	0	708
mmu_circ_0001066	hsa_circ_0059183	0	1136
mmu_circ_0001066	hsa_circ_0005219	0	1136
chr19:4792397-4794009-	hsa_circ_0004144	0	641
chr6:8487816-8532790+	hsa_circ_0134779	0	898
chr6:8487816-8532790+	hsa_circ_0134778	0	898
chr6:8487816-8532790+	hsa_circ_0134783	0	691
chr9:48525387-48641204-	hsa_circ_0095047	0	1650
chr3:141966906-141977412-	hsa_circ_0070467	0	848
chr3:141966906-141977412-	hsa_circ_0070466	0	848
chr3:141966906-141977412-	hsa_circ_0005233	0	848
chr3:141966906-141977412-	hsa_circ_0004028	0	848
chr3:141966906-141977412-	hsa_circ_0070468	0	819
chr10:106460709-106490572-	hsa_circ_0099310	0	715
chr10:106482268-106522007-	hsa_circ_0099310	0	651
chr10:106482268-106522007-	hsa_circ_0027678	0	651
chr6:91200851-91207820+	hsa_circ_0064418	0	787
chr10:106460709-106522007-	hsa_circ_0099310	0	883
chr10:106460709-106522007-	hsa_circ_0027678	0	651
chr6:115333696-115401100+	hsa_circ_0064337	0	701
chr6:115333696-115401100+	hsa_circ_0064336	0	701
chr6:115333696-115401100+	hsa_circ_0121717	0	693
chr6:115333696-115401100+	hsa_circ_0064339	0	693
chr14:124226973-124256801+	hsa_circ_0030791	0	837
chr14:124226973-124256801+	hsa_circ_0030790	0	837
chr14:124226973-124256801+	hsa_circ_0008020	0	837
chr14:124226973-124256801+	hsa_circ_0004486	0	676
chr12:86169397-86172873-	hsa_circ_0032611	0	761
chr12:86169397-86172873-	hsa_circ_0032608	0	761
chr12:86169397-86172873-	hsa_circ_0032606	0	761
chr12:86169397-86172873-	hsa_circ_0032605	0	761
chr12:86169397-86172873-	hsa_circ_0032603	0	761
chr12:86169397-86172873-	hsa_circ_0032602	0	761
chr12:86169397-86172873-	hsa_circ_0032586	0	761
chr12:86169397-86172873-	hsa_circ_0032563	0	761
chr12:86169397-86172873-	hsa_circ_0032560	0	761
chr12:86169397-86172873-	hsa_circ_0008641	0	761
chr12:86169397-86172873-	hsa_circ_0032595	0	728
chr12:86169397-86172873-	hsa_circ_0032577	0	728
chr7:94487466-94524792+	hsa_circ_0023981	0	697
