# Supplementary material for: Assessment of CircRNA Expression Profiles and Potential Functions in Brown Adipogenesis
Source: Front Genet. 2021 Oct 22;12:769690. doi: 10.3389/fgene.2021.769690 (PMC8569449; doi:10.3389/fgene.2021.769690)
Supplement: Supplementary file 7 [file Table7.XLSX]

## Sheet: sheet1
Table S7 The potential circRNA-miRNA interactions predicted by miRanda
miRNA	circRNA	Tot.Score	Tot.Energy
miR-103-2-5p	circ_0001704	319	-32.61
miR-103-2-5p	circ_0001704	319	-32.61
miR-139-5p	circ_0001396	155	-31.07
miR-139-5p	circ_0001396	155	-31.07
miR-107-5p	circ_0001704	319	-30.66
miR-107-5p	circ_0001704	319	-30.66
miR-671-5p	circRbm14	153	-26.59
miR-351-5p	circ_0012878	154	-26
miR-351-5p	circ_0012878	154	-26
miR-761	circ_0000819	154	-25.46
miR-761	circ_0000819	154	-25.46
miR-370-3p	circ_0000604	154	-23.27
miR-370-3p	circ_0000604	154	-23.27
miR-669a-5p	circRbm14	154	-23.04
miR-122-5p	circ_0001704	159	-22.97
miR-122-5p	circ_0001704	159	-22.97
miR-28a-3p	circ_0012878	151	-22.6
miR-28a-3p	circ_0012878	151	-22.6
miR-134-5p	circSlc10a7	159	-22
let-7f-2-3p	circ_0001017	150	-21.83
let-7f-2-3p	circ_0001017	150	-21.83
miR-145a-3p	circRbm14	156	-21.81
let-7a-1-3p	circ_0001017	166	-21.62
let-7a-1-3p	circ_0001017	166	-21.62
miR-409-5p	circRbm14	155	-21.53
miR-503-5p	circ_0011707	152	-21.27
miR-503-5p	circ_0011707	152	-21.27
miR-23a-3p	circRbm14	157	-20.81
miR-23a-3p	circRbm14	157	-20.81
miR-23a-3p	circRbm14	157	-20.81
miR-23a-3p	circRbm14	157	-20.81
miR-433-3p	circ_0001396	157	-20.68
miR-433-3p	circ_0001396	157	-20.68
miR-330-3p	circRbm14	157	-20.51
miR-125b-5p	circ_0012878	154	-20.44
miR-125b-5p	circ_0012878	154	-20.44
miR-188-3p	circ_0011707	152	-20
miR-188-3p	circ_0011707	152	-20
miR-15a-3p	circ_0001017	168	-19.8
miR-15a-3p	circ_0001017	168	-19.8
miR-337-3p	circ_0000819	153	-19.71
miR-337-3p	circ_0000819	153	-19.71
miR-743a-3p	circ_0001017	156	-19.63
miR-743a-3p	circ_0001017	156	-19.63
miR-153-3p	circRbm14	150	-18.84
miR-669b-5p	circRbm14	151	-18.34
miR-296-3p	circ_0000819	151	-18.1
miR-296-3p	circ_0000819	151	-18.1
miR-23b-3p	circRbm14	152	-17.71
miR-23b-3p	circRbm14	152	-17.71
miR-23b-3p	circRbm14	152	-17.71
miR-23b-3p	circRbm14	152	-17.71
let-7f-1-3p	circ_0001017	155	-17.56
let-7f-1-3p	circ_0001017	155	-17.56
miR-539-5p	circ_0011707	162	-16.95
miR-539-5p	circ_0011707	162	-16.95
miR-96-5p	circ_0000819	172	-16.91
miR-96-5p	circ_0000819	172	-16.91
miR-574-5p	circ_0001704	150	-16.58
miR-574-5p	circ_0001704	150	-16.58
miR-182-5p	circ_0012878	154	-16.49
miR-182-5p	circ_0012878	154	-16.49
miR-466f-3p	circ_0001396	151	-15.99
miR-466f-3p	circ_0001396	151	-15.99
miR-466f-3p	circ_0001396	151	-15.99
miR-466f-3p	circ_0001396	151	-15.99
miR-466f-3p	circ_0001396	151	-15.99
miR-466f-3p	circ_0001396	151	-15.99
miR-466f-3p	circ_0001396	151	-15.99
miR-466f-3p	circ_0001396	151	-15.99
let-7f-2-3p	circ_0000819	151	-15.8
let-7f-2-3p	circ_0000819	151	-15.8
miR-411-3p	circRbm14	162	-15.51
miR-100-5p	circ_0012878	151	-15.29
miR-100-5p	circ_0012878	151	-15.29
miR-99a-5p	circ_0012878	151	-15.25
miR-99a-5p	circ_0012878	151	-15.25
miR-222-5p	circRbm14	154	-14.96
miR-30e-3p	circ_0000604	152	-14.02
miR-30e-3p	circ_0000604	152	-14.02
let-7b-3p	circ_0001017	150	-13.62
let-7b-3p	circ_0001017	150	-13.62
miR-335-3p	circ_0001017	151	-13.11
miR-335-3p	circ_0001017	151	-13.11
miR-743b-3p	circ_0001017	152	-12.58
miR-743b-3p	circ_0001017	152	-12.58
miR-511-3p	circRbm14	154	-11.57
miR-144-3p	circ_0000819	157	-11.43
miR-144-3p	circ_0000819	157	-11.43
miR-543-3p	circ_0000604	150	-11.24
miR-543-3p	circ_0000604	150	-11.24
miR-883b-3p	circ_0000604	155	-10.88
miR-883b-3p	circ_0000604	155	-10.88
let-7c-1-3p	circRbm14	151	-10.61
miR-495-3p	circ_0000604	152	-10.18
miR-495-3p	circ_0000604	152	-10.18
miR-653-5p	circSlc10a7	150	-7.2
