# Supplementary material for: Assessment of CircRNA Expression Profiles and Potential Functions in Brown Adipogenesis
Source: Front Genet. 2021 Oct 22;12:769690. doi: 10.3389/fgene.2021.769690 (PMC8569449; doi:10.3389/fgene.2021.769690)
Supplement: Supplementary file 8 [file Table8.XLSX]

## Sheet: Sheet1
Table S8 The miRNAs associated with metabolic diseases.
miRNA name	Evidence Code	Disease name	PMID	Description
mir-107	circulation_biomarker_diagnosis_down	Diabetes Mellitus	24908639	Hyperglycemia may downregulate the expressions of miR-223 and miR-146a, leading to subsequent platelet activation in patients with diabetes mellitus. Low platelet and plasma miR-223 and miR-146a expression is a risk factor for ischemic stroke in Chinese diabetes mellitus patients.
mir-122	therapeutic target	Diabetes Mellitus	27966196	MicroRNAs 33, 122, and 208: a potential novel targets in the treatment of obesity, diabetes, and heart-related diseases.
mir-503	circulation_biomarker_diagnosis_down	Diabetes Mellitus	21220732	Deregulation of microRNA-503 Contributes to Diabetes Mellitus-Induced Impairment of Endothelial Function and Reparative Angiogenesis After Limb Ischemia.
mir-503	other	Diabetes Mellitus	29285014	microRNA-503 contribute to pancreatic beta cell dysfunction by targeting the mTOR pathway in gestational diabetes mellitus
mir-15a	circulation_biomarker_diagnosis_down	Diabetes Mellitus	26460159	These results demonstrated that peripheral blood miR-15a expression levels were significantly lower in patients with T2D and IFG/IGT individuals, compared with healthy individuals. Thus, miR-15a in peripheral whole blood may serve as a potential biomarker for T2D and pre-diabetes.
mir-15a	genetics_overexpression_suppress	Diabetes Mellitus	27531575	miR-15a overexpression led to modulation toward nondiabetic levels, rather than complete inhibition of ASM and VEGF-A providing therapeutic effect without detrimental consequences of ASM and VEGF-A deficiencies
mir-15a	target gene	Diabetes Mellitus	30007975	experiments in MIN6 cells illustrated that miR-15a, miR-424, miR-497, and miR-185 positively regulated insulin biosynthesis by co-inhibiting UCP2 expression
mir-222	other	Diabetes Mellitus	21946298	Other known miRNAs,including miR-31, miR17-3p, miR-155, miR-221, miR-222, and miR-126, are important factors in the regulation of vascular inflammation.
mir-495	circulation_biomarker_diagnosis_down	Diabetes Mellitus	24908639	Hyperglycemia may downregulate the expressions of miR-223 and miR-146a, leading to subsequent platelet activation in patients with diabetes mellitus. Low platelet and plasma miR-223 and miR-146a expression is a risk factor for ischemic stroke in Chinese diabetes mellitus patients.
mir-222	tissue_expression_ns	Diabetes Mellitus, Gestational	24601884	Differential expression of microRNAs in omental adipose tissue from gestational diabetes mellitus subjects reveals miR-222 as a regulator of ERα expression in estrogen-induced insulin resistance.
mir-107	circulation_biomarker_diagnosis_ns	Diabetes Mellitus, Type 2	25677225	This meta-analysis confirms that 40 miRNAs are significantly dysregulated in type 2 diabetes. miR-29a, miR-34a, miR-375,miR-103, miR-107, miR-132, miR-142-3p and miR-144 are potential circulating biomarkers of type 2 diabetes. In addition, miR-199a-3p and miR-223 are potential tissue biomarkers of type 2 diabetes.
mir-107	other	Diabetes Mellitus, Type 2	22645244	miR-107: a Toll-like receptor-regulated miRNA dysregulated in obesity and type II diabetes.
mir-107	other	Diabetes Mellitus, Type 2	24944010	Insulin resistance, obesity, and hyperlipidemia (high lipid levels in the blood) have a strong connection with T2D and several miRNAs influence these clinical outcomes such as miR-143, miR-103, and miR-107, miR-29a, and miR-27b.
mir-107	tissue_expression_ns	Diabetes Mellitus, Type 2	23389544	The deregulation of miRNAs miR-143 (ref. 4), miR-181 (ref. 5), and miR-103 and miR-107 (ref. 6) alters hepatic insulin sensitivity.
mir-107	tissue_expression_up	Diabetes Mellitus, Type 2	19689793	over-expressed in insulin target tissues
mir-122	other	Diabetes Mellitus, Type 2	22488426	Recent studies have shown key roles for miR-33 and miR-122 in regulation of lipid metabolism, and further evidence implicates miR-370 in regulation of miR-122.
mir-122	other	Diabetes Mellitus, Type 2	27592052	HNF-4α regulated miR-122 contributes to development of gluconeogenesis and lipid metabolism disorders in Type 2 diabetic mice and in palmitate-treated HepG2 cells.
mir-122	other	Diabetes Mellitus, Type 2	27899485	Circulating MicroRNA-122 Is Associated With the Risk of New-Onset Metabolic Syndrome and Type 2 Diabetes.
mir-122	tissue_expression_ns	Diabetes Mellitus, Type 2	27681254	Differentially expressed microRNAs in the corpus cavernosum from a murine model with type 2 diabetes mellitus-associated erectile dysfunction.
mir-23a	circulation_biomarker_diagnosis_ns	Diabetes Mellitus, Type 2	24981880	Serum miR-23a, a potential biomarker for diagnosis of pre-diabetes and type 2 diabetes.
mir-370	other	Diabetes Mellitus, Type 2	22488426	Recent studies have shown key roles for miR-33 and miR-122 in regulation of lipid metabolism, and further evidence implicates miR-370 in regulation of miR-122.
mir-370	other	Diabetes Mellitus, Type 2	26948318	salidroside can directly decrease the expression of miR-370 in type 2 diabetic mice
mir-409	circulation_biomarker_diagnosis_ns	Diabetes Mellitus, Type 2	28260062	Serum microRNA profiling and bioinformatics analysis of patients with type 2 diabetes mellitus in a Chinese population.
mir-409	circulation_biomarker_diagnosis_ns	Diabetes Mellitus, Type 2	30083267	Levels of miR-193b-3p, miR-199a-3p, miR-20a-3p, miR-26b-5p, miR-30b-5p, miR-30c-5p, miR-374a-5p, miR-409-3p, and miR-95-3p were significantly different between Ects obtained from patients with T2DM and those obtained from healthy controls
mir-503	circulation_biomarker_diagnosis_ns	Diabetes Mellitus, Type 2	24204780	This study is the first to show a panel of serum miRNAs for obesity, and compare them with miRNAs identified in serum for diabetes and obesity with diabetes. Our results support the use of some miRNAs extracted from serum samples as potential predictive tools for obesity and type 2 diabetes.
mir-125b	target gene	Diabetes Mellitus, Type 2	29319168	Hepatic miR-125b inhibits insulin signaling pathway by targeting PIK3CD.
mir-15a	circulation_biomarker_diagnosis_down	Diabetes Mellitus, Type 2	20651284	decreased in plasma
mir-15a	other	Diabetes Mellitus, Type 2	24944010	The influence of miRNAs (miR-7, miR-124a, miR-9, miR-96, miR-15a/b, miR-34a, miR-195, miR-376, miR-103, miR-107, and miR-146) in insulin secretion and beta (尾) cell development has been well discussed.
mir-15a	other	Diabetes Mellitus, Type 2	28289072	Down-regulation of miR-15a/b accelerates fibrotic remodelling in the Type 2 diabetic human and mouse heart.
mir-182	circulation_biomarker_diagnosis_ns	Diabetes Mellitus, Type 2	25530976	miR-182 can be a biomarker in diagnosis of the potential T2D that has benefits for medical purpose.
mir-182	other	Diabetes Mellitus, Type 2	30160993	Intestinal bile acid sequestration improves glucose control by stimulating hepatic miR-182-5p in type 2 diabetes.
mir-23b	target gene	Diabetes Mellitus, Type 2	27467285	Survival of autoreactive T lymphocytes by microRNA-mediated regulation of apoptosis through TRAIL and Fas in type 1 diabetes.
mir-96	circulation_biomarker_diagnosis_ns	Diabetes Mellitus, Type 2	28260062	Serum microRNA profiling and bioinformatics analysis of patients with type 2 diabetes mellitus in a Chinese population.
mir-96	other	Diabetes Mellitus, Type 2	24944010	The influence of miRNAs (miR-7, miR-124a, miR-9, miR-96, miR-15a/b, miR-34a, miR-195, miR-376, miR-103, miR-107, and miR-146) in insulin secretion and beta (尾) cell development has been well discussed.
mir-96	target gene	Diabetes Mellitus, Type 2	28036389	Induction of miR-96 by Dietary Saturated Fatty Acids Exacerbates Hepatic Insulin Resistance through the Suppression of INSR and IRS-1.
mir-144	circulation_biomarker_diagnosis_ns	Diabetes Mellitus, Type 2	25677225	This meta-analysis confirms that 40 miRNAs are significantly dysregulated in type 2 diabetes. miR-29a, miR-34a, miR-375,miR-103, miR-107, miR-132, miR-142-3p and miR-144 are potential circulating biomarkers of type 2 diabetes. In addition, miR-199a-3p and miR-223 are potential tissue biomarkers of type 2 diabetes.
mir-144	circulation_biomarker_diagnosis_ns	Diabetes Mellitus, Type 2	28260062	Serum microRNA profiling and bioinformatics analysis of patients with type 2 diabetes mellitus in a Chinese population.
mir-144	other	Diabetes Mellitus, Type 2	27906902	Comparison of Transcriptome Between Type 2 Diabetes Mellitus and Impaired Fasting Glucose.
mir-144	target gene	Diabetes Mellitus, Type 2	21829658	MicroRNA 144 Impairs Insulin Signaling by Inhibiting the Expression of Insulin Receptor Substrate 1 in Type 2 Diabetes Mellitus.
mir-222	other	Diabetes Mellitus, Type 2	27420990	The expression of miR-221/222 in the serum of the patients with post-menopausal breast cancer was higher than that of T2DM patients (P < 0.05), but lower than that of the T2DM patients who were also positive for post-menopausal breast cancer (P < 0.05)
mir-30e	circulation_biomarker_diagnosis_ns	Diabetes Mellitus, Type 2	25677225	This meta-analysis confirms that 40 miRNAs are significantly dysregulated in type 2 diabetes. miR-29a, miR-34a, miR-375,miR-103, miR-107, miR-132, miR-142-3p and miR-144 are potential circulating biomarkers of type 2 diabetes. In addition, miR-199a-3p and miR-223 are potential tissue biomarkers of type 2 diabetes.
mir-99a	other	Diabetes Mellitus, Type 2	23762265	Insulin Promotes Glucose Consumption via Regulation of miR-99a/mTOR/PKM2 Pathway.
mir-122	other	Fatty Liver [unspecific]	30344495	High Fat Diet-Induced miR-122 Regulates Lipid Metabolism and Fat Deposition in Genetically Improved Farmed Tilapia (GIFT, Oreochromis niloticus) Liver.
mir-182	tissue_expression_up	Fatty Liver [unspecific]	19572984	expression increased after Lieber-DeCarli or MCD;
mir-122	circulation_biomarker_diagnosis_up	Fatty Liver, Alcoholic	21886843	Serum levels of miR-122, miR-34a and miR-16 were significantly higher in NAFLD patients than in controls. miR-122 and miR-34a levels positively correlated with disease severity from simple steatosis to steatohepatitis.
mir-122	circulation_biomarker_diagnosis_ns	Fatty Liver, Non-Alcoholic	24313922	We found that the hepatic and serum miR-122 levels were associated with hepatic steatosis and fibrosis. The serum miR-122 level can be a useful predictive marker of liver fibrosis in patients with NAFLD.
mir-122	circulation_biomarker_diagnosis_ns	Fatty Liver, Non-Alcoholic	27077736	Association of Circulating Serum miR-34a and miR-122 with Dyslipidemia among Patients with Non-Alcoholic Fatty Liver Disease.
mir-122	circulation_biomarker_diagnosis_ns	Fatty Liver, Non-Alcoholic	27955628	Analysis of association between circulating miR-122 and histopathological features of nonalcoholic fatty liver disease in patients free of hepatocellular carcinoma.
mir-122	circulation_biomarker_diagnosis_ns	Fatty Liver, Non-Alcoholic	30006517	we have re-examined the predictive value of these serum microRNAs and found that 9 of them (miR-34a, -192, -27b, -122, -22, -21, -197, -30c and -16) associated to NAFLD severity in our independent cohort
mir-122	circulation_biomarker_diagnosis_ns	Fatty Liver, Non-Alcoholic	30030064	Plasma miR-17, miR-20a, miR-20b and miR-122 as potential biomarkers for diagnosis of NAFLD in type 2 diabetes mellitus patients.
mir-122	circulation_biomarker_diagnosis_ns	Fatty Liver, Non-Alcoholic	30252499	The liver-specific microRNAs including miR-122, miR-130,miR-183, miR-196, miR-209 and miR-96 are potential indicators of liver injury
mir-122	circulation_biomarker_diagnosis_up	Fatty Liver, Non-Alcoholic	23727030	Serum levels of miRNAs, miR-21, miR-34a, miR-122, and miR-451 were higher in participants with NAFLD. The serum level of miR-122 was correlated with the severity of liver steatosis.
mir-122	other	Fatty Liver, Non-Alcoholic	24973316	miR-122 plays a role of physiological significance in the biology of NAFLD; circulating miRNAs mirror the histological and molecular events occurring in the liver. NAFLD has a distinguishing circulating miRNA profile associated with a global dysmetabolic disease state and cardiovascular risk.
mir-122	other	Fatty Liver, Non-Alcoholic	25117675	Silencing of microRNA-122 is an early event during hepatocarcinogenesis from non-alcoholic steatohepatitis.
mir-122	other	Fatty Liver, Non-Alcoholic	25470250	Finally, the liver appears to be an important source of circulating EVs in NAFLD animals as evidenced by the enrichment in blood with miR-122 and 192--two microRNAs previously described in chronic liver diseases, coupled with a corresponding decrease in expression of these microRNAs in the liver.
mir-122	other	Fatty Liver, Non-Alcoholic	27669236	miR33a/miR33b* and miR122 as Possible Contributors to Hepatic Lipid Metabolism in Obese Women with Nonalcoholic Fatty Liver Disease.
mir-122	other	Fatty Liver, Non-Alcoholic	30271077	miR-34a, miR-122 and miR-155 are most involved in the pathogenesis of NAFLD
mir-122	tissue_expression_down	Fatty Liver, Non-Alcoholic	20956972	The miRNAs analysis showed the significant downregulation of three miRNAs (miR-122, miR-451 and miR-27) and the upregulation of miR-200a, miR-200b and miR-429 in HFD, SD-HF and HFD-HF rats
mir-125b	tissue_expression_up	Fatty Liver, Non-Alcoholic	26272872	Our findings identify a novel mechanism by which estrogen protects against hepatic steatosis in female mice via upregulating miR-125b expression.
mir-182	target gene	Fatty Liver, Non-Alcoholic	26001595	E3 ubiquitin protein ligase (FBXW7) as potential targets of miR-182
mir-96	circulation_biomarker_diagnosis_ns	Fatty Liver, Non-Alcoholic	30252499	The liver-specific microRNAs including miR-122, miR-130,miR-183, miR-196, miR-209 and miR-96 are potential indicators of liver injury
mir-144	target gene	Fatty Liver, Non-Alcoholic	25534427	Decreased miR-144 could enhance TNF-α and IFN-γ production by targeting TLR2 in vitro, and might contribute to TLR2 up-regulation and the progression of NASH in HFD-MetS E3 rats. This might offer a novel and potential target for NASH therapy.
mir-222	therapeutic target	Fatty Liver, Non-Alcoholic	30316865	Targeting hepatic miR-221/222 for therapeutic intervention of nonalcoholic steatohepatitis in mice.
mir-107	other	Metabolic Syndrome	22436747	Other metabolic miRNAs, such as miR-103 and miR-107, regulate insulin and glucose homeostasis, whereas miRNAs such as miR-34a are emerging as key regulators of hepatic lipid homeostasis.
mir-122	circulation_biomarker_diagnosis_ns	Metabolic Syndrome	23922812	These findings cast new light on the regulation of miR-33a and miR-122 in a dyslipidemic model of obese rats and the way these miRNAs are modulated by dietary components in the liver and in PBMCs.
mir-122	lncRNA target	Metabolic Syndrome	29922126	Those include the HOTAIR and MIAT lncRNAs and their targets, such as miR-122, -150, -155, -182, -197, -375, -608 and HLA-DRA
mir-122	other	Metabolic Syndrome	22965541	These results suggest that proanthocyanidin treatment increased hepatic cholesterol efflux to produce new HDL particles by repressing miR-33, and it reduced lipogenesis by repressing miR-122.
mir-15a	circulation_biomarker_diagnosis_down	Metabolic Syndrome	30309709	increased concentrations of miRNAS; miR-142-3p, miR-140-5p, miR-222 miR-143, miR-130, and decreased concentrations of miR-532-5p, miR-423-5p,miR-520c-3p, miR-146a, and miR-15a
mir-182	lncRNA target	Metabolic Syndrome	29922126	Those include the HOTAIR and MIAT lncRNAs and their targets, such as miR-122, -150, -155, -182, -197, -375, -608 and HLA-DRA
mir-144	circulation_biomarker_diagnosis_ns	Metabolic Syndrome	24784704	Blood microRNA profile associates with the levels of serum lipids and metabolites associated with glucose metabolism and insulin resistance and pinpoints pathways underlying metabolic syndrome: the cardiovascular risk in Young Finns Study.
mir-222	circulation_biomarker_diagnosis_up	Metabolic Syndrome	30309709	increased concentrations of miRNAS; miR-142-3p, miR-140-5p, miR-222 miR-143, miR-130, and decreased concentrations of miR-532-5p, miR-423-5p,miR-520c-3p, miR-146a, and miR-15a
mir-222	other	Metabolic Syndrome	20886002	Interestingly, a strong correlation was observed between miR-103 and -107 expression, as well as miR-221 and -222 in both experiments.
mir-15a	other	Mitochondrial Metabolism Disease	29322081	Data of expression status of miR-29a and its putative target mitochondrial apoptosis regulatory gene DRP1 upon miR-15a and miR-214 inhibition
mir-144	tissue_expression_down	Mitochondrial Metabolism Disease	27329039	down-regulation of miR-144-3p expression
mir-107	other	Childhood Obesity	24423308	Childhood obesity is associated with changes in immune cell frequency, inflammatory environment, and regulation of metabolic gene expression.These changes have been causally linked to the onset of metabolic disease in adulthood and suggest the future trajectory of obese children to the development of type 2 diabetes mellitus and premature cardiovascular disease.
mir-107	other	Obesity	22645244	miR-107: a Toll-like receptor-regulated miRNA dysregulated in obesity and type II diabetes.
mir-122	circulation_biomarker_diagnosis_ns	Obesity	26406295	This study provides the first identification of altered circulating miRNAs in maternal obesity and suggests a possible role of such miRNAS as markers for pre- and postnatal growth.
mir-122	circulation_biomarker_diagnosis_up	Obesity	30160046	Pilot study on circulating miRNA signature in children with obesity born small for gestational age and appropriate for gestational age.
mir-122	other	Obesity	24165878	Resveratrol and EGCG bind directly and distinctively to miR-33a and miR-122 and modulate divergently their levels in hepatic cells.
mir-122	other	Obesity	25515554	Elevated circulating miR-122 is positively associated with obesity and insulin resistance in young adults. These findings provide a better understanding regarding the role of miRNAs in adiposity and insulin sensitivity.
mir-122	tissue_expression_ns	Obesity	25769350	Deregulation of miR-33 and miR-122, as major regulators of lipid metabolism in liver, has been related to obesity and metabolic syndrome.
mir-370	circulation_biomarker_diagnosis_up	Obesity	26223376	circulating miR-27 (P鈥?鈥?.032), miR-378 (P鈥?鈥?.001) and miR-370 (P鈥?鈥?.045) in obese children were significantly higher
mir-370	tissue_expression_ns	Obesity	28386478	Changes in the MicroRNA Profile Observed in the Subcutaneous Adipose Tissue of Obese Patients after Laparoscopic Adjustable Gastric Banding.
mir-574	target gene	Obesity	29191698	MicroRNAs-361-5p and miR-574-5p associate with human adipose morphology and regulate EBF1 expression in white adipose tissue.
let-7b	tissue_expression_up	Obesity	26258540	Specifically, miR-28, miR-26, and let-7b previously shown to inhibit sex steroid production in human granulosa cells, were up-regulated.
mir-222	circulation_biomarker_diagnosis_up	Obesity	30248300	Circulating microRNAs are upregulated following acute aerobic exercise in obese individuals.
mir-222	genetics_overexpression_promote	Obesity	27762728	miR-138/miR-222 Overexpression Characterizes the miRNome of Amniotic Mesenchymal Stem Cells in Obesity.
mir-30e	tissue_expression_up	Obesity	22043006	Two microRNA species (miR-18a, miR-30e) were up-regulated among obese individuals with a healthy periodontium.
mir-335	circulation_biomarker_diagnosis_down	Obesity	26223376	Circulating miR-335 (P鈥?鈥?.001), miR-143 (P鈥?鈥?.001) and miR-758 (P鈥?鈥?.006) in obese children were significantly lower than those of controls.
mir-335	tissue_expression_ns	Obesity	24758184	Taken together, our data indicate that the dysregulated expression of miRNAs occurs in distinct cell types and is likely to affect cell-specific function(s) of obese WAT.
mir-335	tissue_expression_up	Obesity	19460359	These findings provide the first evidence that the up-regulated expressions of miR-335 in liver and WAT of obese mice might contribute to the pathophysiology of obesity.
